# Supplementary material for: Evolution of a guarded decoy protease and its receptor in solanaceous plants
Source: Nat Commun. 2020 Sep 2;11:4393. doi: 10.1038/s41467-020-18069-5 (PMC7468133; doi:10.1038/s41467-020-18069-5)
Supplement: Supplementary file 4 — Supplementary Data 1 [file 41467_2020_18069_MOESM4_ESM.xlsx]

## Sheet: Sheet3
Name	AA	CDS	Comment	Niben101	Group	Other_name
Niben101Scf15022_29275-34007	MALRYALIFLFSLLLTTLLLASANGDINGGDDDDILIRQVVGDDDDHLLNADHHFMIFKKRFGKTYASEEEHHYRLSVFKANLRRAMRHQKLDPSAVHGVTQFSDLTPAEFRRNFLGVNRRLRLPSDANKAPILPTEDLPSGFDWRDHGAVTPVKNQGSCGSCWSFSTTGALEGANYLSTGKLVRLSEQQLVDCDHECDPEEKDSCDAGCNGGLMNSAFEYTLKAGGLMREEDYPYTGTDRGTCKFDNTKVAAKVANFSVVSLDEEQIAANLVKNGPLAVAINAVFMQTYVGGVSCPYICSKNLDHGVLLVGYGTGFSPIRMKEKPYWIIKNSWGEKWGENGYYKICRGRNVCGVDSMVSTVAAVSTSSH	ATGGCTCTTCGTTATGCTTTAATTTTTCTATTTTCTCTCTTGTTAACGACGTTGTTGTTGGCGTCTGCTAACGGCGACATTAACGGCGGTGACGACGACGATATTTTGATCCGTCAAGTCGTCGGCGACGACGACGATCACTTGCTAAACGCCGATCATCACTTCATGATTTTTAAGAAGAGGTTCGGCAAAACCTACGCCTCCGAGGAGGAGCATCATTACAGATTATCGGTGTTCAAGGCTAACTTGCGCCGTGCAATGCGCCACCAGAAGCTTGATCCCTCCGCCGTCCACGGTGTGACTCAGTTTTCCGATTTGACTCCGGCCGAGTTCCGCCGGAATTTCCTAGGAGTTAACCGTCGTCTCCGGCTTCCTTCTGATGCCAATAAAGCTCCTATT…	-	Niben101Scf15022g00015.1	RD19	-
Niben101Scf12813_1-6852	MAIHTSTLSISILVMLMFSAVSSSAAEDMSIISYNEKHHTNGESTVWRTDDEVMSLYESWLVEHKKVYNALGEKDKRFQIFKDNLRYIDERNSVPDKSYKLGLTQFADLTNEEYKSIYLGTKPDGRSRLLNTQSDRYAPKVGDSLPDAVDWRKKGVLVDVKNQGQCGSCWAFSAVASIEAVNKIVTGNLISLSEQELVDCDTSDNQGCQGGLMDDAFKFVIQNGGIDTEEDYPYKAKDGKCDQARKNARVVTIDMYEDVPANDEKALKKAVAGQPVSVAIEAGGKDFQHYKSGIFTGKCGAEVDHGVVAVGYGSENGMDYWIVRNSWGASWGENGYLRMQRNIGNPKGLCGIATIASYPVKTGQNPPKPAPSPPSPVKPPTQCDNYNECPAGTTCCCVY…	ATGGCGATTCATACTTCCACTCTCTCCATCTCTATTCTTGTAATGCTCATGTTCTCCGCTGTATCATCATCGGCGGCGGAGGATATGTCCATTATAAGCTACAACGAAAAACATCACACGAACGGCGAGTCAACGGTCTGGCGAACAGACGATGAAGTCATGTCTTTATATGAATCTTGGCTAGTTGAACATAAAAAAGTGTACAACGCCTTAGGAGAAAAGGACAAACGGTTTCAGATCTTTAAAGATAACCTTAGATACATCGATGAACGTAACTCTGTGCCCGATAAAAGTTACAAGCTGGGTTTGACCCAGTTTGCTGATTTGACCAACGAGGAGTACAAGTCCATCTACTTGGGTACTAAACCCGATGGTCGTAGCAGGTTGTTAAATACCCAA…	-	Niben101Scf12813g00004.1	RD21	-
Niben101Scf09885_71970-76814	MAIHTSTLSISMLVMLMFSAVISSAEDMSIISYNEKHHTNGESTVWRTNDEVMSLYESWLVEHKKVYNALGERDKRFQIFKDNLRYIDEHNSVPEKSYKLGLTQFADLTNEEYKSIYLGTKPDGRSTLLNTQSDRYASKVGDSLPDSVDWRKKGVLVDVKNQGQCGSCWAFSAVASIEAVNKIVTGNLISLSEQELVDCDTSDNQGCQGGLMDDAFKFVIQNGGIDSEDDYPYKAKDGKCDQARKNARVVTIDGYEDVPDNDEKALKKAVAGQPVSVAIEAGGKDFQHYKSGIFTGECGAAVDHGVVAVGYGSENGMDYWIVRNSWGASWGEKGYLRMQRNIGNPKGLCGIATIASYPVKTGQNPPKPAPSPPSPVKPPTQCDDYNECPTGTTCCCVYE…	ATGGCGATTCATACTTCCACTCTCTCCATCTCCATGCTTGTAATGCTCATGTTCTCCGCCGTAATATCATCGGCGGAGGACATGTCCATTATAAGCTACAACGAAAAACATCACACGAACGGCGAGTCAACGGTCTGGCGAACAAACGATGAAGTCATGTCTTTATATGAATCTTGGCTAGTTGAACATAAAAAAGTGTACAACGCCTTAGGAGAAAGGGACAAACGCTTTCAGATCTTTAAAGATAACCTTAGATACATCGATGAACATAACTCTGTGCCTGAAAAAAGTTACAAGCTGGGTTTGACTCAGTTTGCTGATTTGACCAACGAGGAGTACAAGTCCATCTACTTGGGTACTAAACCCGATGGTCGTAGCACGTTATTAAATACCCAAAGT…	Incorrect in Niben101	Niben101Scf09885g00008.1	RD21	-
Niben101Scf08921_286906-290013	MALRSNWKLAFVALLVLGIWASQTTSRDLNEASMIQKHKYWMARFGRVYRDDAEKAKRFKIFKNNVDYIESVNKAGIRPYKLGINEYADLTNDEFRATHNGYKMSSHQKSSKTISFRYENVTAPATMDWRTKGAVTGVKDQGQCGCCWAFSAVAATEGINKIKTGKLISLSEQELVDCDTSSDMGCEGGLMDDAFTFIIKNHGLTTESNYPYEGTDGTCKTGKESNHVAKITGYEDVPANSESALLSAVAKQPVSVAIDASGSDFQFYSSGVFTGECGTELDHGVTTVGYGKTSGGTKYWLVKNSWGTSWGENGYIRMQRGIDAAEGICGIAMQASYPTA	ATGGCTTTGAGATCCAATTGGAAGCTTGCTTTTGTAGCTCTACTAGTGTTAGGAATCTGGGCTTCTCAAACCACATCTCGTGACTTGAACGAAGCATCAATGATCCAGAAACACAAGTATTGGATGGCTCGCTTTGGACGTGTGTACAGAGATGATGCAGAGAAGGCTAAGAGGTTCAAAATATTCAAGAACAACGTTGATTACATTGAGTCAGTCAACAAGGCAGGAATCAGGCCTTATAAGTTGGGTATCAACGAATATGCAGATTTAACAAATGATGAATTTAGAGCGACTCACAACGGGTACAAAATGTCTTCTCATCAGAAGTCATCAAAAACCATATCATTCAGGTATGAAAATGTGACTGCTCCCGCTACCATGGATTGGAGAACGAAGGGC…	-	Niben101Scf08921g02019.1	SAG12	NbRfp1a
Niben101Scf07563_227431-239006	MAFFRSFLFFLLTLFVLSSALDMSIISYNEQHGQMGTTHHRTDDEVRGLYESWLVKHGKNYNAIGEKEKRFEIFKDNLRFIDEHNAENRSYKLGLNRFSDLTNEEYRAMFVGGRLDRKTRLMKSPKSNRYAFDAGEKLPESVDWREKGAVAPVKDQGQCGSCWAFSTVGAVEGINKIVTGELISLSEQELVDCDRSYNQGCNGGLMDYAFDFIKNNGGIDTEEDYPYHAQDGTCDPYRKNARVVSIDGYEDVPENDEKLLMKAVANRPVSVAIEAGGRAFQHYSSGVFTGYCGTQLDHGVVVVGYGTENGEDYWIVRNSWGPNWGESGYIKLQRNFANSTSGKCGIAMQASYPLKSGANPPNPGPSPPTPVTPPTVCDEYYSCPQGTTCCCIYRYGEYC…	ATGGCTTTTTTCAGGTCGTTCTTGTTCTTTCTTCTCACCTTATTTGTTCTTTCATCTGCACTTGACATGTCCATCATTAGTTACAACGAACAGCACGGTCAGATGGGGACAACACATCATCGTACTGACGATGAAGTCAGAGGCTTGTACGAATCGTGGCTTGTTAAGCACGGAAAGAATTACAATGCCATTGGAGAGAAAGAGAAACGATTCGAGATTTTTAAGGATAATTTAAGATTCATCGACGAGCATAACGCTGAGAACCGCTCATATAAACTTGGGTTGAATCGATTCTCTGATCTTACCAATGAGGAATACCGTGCTATGTTCGTGGGTGGACGGTTGGATAGAAAAACGAGGTTGATGAAGAGCCCTAAAAGTAACCGCTATGCTTTTGAC…	-	Niben101Scf07563g02015.1	RD21	-
Niben101Scf05469_200558-205098	MGNTQGTYLLLFLFLILAALSSQVYCVSSDFPILDRPNELLSEERIFQLFQEWRRKHGKLYKNEKEEEMRLEKFRRNVKYIVEKNSKRKSDSDHLVGLTNFADMSNEEFRQVHVSKIEIPFDKRKTIQMKNVEKIPTPVYCDAPPSRDWRKYRAVTEVKDQHLCGACWAFSACGAMEGINAIVTGELISISVQQLIDCDNSANLGCYGGYMDPAFEWVMNNGGIDSEVDYPYTASQGACNITKVNQKAVTIDGYQDVPQEERALLCAVAQQPVSVGIDGSSADFQLYGGGIYDGSCSSNPDDLSHGVLIVGYGSEGDDDYWIIKNSWGTSWGMEGYGYIRRNTDLPYGVCAINSLASYPMKELASAPSPYPSPAVPPPPSPSPPPPSPKPSECGNLYYC…	ATGGGAAATACACAAGGAACCTATCTTCTCCTTTTTCTTTTCCTGATCTTAGCTGCTTTATCATCTCAAGTTTATTGTGTTTCTAGTGATTTTCCAATATTAGACAGACCAAATGAGTTACTTTCAGAAGAAAGAATTTTCCAACTTTTCCAAGAATGGAGACGGAAGCATGGGAAACTTTACAAGAATGAGAAAGAGGAAGAAATGAGGTTGGAGAAGTTTAGAAGGAATGTGAAGTATATAGTAGAAAAGAACTCAAAGAGGAAGTCAGATTCAGACCATTTGGTTGGTTTGACCAACTTTGCCGATATGAGCAATGAAGAGTTCAGGCAAGTTCATGTTTCAAAGATAGAGATACCCTTTGACAAGAGAAAGACTATTCAGATGAAGAATGTGGAA…	Incorrect in Niben101	Niben101Scf05469g02009.1	XBCP3	-
Niben101Scf05469_189069-183874	MGSTQFPYRHFSLFPLFLILAALYSQVSAFTTDFPILDKPTEFISEERVFQIFQEWKQKHGKVYKNEKEEELRLEIFKRNVKYIVENNSKRKSNSDHLVGLNKFADMSNEDFKQVHTSKIKIPFNKRKTIQMRSVETKPSTTSCDVPPSKDWRKHGAVTEVKDQDQCGACWAFSACGAMEGLNAIATGELISLSEQELINCDNSYNTGCDGGLMDPAFEWVMNNGGIDSEADYPYTASQGRCNYDKVNHKVVTIDGYQDVPEDENALLCAVAQQPVSVGIDGSSLDFQLYRGGIYDGECSSDPDDLSHAVLIVGYGSNGDDDYWIIKNSWGTSWGMEGYAYIRRNSYLPYGVCAINSLASYPTKEASSAPSPYPSPAVPPPPPPPPPPPSPKPSECGDF…	ATGGGAAGCACACAGTTTCCCTATCGACACTTCTCTCTTTTCCCACTTTTCTTGATCTTAGCTGCATTATACTCTCAAGTTTCTGCTTTTACTACTGATTTTCCAATACTAGACAAACCAACTGAGTTTATTTCAGAAGAAAGAGTATTCCAGATTTTCCAAGAATGGAAACAGAAGCATGGGAAAGTTTACAAGAATGAGAAAGAGGAAGAACTGAGGTTGGAGATTTTTAAAAGGAATGTGAAGTATATAGTGGAAAATAACTCTAAGAGGAAGTCAAACTCAGATCATTTGGTTGGTCTGAACAAGTTTGCTGATATGAGTAATGAGGATTTCAAGCAAGTTCATACTTCAAAGATTAAGATACCCTTTAACAAGAGGAAGACTATTCAAATGAGG…	Incorrect in Niben101	Niben101Scf05469g01024.1	XBCP3	-
Niben101Scf05135_193468-197540	MAKTIITTLLFALFWSLSYAIDISIIDYKNNHYASKWTLQNDEDQVKSIYEVWLAEHGKAYNALGEKEKRFEIFKDNLRFIEEHNNSGNRTYKVGLNQFADVTNEEYMAMYLGTRSDARRRFVKSKNTSQRYASRPNELMPHSVDWRKRGAVAPIKNQGSCGSCWAFSTVAAVEGINQIVTGEMITLSEQELVDCDRVKNSGCNGGLMDYAFEFIISNGGMDTENHYPYRGVEGRCDPVRKNYKVVSIDGYEDVPRSERALQKAVAHQPVCVAIEASGRAFQLYSSGVFTGECGEQVDHGVVVVGYGREDGVDYWIVRNSWGTKWGEDGYVKMERNVKKSHLGKCGIMTEASYPTKDSAINKRTTSKEEKISTI	ATGGCTAAAACCATAATAACCACTCTCCTCTTCGCCCTCTTTTGGTCTTTATCCTACGCAATTGACATCTCCATCATAGATTACAAAAATAACCACTATGCTAGTAAATGGACACTGCAAAATGATGAGGATCAGGTGAAGAGTATATACGAAGTGTGGCTGGCAGAGCATGGGAAAGCATATAATGCTCTGGGAGAGAAGGAAAAAAGATTTGAGATTTTTAAGGATAATTTGAGGTTCATTGAGGAACATAACAATTCTGGGAATCGTACGTACAAGGTGGGATTGAACCAGTTTGCTGATGTCACGAACGAGGAGTATATGGCTATGTATTTGGGCACCAGAAGTGACGCTAGGCGCCGCTTTGTTAAGTCCAAAAACACAAGCCAGCGTTATGCT…	-	Niben101Scf05135g02002.1	RD21	-
Niben101Scf05035_93574-100957	NHHMNSHSTNWRTDAEVLALYESWLVQHGKSSNALDEKDKRFQIFKDNLKYIDEQNAMPDRTYKLGLTRFADLTNEEYRSMYLGTKIDAPRRLSKNKSDRYAPTVGDSLPESVDWTEKDVLVGVKDQGQCGSCWAFSAIATVEAVNKIVTGDLISLSEQELVDCDTIHDSGCNGGLMDYAFHFIINNGGIDTEEDYPYKAMGGRCDQNRKNAKVVTIDGYEDVPAYDEKALQKAVANQPVSVAIEAGGKDFQHYTSGIFTGKCGTAVDHGVVAVGYGSENGKDYWIVRISWGASWGEKGYLRMQRNVASSSGLCGIAIEPSYPVKTGQNPPNPGRSPPSPVKPPNTCDEYYQCPESTTCCCVLEFSNYCYAWGCCPYEGAVCCRDHNSCCPHDYPVCNV…	AACCATCACATGAACAGCCATTCAACAAACTGGCGTACTGATGCTGAAGTGTTGGCTTTGTACGAGTCGTGGCTAGTCCAGCACGGCAAGTCCTCCAACGCTTTAGATGAAAAAGATAAGCGTTTTCAGATCTTTAAGGATAACTTAAAATACATCGACGAACAAAATGCTATGCCCGATCGGACTTACAAGCTGGGTTTAACCCGGTTCGCTGATCTGACAAACGAGGAGTACCGGTCCATGTACCTAGGTACTAAGATCGATGCTCCACGTAGGTTGTCTAAGAACAAAAGTGACCGTTATGCTCCTACGGTCGGAGATAGCTTGCCGGAGTCAGTTGATTGGACAGAGAAAGATGTTCTTGTTGGTGTTAAGGATCAAGGACAGTGTGGGAGCTGC…	Either earlier or later start, probably incorrectly annotated in Niben101	Niben101Scf05035g01005.1	RD21	-
Niben101Scf04934_240540-249411	MRNAYLNFVLFFTLCWLTNASVELHKNKNHGSNPMLKRYQDWLQRHSRKYGSKDEWNMRFGIYQSNVQFIDFFNSLNLSYNLTDNAFADMTNLEFASKYLGYKKHTHNSKQAAPNITCACSKLPVSIDWRKNGVVTRVKNQKNCGSCWAFSAVAAVEGINKIKTGKLVSLSEQELVDCDVNSDNQGCNGGFMEKAFAFIKKNGGITTEKNYPYVGKDQKCNTTKAKQHAVTISGYEMVAKNEESLQAAVTKQPISVAIDASGYDFQLYAGGVYSGFCGNSLNHGVTLIGYGIEDGEKYWLVKNSWGTMWGEDGYIKIKRGSNNKKGMCGIAMQASYPLKEEEES	ATGAGAAATGCTTATTTGAACTTTGTGCTTTTTTTCACCTTATGTTGGCTCACAAATGCAAGTGTTGAACTGCACAAGAACAAGAATCACGGCTCAAATCCTATGCTGAAGAGGTACCAAGATTGGCTACAACGACATAGTCGAAAATATGGAAGTAAAGATGAATGGAATATGCGATTTGGGATTTATCAATCCAATGTTCAATTTATTGACTTCTTCAATTCCCTCAACCTTTCTTACAACCTCACCGACAATGCTTTTGCAGACATGACAAACTTGGAGTTTGCATCTAAGTATTTAGGTTATAAGAAACATACACATAATTCTAAGCAAGCAGCACCAAATATCACGTGCGCCTGCTCTAAATTGCCAGTAAGTATCGACTGGAGAAAGAATGGA…	-	Niben101Scf04934g02006.1	THI1	-
Niben101Scf04921_198279-202484	MRNACLNFVLFLALCWLTNASVELHKKKNHGSNPMMKRYQEWLQRNSRKYGSKDEWNMRFGIYQSNIQFIDFFNSLNLSYNLTDNAFADMTNLEFKSKYLGYKKHTHNSKQAAPNITCAASKLPLSVDWRKSGVVTRVKDQKNCGSCWAFSAVAAVEGINMIKTGKLVSLSEQQLVDCDVNSDNQGCNGGFMENAFAFIKKNGGITTEKNYPYVGKDQKCNTTKAKQHAVTISGYEIVAKNEESLQAAVTKQPISVAIDASGYDFQLYAGGVYSGFCGNSLNHGVTLIGYGVDDGEKYWLVKNSWGTMWGEDGYIKIKRGSNDRKGMCGIAMQASYPLKEEEEES	ATGAGAAATGCTTGCTTGAACTTTGTGCTTTTTTTGGCCTTATGTTGGCTCACAAATGCAAGTGTTGAACTGCACAAGAAGAAGAATCACGGCTCAAATCCTATGATGAAGAGGTACCAAGAGTGGCTACAACGAAATAGTCGAAAATATGGAAGTAAAGATGAATGGAATATGCGATTTGGGATTTATCAATCCAATATTCAATTTATTGACTTCTTCAATTCCCTCAACCTTTCTTACAACCTCACTGACAATGCTTTTGCAGACATGACAAACTTGGAGTTTAAATCTAAGTATTTAGGTTATAAGAAACATACACATAATTCTAAGCAAGCAGCACCAAATATCACGTGCGCCGCCTCTAAATTGCCACTCAGTGTCGACTGGAGAAAGAGTGGA…	Incorrect in Niben101	Niben101Scf04921g01029.1	THI1	-
Niben101Scf04653_174496-178422	MEMKKIFLVLFSLVLVLRLGEAYDFQEKELETEERLWELYERWRSHHTVSRSLDEKHKRFNVFKANVHYVHDFNNKDKPYKLKLNKFADMTNHEFRSHYAGSKVKHYRALQGTPSGNGSFMYANVNNVPPSVDWRKKGAVTPVKDQGQCGSCWAFSTVVAVEGINQIKTNTLISLSEQELVDCDTRQNQGCNGGLMDLAFDFIKKKGGITTEDNYPYRAADGKCNIQKENSPAVSIDGHEDVPPNNEDALLKAAANQPIAVAIDASGSDFQFYSEGVYTGDCGTELDHGVAVVGYGTTVDGTKYWTVKNSWGAEWGEKGYIRMQRGIDAKEGLCGIAMEPSYPIKTSSNPTGSQATTNKDEL	ATGGAAATGAAGAAGATCTTTCTTGTTCTTTTCTCTTTAGTTCTGGTTCTTAGGCTCGGGGAGGCTTACGATTTCCAAGAAAAGGAGTTGGAGACGGAGGAAAGGTTGTGGGAATTGTACGAGAGGTGGAGAAGCCATCACACAGTGTCAAGGAGCCTTGATGAGAAACACAAGAGGTTCAATGTGTTCAAGGCCAATGTTCACTATGTTCATGACTTCAACAACAAGGACAAGCCATATAAGTTGAAACTAAACAAGTTTGCAGACATGACTAACCATGAATTCAGAAGCCATTATGCTGGTTCCAAGGTTAAGCATTACAGGGCACTCCAAGGTACTCCAAGTGGGAATGGAAGTTTCATGTATGCTAATGTCAACAACGTCCCTCCCTCTGTTGAT…	Incorrect in Niben101	Niben101Scf04653g01012.1	CEP	-
Niben101Scf04279_374304-377934	MQVSLFRKTVIKRMELGKIFLISLLLAMAFGLVQSLEFTEKDIASEESLWDLYQRWRSHQTVSRDLSEKQKRFNVFKANVIHVHEVNKMDRPYKLKLNEFADMTNHEFRNFYSSKVKHFRMLHGSRPTTGFMHDKADNLPAFIDWRKQGAVTGVKNQGKCGSCWAFSAVVGVEGINKIKSGQLVSLSEQELVDCEKDNEGCNGGLMENAYEFIKKNGGITTEGIYPYRARDSRCDSSKMNSPVVNIDGHEMVPTNDEDALMKAVANQPVSVAIDASGSDLQFYSEGVFNGYCGTELDHGVAVVGYGATHDGTKYWIVKNSWGTGWGEQGYFRMERGIDAEEGLCGIAMEASYPLKLSADNPKPASSKDEL	ATGCAAGTCTCACTTTTTAGAAAAACTGTTATAAAAAGGATGGAGTTAGGGAAGATTTTCTTAATCTCTCTTTTGTTGGCTATGGCATTTGGGCTAGTTCAGAGCTTAGAATTCACAGAAAAAGACATAGCATCTGAAGAGAGCTTATGGGATTTGTACCAGAGATGGAGGAGCCATCAGACGGTTTCTCGAGACCTAAGCGAGAAACAAAAACGTTTCAATGTATTCAAGGCGAATGTGATACATGTTCACGAGGTGAACAAGATGGACAGACCTTATAAACTGAAACTCAACGAGTTTGCTGATATGACCAATCATGAATTCAGAAATTTTTACAGCTCTAAGGTAAAACACTTTAGAATGCTCCATGGTAGCCGGCCTACTACTGGATTTATGCAC…	Incorrect in Niben101	Niben101Scf04279g03005.1	CEP	-
Niben101Scf04209_62902-66305	MPLTFNWKLAFAALLVLGIHVSRASSRGLYEASMVQKHEQWMDRFRRVYKDDAEKEKRLKIFKGNAEYIDSVNKAGIRPYKLGINEFADLTNQEFRATHNGYKMRYNQKSSETTSFKYENVSSPASMDWRKKGAVTGVKNQGQCGCCWAFSAVAATEGINKIKNGKLISLSEQELVDCDTSWDMGCQGGLMDYAFNFIIENHGLTTESNYPYEGTDGTCKREKKSNHAAKISGYRDVPVNSESALLQAVAHQPVSVAIDASGPDFQFYSSGVFTGECGTELDHGVTVIGYDKTSDGMDYWLVKNSWGTSWGEKGYIRMQRNVDAKEGFCGIAMEASYPTV	ATGCCTTTGACATTCAATTGGAAGCTCGCTTTTGCAGCTCTACTAGTATTGGGAATCCACGTTTCTCGAGCCTCATCTCGCGGCTTGTATGAAGCCTCGATGGTCCAGAAACACGAGCAGTGGATGGATCGTTTTAGGCGTGTGTACAAAGATGATGCAGAGAAGGAAAAAAGGCTCAAAATATTCAAGGGAAATGCTGAGTACATTGATTCCGTCAACAAGGCAGGGATCCGACCTTATAAACTTGGCATTAATGAATTTGCTGATTTGACGAATCAGGAATTCCGAGCCACTCACAATGGGTATAAAATGCGTTATAACCAGAAATCGTCTGAAACCACATCATTCAAGTACGAAAATGTGTCTTCACCAGCTAGCATGGATTGGAGAAAGAAGGGC…	-	Niben101Scf04209g00004.1	SAG12	-
Niben101Scf04007_125083-130446	MANHSSTLTISLLLLLFFFSTLSSASDMSILTYDENQHFRTDAEVMSLYESWLVEHGKSYNALDEKDKRFQIFKDNLRYIDEQNSVPNKSYKLGLTKFADLTNDEYRSMYLGTKTTDRRRLLKNKSDRYLPKVGDSLPDSVDWREKGVLVGVKDQGSCGSCWAFSAIASVEAVNSIVTGDVISLSEQELVDCDTSYNDGCNGGLMDYAFDFIIKNGGIDTEEDYPYTGRDGRCDQSRKNAKVVTIDGYEDVPANNEKALQKAVASQPVSIAIEAGGNDFQHYVSGIFTGKCGTAVDHGVVAVGYGSENGMDYWIIRNSWGARWGEQGYLRVQRNVASSKGLCGLAIEPSYPVKTGVNPPKPGPSPPSPIKPPTQCDDYAQCPEGTTCCCVFEYYNSCFS…	AAATACTTATCCAATTTCCAAAAATATCCCCTCTTCTTCCTTTATAAACACTGTTTCTTCTTCACATTTGTCCCAACCCCTTCTTCTTCCCCCACAAAGCAGGAAAAACACCCAATCATGGCAAATCATAGCTCCACTCTCACCATATCCCTACTTCTCCTCCTCTTCTTCTTCTCCACCTTATCTTCCGCTTCCGACATGTCCATCTTAACCTACGACGAAAACCAACACTTTCGAACAGACGCTGAAGTCATGTCCTTGTACGAGTCATGGCTAGTCGAACATGGAAAATCCTACAACGCCTTAGACGAAAAAGACAAGCGGTTTCAGATCTTTAAAGATAACCTAAGATACATAGATGAACAAAACTCTGTTCCAAACAAGAGTTACAAGCTTGGT…	-	Niben101Scf04007g01012.1	RD21	NbRD21-CysP6
Niben101Scf03514_3711-9220	MTRASIIVLLIATLIAAARGGTLTFDDDNPIRQVVVSDGLQELENGILQVIGQTRRALSFVRFVRRYGKRYDSVGEIKQRFEIYWDNLKMIRSHNKQRLSYKLGVNEFTDLTWDEFRRERLGAPQNCSATTKSDLQLTNVNLPETKDWREAGIVSPVKKQGKCGSCWTFSTTGALEAAYAQAFGKNISLSEQQLLDCAGAFNNFGCHGGLPSQAFEYIKYSGGLDTEEEYPYAGKAGVCKFSSENIAVKVVGSVNITKDAEDELKYAVAFIRPVSVAYQVVKGFKQYKGGIYSSTVCGNTPQDVNHAVLAVGYGVENGTPYWLIKNSWGAEWGDNGYFKMEMGKNMCGIATCASYPIVA	ATGACTCGGGCCTCGATTATAGTATTACTCATCGCGACCTTAATCGCCGCCGCACGAGGCGGAACGTTGACGTTTGACGATGATAATCCGATCAGGCAAGTTGTAGTATCCGACGGTTTGCAGGAGCTGGAGAATGGAATTCTCCAAGTCATCGGCCAAACGCGCCGTGCTCTCTCCTTTGTTCGCTTTGTTCGCAGGTATGGGAAGAGATACGATTCAGTTGGGGAGATCAAGCAAAGGTTCGAGATATACTGGGACAATCTCAAGATGATTAGGTCTCACAACAAGCAACGACTTTCCTATAAACTTGGTGTCAATGAGTTTACTGACCTAACATGGGATGAGTTTAGGAGAGAAAGGCTTGGAGCTCCTCAAAACTGTTCTGCTACCACAAAGAGC…	-	Niben101Scf03514g00003.1	ALP	-
Niben101Scf03309_604617-607726	MALISNWKLAFVVLLVLEMWASQTASRDLNEASMVQKHEYWMARFGRVYKDDAEKAKRFKIFNDNVDYIESVNKAGIRPYKLGINEFADLTNEEFRVTHNGYKMSSHQKSSNTISFRYKNVTAPATMDWRKKGAVTEIKDQGQCGCCWAFSAVAATEGINKIETGTLISLSEQELVDCDTSSDMGCEGGLMDDAFTFIIKNHGLTTESNYPYEGTDGTCKTEKESNHAVKITGYEDVPANSESALLSAVANQPVSVAIDASGSDFQFYSSGVFTGECGTELDHGVTAIGYGKTSDGKKYWIVKNSWGTSWGENGYIRMQRDIDAAEGICGIAMQASYPTA	ATGGCTTTGATATCCAATTGGAAGCTTGCTTTTGTAGTTCTACTAGTGTTAGAAATGTGGGCTTCTCAAACAGCATCTCGTGACTTGAACGAAGCATCAATGGTCCAGAAACACGAGTACTGGATGGCTCGCTTTGGACGTGTGTACAAAGATGATGCAGAGAAGGCAAAGAGGTTCAAAATATTCAACGACAATGTTGATTATATTGAGTCAGTCAACAAGGCAGGAATTAGGCCTTATAAGTTGGGCATCAACGAATTTGCCGATTTGACAAATGAGGAATTTAGAGTGACTCACAACGGATACAAAATGTCTTCTCATCAGAAGTCATCAAATACCATATCATTCAGGTATAAAAATGTGACTGCTCCTGCTACCATGGATTGGAGAAAGAAGGGT…	-	Niben101Scf03309g06007.1	SAG12	NbRfp1b
Niben101Scf02976_4148-10388	MAMNHISLATLLLLIGASILISQVVAEQPISQAKAESAILQDSIVKQVNENEKTGWKAALNPRFSNLTVSQFKRLLGVKPTRKGDLKGIPILTHPKLLELPQEFDARVAWPNCSTIGRILDQGHCGSCWAFGAVESLSDRFCIHYGLQNISLSANDLLACCGFLCGDGCDGGYPLQAWKYFVRKGVVTDECDPYFDNEGCSHPGCEPAYPTPKCHRKCVKQNLLWSKSKHFGVNVYLISSDPHSIMTELYKNGPVEVSFTVYEDFAHYKSGVYKHVTGDIMGGHAVKLIGWGTENGEDYWLLANQWNRGWGDDGYFKIRRGTNECGIEDEVVAGLPSARNLNMELDASDAYLDAAM	ATGGCGATGAATCACATTTCCTTAGCCACTCTCTTGCTTTTGATTGGTGCATCCATCCTTATTTCACAGGTTGTTGCAGAACAACCGATATCCCAAGCTAAAGCTGAATCTGCAATCCTTCAGGACTCAATCGTTAAACAGGTTAATGAAAATGAAAAAACTGGATGGAAAGCTGCACTGAACCCTCGATTTTCAAATCTCACGGTTTCCCAGTTTAAGCGCCTTCTTGGAGTTAAGCCCACAAGAAAGGGTGATTTAAAGGGCATTCCTATTTTAACTCATCCAAAACTTTTGGAGTTGCCACAAGAGTTTGACGCACGAGTGGCTTGGCCTAACTGTAGCACTATTGGGAGAATTCTTGATCAGGGACACTGTGGTTCTTGTTGGGCTTTTGGTGCT…	Incorrect in Niben101	Niben101Scf02976g00007.1	CatB	NbCatB
Niben101Scf02853_738100_739505	MKKLFLVLFSLALVLRLGESFDFHEKELETEEKLWELYERWRSHHTVSRSLDEKDKRFNVFKANVHYVHNFNKKDKPYKLKLNKFADMTNHEFRHHYAGSKMKHHRTFLGASRANGTFMYANKDSVPPTVDWRKKGAVTPVKDQGKCGSCWAFSTVVAVEGINQIKTNELVSLSEQELVDCDTSQNQGCNGGLMDKAFEFIKKKGGINTKDNYPYMAEDGECDIQKRNSPVVSIDGHEDVPPNDEGSLLKAVANQPVSVAIQASGSDFQFYSEGVFTGDCGTELDHGVAIVGYGTTLDGTKYWIVKNSWGPEWGEKGYIRMQREIDAEEGLCGIAMQPSYPIKTSASNPTGSPATAPKDEL	ATGAAGAAGTTATTTCTAGTTCTTTTCTCTTTGGCTTTGGTACTTAGGCTTGGGGAGAGTTTCGATTTCCATGAGAAGGAGTTGGAAACTGAGGAAAAATTGTGGGAGTTGTATGAGAGATGGAGAAGCCATCACACTGTATCGAGGAGCCTTGACGAGAAAGACAAGAGGTTCAATGTATTCAAGGCTAATGTACACTATGTTCACAACTTCAACAAGAAGGATAAGCCTTATAAGTTGAAACTGAACAAGTTTGCAGACATGACTAACCATGAATTCAGACACCACTATGCTGGTTCCAAGATGAAGCATCATCGCACTTTTCTAGGAGCTTCACGAGCAAATGGAACATTCATGTACGCCAACAAGGATAGTGTCCCTCCCACTGTTGACTGGAGG…	-	Niben101Scf02853g06021.1	CEP	-
Niben101Scf02625_109469-113134	MEMKNIFLVLFSLALVLRLGEAFDFQEKELETEERLWELYERWRSHHTVSRSLDEKHKRFNVFKANVQYVHDFNKKDKPYKLKLNKFADMTNHEFRSHYAGSKVKHYRALKGTPSGNGSFMYANVNNVPPSVDWRKKGAVTPVKDQGQCGSCWAFSTVVAVEGINQIKTNKLISLSEQELVDCDTRQNQGCNGGLMDLAFDFIKKKGGITTEDNYPYRAEDGKCNIQKENSPAVSIDGHEDVPPNNEDALLKAAAYQPIAVAIDASGSDFQFYSEGVYTGDCGTELDHGVAIVGYGTTVDGTKYWTVKNSWGAEWGEKGYIRMQRGIDAKEGLCGIAMEPSYPIKTSSNPTGSPATTYKDEL	ATGGAAATGAAGAATATCTTTCTTGTTCTTTTCTCTTTAGCTCTGGTTCTTAGGCTCGGGGAGGCTTTCGATTTCCAAGAGAAGGAGTTGGAGACGGAGGAAAGGTTGTGGGAATTGTACGAGAGGTGGAGAAGCCATCACACAGTGTCCAGGAGCCTTGATGAGAAGCACAAGAGGTTCAATGTGTTCAAGGCCAATGTCCAGTATGTTCATGACTTCAACAAGAAGGACAAGCCATATAAGCTGAAACTTAACAAGTTTGCAGACATGACTAACCATGAATTCAGAAGCCATTATGCTGGTTCCAAGGTTAAGCATTACAGGGCACTCAAAGGAACTCCTAGTGGGAATGGAAGTTTCATGTATGCTAATGTCAACAACGTCCCTCCCTCTGTTGAT…	-	Niben101Scf02625g01003.1	CEP	-
Niben101Scf02575_249511-254168	MAKTIIHTLFFALFSSLSYAIDMSIIDYKNNHYASKWTLQSDEDQVKNVYELWLAEHGKAYNVLGEKEKRFEIFKDNLRFIEEHNNSGNRTYKVGLNQFADLTNEEYRTMYLGTRSDARRRFVKSKNPSQRYASRPNELMPHSVDWRKRGAVAPIKNQGSCGSCWAFSTVAAVEGINQIVTGEMITLSEQELVDCDRVKNSGCNGGLMDYAFEFIISNGGMDTENHYPYRGVEGRCDPVRKNYKVVSIDGYEDVPRNERALQKAVAHQPVCVAIEASGRAFQLYSSGVFTGECGEQVDHGVVVVGYGTEDGVDYWIVRNSWGTKWGENGYVKIERNVKKSHLGKCGIMTEASYPTKYSGKNERTTSKEEKISTI	ATGGCTAAAACCATAATACACACTCTCTTCTTCGCCCTCTTTTCGTCCTTATCCTATGCAATTGACATGTCCATCATAGATTACAAAAATAACCACTATGCTAGTAAATGGACATTGCAAAGTGATGAGGATCAGGTGAAGAATGTATACGAACTGTGGCTGGCAGAGCATGGGAAAGCATATAATGTTCTGGGAGAGAAGGAAAAAAGATTTGAGATTTTTAAGGATAATTTGAGGTTCATTGAGGAACATAACAATTCTGGGAATCGTACGTACAAGGTGGGATTGAACCAGTTTGCTGATCTCACGAACGAGGAGTACCGGACCATGTATTTGGGCACCAGAAGTGACGCTAGGCGCCGCTTTGTTAAGTCCAAAAACCCAAGCCAGCGTTATGCT…	-	Niben101Scf02575g02010.1	RD21	-
Niben101Scf02468_646512-650908	MEKGGGLSIAYALSATILTCAFSLFSLQHAAAIIPEDFKIRQVTDDQNYLTTTASAVNHHHNLLGTATEHRFKSFIQEYSKEYTTREEYIHRLAVFAKNLLKAAEHQALDPTAVHGVTQFSDLTEEEFERMYMGVKGVGRGTSLLGHGHAPPLEVKGLPESFDWREKGAVTEVKMQGTCGSCWAFSTTGSIEGANFIATGKLLNLSEQQLVDCDHTCDIKDKKACDSGCSGGLMTNAYKYLIEAGGIEEEDSYPYTGKRGDCKFNPYKVAVKVSNFTNIPIDEQQIAAYLVNHGPLAVGLNAVFMQTYIGGVSCPLICGKRWINHGVLLVGYGSKGFSILRLSNQPYWIIKNSWGKRWGEHGYYKLCRGHGMCGMNTMVSAVMTQTS	ATGGAAAAAGGAGGGGGTCTCAGTATAGCATACGCTTTGAGCGCTACAATTCTAACATGCGCATTCTCTCTCTTTTCACTCCAACATGCAGCAGCAATAATTCCAGAAGATTTCAAAATCCGGCAAGTCACCGACGATCAAAACTACCTCACAACCACCGCTTCCGCCGTTAACCACCACCACAACCTCCTCGGCACCGCCACGGAGCACCGATTCAAGTCATTCATACAAGAATACAGCAAAGAGTATACTACACGCGAGGAGTATATACACCGTCTCGCGGTTTTTGCTAAGAATCTATTAAAGGCAGCTGAACACCAGGCGTTGGATCCTACGGCTGTTCATGGAGTTACTCAGTTTTCTGATTTAACGGAAGAGGAATTTGAGAGGATGTATATG…	Incorrect in Niben101	Niben101Scf02468g06009.1	RD19	-
Niben101Scf02336_53483-58778	MGSTQTHRHLLLFPLFLILAALYSQVSAFTTDFPILDRPTEFLSEERVFQLFQEWKQKHGKVYKNEKEEEQRLEIFKKNVKYIVENNSKRKSDSDHLVGLTKFADMSNEHFKQVHTSKIKIPFNKRKTIQMRSVEIKSPTTSCDVPPSRDWRKHGAVTEVKDQDQCGACWAFSACGAMEGLNAIVTGELISISEQELINCDNSYNTGCDGGLMDPAFEWVMNNGGIDSEADYPYTASQGRCNNDKVNHKVVTIDGYQDVPEDENALLCAVAQQPVSVGIDGSSLDFQLYRGGIYDGECSSDPDDLSHAVLIVGYGSNGDDDYWIIKNSWGTSWGMEGYAYIRRNSYLPYGVCAINSLASYPTKEASSAPSPYPSPAVPPPPPPPPPPPSPKPSECGDFY…	ATGGGAAGCACACAGACTCATCGACACTTACTTCTTTTCCCACTTTTCTTGATCTTAGCTGCATTATATTCTCAAGTTTCTGCGTTTACTACAGATTTTCCAATACTAGACAGACCAACTGAGTTTCTTTCAGAAGAAAGAGTATTCCAACTTTTCCAAGAATGGAAACAGAAGCATGGGAAAGTTTACAAGAATGAGAAAGAGGAAGAACAGAGGTTGGAGATTTTTAAAAAGAATGTGAAGTATATAGTGGAAAATAACTCTAAGAGGAAGTCAGATTCAGACCATTTGGTTGGTCTGACCAAGTTTGCTGATATGAGTAATGAGCATTTTAAGCAAGTTCATACTTCAAAGATTAAGATACCCTTTAACAAGAGAAAGACTATTCAAATGAGGAGT…	Incorrect in Niben101	Niben101Scf02336g00012.1	XBCP3	NbCP14
Niben101Scf02336_27379-43696	MGNTQGTYLLLFLFLILAALSSQVYCVSSDFPILDRPNELLSEERIFQLFQEWKQKHGKVYKNEKEKEMRLEKFRRNVKYIVEKNSKRKSDSDHLVGLTNFADMSNEEFRQVHISKIKIPFDKRNTIRMKNVEKKPTPVYCDAPPSRDWRKYGAVTEVKDQHLCGACWAFSACGAMEGINAIVTGELISLSVQQLIDCDHSTNLGCYGGYMDPAFEWVMNNDGIDSEADYPYTVSQGACNITKVNQKAVTIDGYRDVPQEESALLCAVAQQPVSVGIDGSTADFQLYRGGIYDGSCSSNPDDLSHGVLIVGYGSEGDDEYWIIKNSWGTSWGMEGYGYIKRNTDLPYGVCAINSLASYPTKELASAPSPYPSPAVPPPPSPPPPPPPPPSPKPSECGNL…	ATGGGAAATACACAAGGAACCTATCTTCTCCTTTTTCTTTTCCTGATCTTAGCTGCTTTATCATCTCAAGTTTATTGTGTTTCTAGTGATTTTCCAATATTAGACAGACCAAATGAGTTACTTTCAGAAGAAAGAATTTTCCAGCTTTTCCAAGAATGGAAACAGAAGCACGGGAAAGTGTACAAGAATGAAAAAGAGAAAGAAATGAGATTGGAGAAGTTCAGAAGGAATGTGAAGTATATAGTAGAAAAGAACTCAAAGAGGAAGTCAGATTCAGACCATTTGGTTGGTTTGACCAACTTTGCAGATATGAGCAATGAAGAGTTCAGGCAAGTTCATATTTCAAAGATTAAGATACCATTTGACAAGAGAAATACTATTCGGATGAAGAATGTGGAA…	Incorrect in Niben101	Niben101Scf02336g00010.1	XBCP3	-
Niben101Scf02159_98109-101515	MKKLFLVLFSLALVLRFGESFDFHEKELETEEKLWELYERWRSHHTVSRSLDEKDKRFNVFKANVHYVHNFNKKDKPYKLKLNKFADMTNHEFRHHYAGSKIKHHRTFLGASRANGTFMYANEDSVPPSVDWRKKGAVTPVKDQGKCGSCWAFSTVVAVEGINQIKTNELVSLSEQELVDCDTSQNQGCNGGLMDKAFEFIKKKGGINTEDNYPYMAEDGECDIQKRNSPVVSIDGHEDVPPNDEGSLLKAVANQPVSVAIQASGSDFQFYSEGVFTGDCGTELDHGVAIVGYGTTLDGTKYWIVKNSWGPEWGEKGYIRMQREIDAEEGLCGIAMQPSYPIKTSSSNPTGSPATTPKDEL	ATGAAGAAGTTATTTCTAGTTCTTTTCTCTTTGGCTTTGGTACTTAGGTTTGGAGAGAGTTTCGATTTCCACGAGAAGGAGTTGGAAACTGAGGAAAAATTGTGGGAATTGTATGAAAGGTGGAGAAGCCATCACACTGTATCGAGGAGCCTTGACGAGAAAGACAAGAGGTTCAATGTGTTCAAGGCTAATGTACACTATGTTCACAACTTCAACAAGAAGGATAAGCCTTATAAGTTGAAACTGAACAAGTTTGCAGACATGACTAACCATGAATTCAGACACCATTATGCGGGTTCCAAGATTAAGCATCATCGGACTTTTCTAGGAGCTTCACGAGCAAATGGAACCTTCATGTACGCCAACGAGGATAGTGTCCCTCCCTCTGTTGACTGGAGG…	-	Niben101Scf02159g01012.1	CEP	-
Niben101Scf01701_701610-714186	MSWLWSSLVLVLLIFQVPIYTCSSISDLFETWYQQNGKTYSSEQERLYRLKVFEENYAYIIEHNSKENSTYTLGLNAYSDLTHHEFKNSFLGLSSSANDFIRLKTGSSSVGVVSDVGDVDIPSSLDWREKGVVTKVKNQGSCGACWSFSATGAIEGINKIVSGSLVSLSEQELIDCDKSYNDGCGGGLMDYAFEFVKKNGGIDTEEDYPFNEREGTCNKNKLQRRVVTIDGYTDIPQNDEDKLLNAVAKQPVSVGICGSERAFQSYSKGIFTGPCSTALDHAVLIVGYGSENGVDYWIIKNSWGTSWGINGYMHMQRNSGNQEGICGINKLASYPTKSSPNPPSPPSPGPSKCSMFTSCGQGETCCCGWSLLGVCLSWKCCGLDSAVCCKDGRHCCPHD…	ATGAGTTGGTTATGGTCATCTTTGGTTCTTGTTCTTCTAATTTTTCAAGTACCAATTTACACTTGTTCATCAATTTCTGATCTTTTTGAAACATGGTATCAGCAAAATGGAAAAACATATTCTTCAGAACAAGAAAGGCTGTATAGGCTCAAGGTGTTTGAAGAAAATTATGCTTATATTATAGAGCATAATAGTAAGGAGAATTCCACTTATACCCTTGGTCTTAATGCCTATTCTGATCTCACTCACCATGAATTCAAGAACTCTTTTTTGGGTTTGTCCTCTTCTGCTAATGATTTTATTAGATTGAAAACTGGGTCGTCTTCTGTTGGAGTTGTAAGTGATGTTGGTGATGTTGATATTCCTTCTTCTTTGGATTGGAGAGAGAAAGGAGTTGTC…	-	Niben101Scf01701g07007.1	XBCP3	-
Niben101Scf01701_14465-20083	MDRLFLLSLLAFALFSSAVAFSDEDPLIRQVVSETETDDSHLLNAEHHFSLFKSKFGKIYASEEEHDHRFKVFKANLRRARRHQLLDPSAEHGITKFSDLTPSEFRRTYLGLHKPKPKLNAEKAPILPTSDLPADYDWRDHGAVTGVKNQGSCGSCWSFSTTGAVEGAHFLATGELVSLSEQQLVDCDHECDPEQQDSCDAGCSGGLMTTAFEYTLKAGGLQREKDYPYTGKDGKCHFDKSKIAAAVTNFSVIGLDEDQIAANLVKHGPLAVGINAAWMQTYVGGVSCPLICFKRQDHGVLLVGYGSHGFAPIRLKEKAYWIIKNSWGENWGEHGYYKICRGHNICGVDAMVSTVTAAHTTNPNL	ATGGATCGTCTATTTCTCTTATCTCTTCTCGCTTTCGCACTTTTCTCATCGGCGGTAGCGTTCTCCGACGAGGATCCGTTGATCCGACAAGTTGTGTCCGAAACCGAAACCGACGACAGTCATCTGTTAAACGCCGAGCATCACTTTTCACTTTTTAAGTCAAAGTTCGGAAAGATCTACGCTTCGGAAGAGGAACATGACCATAGGTTCAAGGTATTCAAGGCAAACCTCCGCCGTGCGCGGCGTCATCAGCTCCTTGACCCTTCCGCCGAACACGGTATTACAAAGTTCTCCGATCTTACTCCATCGGAGTTCCGCCGGACTTACCTTGGACTTCACAAACCCAAACCTAAGCTTAACGCTGAAAAAGCTCCGATCCTCCCGACTTCCGACCTTCCA…	-	Niben101Scf01701g00013.1	RD19	-
Niben101Scf01658_35407-40866	SLVLVLLIFQGPICTCSSISDLFETWCQQDGKTYSSEQERVYRLKVFEENYAYIIEHNSKGNSTYTLGLNAYSDLTHHEFKNSFLGLSSSANDFIRLKTGSSSVGVVSDVGDVDIPSSLDWREKGAVTKVKNQGSCGACWSFSATGAIEGINKIVSGSLVSLSEQELIDCDKSYNNGCGGGLMDYAFEFVKKNGGIDTEEDYPFNEREGTCNKNKLQRRVVTIDGYTDVPQNDEDKLLKAVAKQPVSVGICGSERAFQSYSKGIFTVPCSTALDHAVLIVGYDSENGVDYWIIKNSWGTSWGINGYMHMQRNSGNQEGICGINKLASYPTKSSPNPPSPPSPGPSQCSMFTSCGQGETCCCGWRFLGVCLSWKCCGLDSAVCCKDGRHCCPHDYPICDT…	TCTTTGGTTCTTGTACTGTTAATTTTTCAAGGACCAATTTGCACTTGTTCATCAATTTCTGATCTTTTTGAAACTTGGTGTCAGCAAGATGGAAAGACATATTCTTCTGAGCAAGAAAGGGTGTATAGGCTCAAGGTGTTTGAAGAAAATTATGCTTATATTATAGAGCATAATAGTAAGGGAAATTCCACTTATACCCTTGGTCTTAATGCCTATTCTGATCTCACTCACCATGAATTCAAGAACTCTTTTTTGGGTTTGTCCTCTTCTGCTAATGATTTTATTAGATTGAAAACTGGGTCGTCTTCTGTTGGAGTTGTAAGTGATGTTGGTGATGTTGATATTCCTTCTTCTTTGGATTGGAGAGAGAAAGGAGCTGTTACTAAAGTCAAAAATCAA…	Potential pseudo-gene, incorrectly annotated in Niben101	Niben101Scf01658g00003.1	XBCP3	-
Niben101Scf01455_240378-245745	MALTLKSLATPLLFGALFILTLQPSCGKQVVAEKPVSEVKVESAILQESIIKEVNENAKAGWKAGFNPQFSNFTISQFKRLLGVKPAREGDLEGIPILTHPKFSELPKEFDARKAWPQCSTIGRILDQGHCGSCWAFGAVESLSDRFCIHHNLNISLSVNDLLACCGFLCGSGCDGGYPIAAWRYFIRRGVVTEECDPYFDNEGCSHPGCEPGYPTPKCQRKCVKENLLWGKSKHYGVNAYRIHHDPHSIMTEIYKNGPVEVSFTVYEDFAHYKSGVYKHVIGQSMGGHAVKLIGWGTSEQGEDYWLIANSWNRGWGDDGYFKIRRGTNECGIEHNVVAGLPSAKNLNVELDDVSDAFLDASM	ATGGCCTTGACCCTGAAGTCTTTAGCAACTCCTTTGCTTTTTGGTGCTTTGTTTATCCTTACATTGCAGCCTTCTTGTGGAAAGCAGGTTGTTGCAGAGAAGCCAGTATCTGAAGTTAAAGTTGAATCTGCAATCCTTCAGGAATCAATCATCAAAGAGGTTAATGAAAATGCCAAAGCTGGATGGAAAGCTGGATTCAACCCTCAATTCTCGAATTTCACGATTTCCCAATTTAAGCGCCTTCTTGGAGTTAAGCCCGCAAGAGAAGGTGATTTGGAGGGAATTCCTATTCTAACTCATCCAAAATTTTCGGAGCTACCAAAAGAGTTTGATGCACGAAAAGCTTGGCCTCAATGTAGCACTATCGGAAGAATTCTGGATCAGGGACATTGCGGTTCT…	Incorrect in Niben101	Niben101Scf01455g01021.1	CatB	NbCatB
Niben101Scf01445_48569-53417	MSRFSLLLALVVAGGLFAAALAGPATFADENPIRQIVSDGLHELENGILQVVGKTRHALLFARFAHRYGKRYETVEEIKQRFEVFLDNLKMIRSHNKKGLSYKLGVNEFTDITWDEFRRDRLGAAQNCSATTKGNLKLTNVVLPETKDWREAGIVSPVKNQGKCGSCWTFSTTGALEAAYGQAFGKGISLSEQQLVDCAGAFNNFGCNGGLPSQAFEYIKSNGGLDTEEAYPYTGKNGLCKFSSENVGVKVIDSVNITLGAEDELKYAVALVRPVSIAFEVIKGFKQYKSGVYTSTECGNTPMDVNHAVLAVGYGVENGVPYWLIKNSWGADWGDNGYFKMEMGKNMCGIATCASYPVVA	ATGTCTCGTTTCTCACTCCTATTGGCTCTCGTCGTCGCCGGTGGCCTTTTCGCCGCCGCACTTGCCGGACCGGCTACCTTCGCCGATGAGAATCCGATCAGACAAATTGTTTCTGACGGTTTACATGAGCTGGAGAACGGAATTCTCCAAGTCGTCGGCAAGACTCGTCATGCTCTCCTCTTCGCTCGCTTTGCTCACAGGTATGGGAAGAGGTACGAGACAGTTGAGGAGATAAAGCAAAGGTTCGAGGTATTCTTGGACAATTTGAAGATGATTCGATCGCATAACAAGAAAGGACTATCATACAAACTCGGTGTCAATGAGTTTACCGACATAACATGGGACGAGTTCCGGAGAGACAGGTTGGGAGCAGCTCAAAACTGTTCAGCCACCACAAAG…	Incorrect in Niben101	Niben101Scf01445g00016.1	ALP	-
Niben101Scf01369_70056-74110	MAVFSIFKLSLLVLFSISLLACTSFARDHSIVGYSSDDLTCIDKLINLFEHWMDKHGKIYKSIEEKLHRFEIFKDNLKHIDETNKIVSNYWLGLNEFADLSHDEFKKMYLGLKVDNELLNKREKSQQEFAYRDFVDLPKSVDWRKKGAVTPVKNQGQCGSCWAFSTVAAVEGINQIKTGNLTSLSEQELIDCDTTYNNGCNGGLMDYAFQFIISNGGLHKEDDYPYLMEEGTCDEKRDESEVVTIDGYHDVPANDEQSLLKALANQPLSVAIEASGRDFQFYSGGVFDGHCGTELDHGVAAVGYGTTKGADYIIVKNSWGPKWGEKGFIRMKRNTGKAEGKCGINKMVSFPVKKK	ATGGCTGTTTTCTCTATCTTCAAGTTGTCACTTCTAGTCCTCTTTTCTATTTCCCTCCTGGCCTGCACCTCATTCGCTCGCGATCATTCCATTGTGGGATACTCTTCAGATGACTTGACTTGCATTGATAAGCTCATTAATCTTTTTGAGCATTGGATGGATAAACATGGCAAGATTTATAAGAGCATTGAAGAGAAGTTGCATAGGTTTGAGATTTTCAAGGATAATTTGAAGCATATTGATGAGACGAATAAGATAGTTAGTAACTATTGGCTTGGTCTAAACGAGTTTGCTGATTTGAGCCATGATGAGTTCAAGAAAATGTATTTAGGACTCAAAGTTGATAATGAATTGCTTAACAAAAGAGAAAAATCTCAGCAAGAATTTGCATACAGAGAT…	-	Niben101Scf01369g00024.1	XCP	NbCysP7
Niben101Scf01064_409455-413266	MALVLGWKILFILLFVIIGMFEPQVTSRNIQELSMLEKHELWMANHGRTYKNEEEKEKRLNIFKENVKFIESFNINGTKKPYKLGINAFADLTAEEFLSYYTAGIMLSNSYSQIQSSFKYENLSDVPSLMDWRKSGAVTRIKHQGQCGCCWAFSAVAALEGANKLSTDNLISLSEQQLLDCTTKNNGCDGGLMTTAYDFIIKNGGIATESNYPYEEYQDSCKIQEIMNLSAIVKINRYETLPSTESALLKAVAKQPVSIGIAVNEEFHLYQNGVYNGNCEGQELNHAVTVIGYGIENDGTKYWLIKNSWGSSWGENGYMKIARDTGIEGGLCGITTLASYPVL	ATGGCTTTGGTCCTTGGATGGAAAATACTATTTATTCTTCTTTTTGTGATAATTGGGATGTTTGAACCTCAAGTCACTTCTCGAAATATTCAAGAATTATCCATGTTAGAAAAGCATGAATTGTGGATGGCAAATCATGGACGTACTTACAAAAATGAAGAAGAGAAGGAAAAAAGATTGAATATATTTAAAGAGAATGTGAAATTTATTGAGTCTTTCAACATTAATGGGACTAAAAAGCCATACAAATTAGGGATCAATGCATTTGCTGATCTTACTGCAGAGGAATTCTTGAGTTATTATACTGCTGGAATTATGTTGTCTAATTCCTACTCTCAAATTCAATCATCATTTAAGTATGAAAACTTGAGTGATGTTCCATCTTTAATGGACTGGAGA…	Incorrect in Niben101	Niben101Scf01064g04007.1	SAG12	-
Niben101Scf01064_406082-409454	MAFMFNWRLNFAILLAFGLCVSLVTSRTLYEASITEKHEQWMTQYGRVYTDDTEKINRLETFKQNLEYIESINKDVTRTYKLGINQFADMTNEEFKAIHNGYRISSQQKIRTTFFQYENVTVPYSMDWRKKGAVTKIKDQGQCGCCWAFSAVAATEGINRIKTGKLISLSEQELVDCDTSSNEGCEGGLMDDAFKYIIKNHGLTSEFNYPYKGIDGTCKTEKESNHVAKIRGYEDVPENSESSLLKAVANQPVSVAIDASGSDFQFYSNGVFTGKCGIELDHGVTAVGYGATKDGTKYWIVKNSWGVSWGENGYIRMKRDIVAKTGLCGIAMKASYPIA	ATGGCTTTTATGTTCAATTGGAGGCTCAATTTTGCTATTCTACTAGCATTTGGATTGTGTGTTTCTCTAGTCACATCTCGCACTTTGTACGAAGCATCAATTACTGAAAAGCACGAGCAATGGATGACTCAGTATGGACGCGTATACACAGATGATACAGAAAAGATAAATAGGCTCGAGACGTTCAAACAAAATCTCGAGTATATTGAATCAATCAATAAGGATGTAACGCGAACTTATAAATTGGGCATCAATCAATTTGCTGATATGACAAATGAGGAATTCAAAGCAATTCATAATGGATACAGAATATCATCTCAGCAGAAAATAAGAACTACATTTTTCCAATACGAAAATGTGACAGTTCCATATAGTATGGATTGGAGAAAAAAAGGTGCA…	Incorrect in Niben101	Niben101Scf01064g04008.1	SAG12	-
Niben101Scf00712_237350-233032	MAIFSISKFSLLVLFSIFLLACTTFARDHSIVGYSSDDLTCIDKLINLFEHWMDKHGKIYKSIEEKLHRFEIFKDNLKHIDETNKIVSNYWLGLNEFADLSHDEFKKIYLGLKVDNELLIKKEKSQQEFAYRDFVDLPKSVDWRKKGAVTPVKNQGQCGSCWAFSTVAAVEGINQIKTGNLTSLSEQELIDCDTTYNNGCNGGLMDYAFQFIISNGGLHKEDDYPYLMEEGTCNEKRDESEVVTIDGYHDVPANDEQSLLKALANQPLSVAIEASGRDFQFYSGGVFDGHCGTELDHGVAAVGYGTTKGADYIIVKNSWGPKWGEKGFIRMKRNTGKAEGKCGINKMVSFPVKKK	ATGGCTATATTCTCAATTTCCAAGTTTTCACTTCTAGTCCTCTTTTCTATCTTCCTCCTGGCCTGCACCACATTCGCTCGCGATCATTCGATCGTGGGATATTCTTCAGATGACTTGACTTGCATTGATAAGCTCATTAATCTTTTTGAGCATTGGATGGATAAACATGGCAAGATTTATAAGAGCATTGAAGAGAAATTGCATAGGTTTGAGATTTTTAAGGATAATTTGAAGCATATTGATGAGACGAATAAGATAGTTAGTAACTATTGGCTTGGTCTAAATGAGTTTGCTGATTTGAGCCATGATGAATTCAAGAAAATATATTTAGGACTCAAAGTTGATAATGAATTGCTTATCAAAAAAGAAAAATCCCAACAAGAATTTGCATACAGAGAT…	-	Niben101Scf00712g02010.1	XCP	-
Niben044Scf00035145Ctg000_1-4937	MAMNHMSLVTFLLLIGASVLVLQVVAEQPISQAKAESAILQDSIVKQVNENEKAGWKAALNPRFSNFTVSQFKRLLGVKPTRKGDLKGIPILTHPKLLELPQEFDARVAWPNCSTIGRILDQGHCGSCWAFGAVESLSDRFCIHYGLNISLSANDLLACCGFLCGDGCDGGYPLQAWKYFVRKGVVTDECDPYFDNEGCSHPGCEPAYPTPKCHRKCVKQNLLWSKSKHFGVNAYMISSDPHSIMTELYKNGPVEVSFTVYEDFAHYKSGVYKHVTGDVMGGHAVKLIGWGTSEDGEDYWLLANQWNRGWGDDGYFKIRRGTDECEIEDEVVAGLPSARNLNMELDVSDAFLDAAM	ATGGCGATGAATCACATGTCCTTAGTTACTTTCTTGCTTTTGATTGGTGCATCCGTCCTTGTTTTACAGGTTGTTGCAGAACAACCAATATCCCAAGCTAAAGCTGAATCTGCAATCCTTCAGGACTCAATCGTTAAACAGGTTAATGAAAATGAAAAGGCCGGATGGAAAGCTGCACTGAACCCTCGATTTTCAAATTTCACGGTTTCCCAGTTTAAGCGCCTTCTTGGAGTTAAGCCCACAAGAAAGGGTGATTTAAAGGGCATTCCTATTTTGACTCATCCAAAACTTTTGGAGTTGCCACAAGAGTTTGACGCACGAGTGGCTTGGCCTAACTGTAGCACTATTGGGAGAATTCTTGATCAGGGACACTGTGGTTCTTGTTGGGCTTTTGGTGCT…	Incorrect in Niben101	Niben101Scf03867g02046.1	CatB	NbCatB
Niben044Scf00026797_1868-8603	MSWLWPSLVLVLLIFQGPICTCSSISDLFETWCQQNGKTYSSEQERVYRLKVFEENYAYIIEHNSKGNSTYTLGLNAYSDLTHHEFKNSFLGLSSSANDFIRLKTGSSSVGVVSDVGDVDIPSSLDWREKGVVTKVKNQGSCGACWSFSATGAIEGINKIVSGSLVSLSEQELIDCDKSYNNGCGGGLMDYAFEFVKKNGGIDTEEDYPFNEREGTCNKNKLQRRVVTIDGYTDVPQNDEDKLLKAVAKQPVSVGICGSERAFQSYSKGIFTGPCSTALDHAVLIVGYGSENGVDYWIIKNSWGTSWGINGYMHIQRNSGTQEGICGINKLASYPTKSNPNPPSPPSPGPSQCSMFTSCGQGETCCCGWRFLGVCLSWKCCGLDSAVCCKDGGHCCPHD…	ATGAGTTGGTTATGGCCATCTTTGGTTCTTGTACTGTTAATTTTTCAAGGACCAATTTGCACTTGTTCATCAATTTCTGATCTTTTTGAAACTTGGTGTCAGCAAAATGGAAAGACATATTCTTCTGAGCAAGAAAGGGTGTATAGGCTCAAGGTGTTTGAAGAAAATTATGCTTATATTATAGAGCATAATAGTAAGGGGAATTCCACTTATACCCTTGGTCTTAATGCCTATTCTGATCTCACTCACCATGAATTCAAGAACTCTTTTTTGGGTTTGTCCTCTTCTGCTAATGATTTTATTAGATTGAAAACTGGGTCGTCTTCTGTTGGAGTTGTAAGTGATGTTGGTGATGTTGATATTCCTTCTTCTTTGGATTGGAGAGAGAAAGGAGTTGTC…	Incorrect in Niben101	Niben101Scf10490g00007.1	XBCP3	-
Niben044Scf00018589_40384-44463	MALTLKSLATPLLFGALFILTLQVVAEKPVSEVKVESAILQESIIKEVNENAKAGWKAGFNPQFSNFTISQFKRLLGVKPAREGDLEGIPILTHPKFSELPKEFDARKAWPQCSTIGRILGQGHCGSCWAFGAVESLSDRFCIHHNLNISLSVNDLLACCGFLCGSGCDGGYPISAWRYFIRRGVVTEECDPYFDNEGCSHPGCEPGYPTPKCQRKCVKENLLWGKSKHYGVNAYRIHHDPHSIMTEIYKNGPVEVSFTVYEDFAHYKSGVYKHVIGQSMGGHAVKLIGWGTSEQGEDYWLIANSWNRGWGDDGYFKIRRGTNECGIEHNVVAGLPSAKNLNVELDDVSDAFLDASM	ATGGCCTTGACCCTGAAGTCTTTAGCAACTCCTTTGCTTTTTGGTGCTTTGTTTATCCTTACATTGCAGGTTGTTGCAGAGAAGCCAGTATCTGAAGTTAAAGTTGAATCTGCAATCCTTCAGGAATCAATCATCAAAGAGGTTAATGAAAATGCCAAAGCTGGATGGAAAGCTGGATTCAACCCTCAATTCTCGAATTTCACGATTTCCCAATTTAAGCGCCTTCTTGGAGTTAAGCCCGCAAGAGAAGGTGATTTGGAGGGAATTCCTATTCTAACTCATCCAAAATTTTCGGAGCTACCAAAAGAGTTTGATGCACGAAAAGCTTGGCCTCAATGTAGCACTATCGGAAGAATTCTGGGTCAGGGACATTGCGGTTCTTGTTGGGCTTTTGGTGCT…	Incorrect in Niben101	Niben101Ctg11637_NbS00018589g0007.1	CatB	-
Niben044Scf00014627Ctg002_40163-45181	MALHYALIFLFSLFLTTSLLVSVNGDINGGEDDDILIRQVVGDDDDHLLNADHHFTIFKKRFGKTYASDEEHHYRLSVFKTNLRRAMRHQKLDPSAVHGVTQFSDLTPAEFRRNFLGVNRRLRLPSDANKAPILPTEDLPSGFDWRDHGAVTPVKNQGSCGSCWSFSTTGALEGANYLSTGKLVSLSEQQLVDCDHECDPEEKDSCDAGCNGGLMNSAFEYTLKAGGLMREEDYPYTGTDRGTCKFDNTKVAAKVANFSVVSLDEEQIAANLVKNGPLAVAINAVFMQTYVGGVSCPYICSKKLDHGVLLVGYGTGFSPIRMKEKPYWIIKNSWGEKWGENGYYKICRGRNVCGVDSMVSTVAAVSTSSH	ATGGCACTTCATTATGCTTTAATTTTTCTATTTTCTCTTTTCTTAACAACGTCGTTATTGGTGTCCGTTAACGGTGATATTAACGGAGGTGAAGACGACGATATATTAATCCGTCAAGTCGTAGGCGACGACGATGATCACTTACTAAACGCCGATCATCACTTCACGATTTTTAAGAAGAGGTTCGGCAAAACCTACGCCTCCGATGAGGAGCATCATTACAGATTGTCGGTGTTCAAGACTAACTTGCGCCGTGCAATGCGCCACCAGAAGCTTGATCCCTCCGCCGTCCACGGTGTGACTCAGTTTTCCGATTTGACTCCGGCGGAGTTCCGCCGGAATTTCCTAGGAGTTAACCGTCGTCTCCGGCTTCCTTCTGATGCCAATAAAGCTCCTATT…	-	Niben101Scf00973g01002.1	RD19	NbCYP2
Niben044Scf00002365Ctg019_4926-9632	MASFSFSKLSFLALFSILTLVACTTYARDFSIVGYFPDDLNSIENLINLFESWMEKHSKIYESIEEKLHRFEIFRDNLKHIDERNKMVSNYWLGLNEFADLSHDEFKKMYLGLQIQHERSESSPQEFTYRDFVDLPKSIDWRKKGAVTNVKNQGSCGSCWAFSTVAAVEGINQIKTGNLTSLSEQELIDCDTKYNSGCNGGLMDYAFQFIVSQGGLHKEDDYPYLMEEGTCDEKRDESEVVTIDGYRDVPANDEQSLLKALANQPVSVAIEASGRDFQFYSGGVFDGHCGSALDHGVAAVGYGSTKGMDYIIVKNSWGPKWGEKGFIRMKRNTGKPAGICGINKMASFPIKKK	ATTAGTATTACAAATCAGACACAAATGGCTTCATTCTCTTTTTCCAAGTTGTCATTTCTCGCGTTGTTTTCCATACTCACTCTCGTGGCATGCACAACGTATGCTCGCGATTTTTCCATCGTGGGATATTTCCCCGATGACTTGAACAGCATCGAAAACCTCATCAATCTCTTCGAATCGTGGATGGAGAAACACAGCAAGATTTATGAGAGCATCGAAGAGAAGTTACATAGGTTTGAGATTTTCAGAGACAATTTGAAACACATTGATGAGAGGAATAAGATGGTTAGTAACTATTGGCTTGGTTTGAATGAGTTTGCTGATTTGAGCCATGATGAGTTCAAGAAGATGTATTTAGGACTCCAAATTCAACATGAGAGATCAGAATCCTCCCCACAA…	Incorrect in Niben101	Niben101Scf05047g04012.1	XCP	-
Niben044Scf00000844Ctg039_267-3425	MGNTQGTYLLLFLFLILAALSSQVYCVSSDFPILDRPNELLSEERIFQLFQEWKQKHGKVYKNEKEKEMRLEKFRRNVKYIVEKNSKRKSDSDHLVGLTNFADMSNEEFRQVHISKIKIPFDKRNTIRMKNVEKKPTPVYCDAPPSRDWRKYGAVTEVKDQHLCGACWAFSACGAMEGINAIVTGELISLSVQQLIDCDHSTNLGCYGGYMDPAFEWVMNNDGIDSEADYPYTVSQGACNITKVNQKAVTIDGYRDVPQEESALLCAVAQQPVSVGIDGSTADFQLYRGGIYDGSCSSNPDDLSHGVLIVGYGSEGDDEYWIIKNSWGTSWGMEGYGYIKRNTDLPYGVCAINSLASYPTKELASAPSPYPSPAVPPPPSPPPPSAPPPSPPSPLPHSPP	ATGGGAAATACACAAGGAACCTATCTTCTCCTTTTTCTTTTCCTGATCTTAGCTGCTTTATCATCTCAAGTTTATTGTGTTTCTAGTGATTTTCCAATATTAGACAGACCAAATGAGTTACTTTCAGAAGAAAGAATTTTCCAGCTTTTCCAAGAATGGAAACAGAAGCACGGGAAAGTGTACAAGAATGAAAAAGAGAAAGAAATGAGATTGGAGAAGTTCAGAAGGAATGTGAAGTATATAGTAGAAAAGAACTCAAAGAGGAAGTCAGATTCAGACCATTTGGTTGGTTTGACCAACTTTGCAGATATGAGCAATGAAGAGTTCAGGCAAGTTCATATTTCAAAGATTAAGATACCATTTGACAAGAGAAATACTATTCGGATGAAGAATGTGGAA…	Incorrect in Niben101	Niben101Scf02336g00010.1	XBCP3	-
Nbv0.5scaffold4049_7074-13187	MSWLWPSLVLVLLIFQGPICTCSSISDLFETWCQQNGKTYSSEQERVYRLKVFEENYAYIIEHNSKGNSTYTLGLNAYSDLTHHEFKNSFLGLSSSANDFIRLKTGSSSVGVLSDVGDVDIPSSLDWREKGAVTKVKNQGSCGACWSFSATGAIEGINKIVSGSLVSLSEQELIDCDKSYNNGCGGGLMDYAFEFVKKNGGIDTEEDYPFNEREGTCNKNKLQRRVVTIDGYTDVPQNDEDKLLKAVTKKPVSVGICGSERAFQSYSKGIFTGPCSTALDHAVLIVGYGSENGVDYWIIKNSWGTSWGINGYMHIQRNSGTQEGICGINKLASYPTKSNPNPPSPPSPGPSQCSMFTSCGQGETCCCGWRFLGVCLSWKCCGLDSAVCCKDGGHCCPHD…	ATGAGTTGGTTATGGCCATCTTTGGTTCTTGTACTGTTAATTTTTCAAGGACCAATTTGCACTTGTTCATCAATTTCTGATCTTTTTGAAACTTGGTGTCAGCAAAATGGAAAGACATATTCTTCTGAGCAAGAAAGGGTGTATAGGCTCAAGGTGTTTGAAGAAAATTATGCTTATATTATAGAGCATAATAGTAAGGGGAATTCCACTTATACCCTTGGTCTTAATGCCTATTCTGATCTCACTCACCATGAATTCAAGAACTCTTTTTTGGGTTTGTCCTCTTCTGCTAATGATTTTATTAGATTGAAAACTGGGTCGTCTTCTGTTGGAGTTTTAAGTGATGTTGGTGATGTTGATATTCCTTCTTCTTTGGATTGGAGAGAGAAAGGAGCTGTT…	Incorrect in Niben101	Niben101Scf24210g00003.1	XBCP3	-
Nbv0.3scaffold56385_12-4186	MGSTQFPYRHFSLFPLFLILAALYSQVSAFTTDFPILDKPTEFISEERVFQIFQEWKQKHGKVYKNEKEEELRLEIFKRNVKYIVENNSKRKSNSDHLVGLNKFADMSNEDFKQVHTSKIKIPFNKRKTIQMRSVETKPSTTSCDVPPSKDWRKHGAVTEVKDQDQCGACWAFSACGAMEGLNAIATGELISLSEQELINCDNSYNTGCDGGLMDPAFEWVMNNGGIDSEADYPYTASQGRCNYDKVNHKVVTVDGYQDVPEDENALLCAVAQQPVSVAIDGSSLDFQLYRGGIYDGECSSNPDDLSHAVLIVGYGSKGDDDYWIIKNSWGTTWGMEGYAYIRRNTYLPYGVCAINSLASYPTKEASTAPSPYPSPAVPPPPPPSPPPPPPPSPKPSEC…	ATGGGAAGCACACAGTTTCCCTATCGACACTTCTCTCTTTTCCCACTTTTCTTGATCTTAGCTGCATTATACTCTCAAGTTTCTGCTTTTACTACTGATTTTCCAATACTAGACAAACCAACTGAGTTTATTTCAGAAGAAAGAGTATTCCAGATTTTCCAAGAATGGAAACAGAAGCATGGGAAAGTTTACAAGAATGAGAAAGAGGAAGAACTGAGGTTGGAGATTTTTAAAAGGAATGTGAAGTATATAGTGGAAAATAACTCTAAGAGGAAGTCAAACTCAGATCATTTGGTTGGTCTGAACAAGTTTGCTGATATGAGTAATGAGGATTTCAAGCAAGTTCATACTTCAAAGATTAAGATACCCTTTAACAAGAGGAAGACTATTCAAATGAGG…	Incorrect in Niben101	Niben101Scf05469g01024.1	XBCP3	-
Nbv0.3scaffold35184_1-3163	MAFAKTSQYLCLALFFIFLGVWSSQVASSRPINYEASMRARHDQWIAHHEKIYKDLNEKEMRFKIFKQNVERIDAFNAGEDKGYKLGVNKFSDLTNEEFRVLHTGNKRSYPKVMFSSKPKTYFRYANVTDIPPTMDWRKKGAVTPIKDQKECGCCWAFSAVAAMEGLHQLKTGKLVPLSEQELVDCDVEGEDEGCSGGLLDTAFEFIIKNKGLTTEANYPYRGEDGVCNKKKSALSAAKITGGYEDVPANSEKALLQAVANQPVSVAIDGSSFDFQFYSSGVFGGSCSTWLNHAVTAVGYGATSDGTKYWIIKNSWGSKWGDSGYMRIKRDVHEKEGLCGLAMDASYPTA	ATGGCCTTTGCAAAAACAAGCCAATACCTTTGCTTAGCTTTGTTCTTCATATTTTTGGGAGTTTGGAGCTCTCAAGTAGCTTCATCACGACCAATCAACTATGAGGCAAGCATGCGAGCTAGGCATGACCAATGGATTGCTCATCATGAAAAAATTTACAAAGATTTGAACGAGAAAGAAATGCGTTTTAAAATATTTAAACAAAACGTGGAACGTATAGATGCTTTTAATGCAGGTGAAGATAAAGGATACAAACTCGGCGTCAATAAATTTTCTGATCTCACGAATGAGGAATTTCGTGTATTGCATACTGGTAACAAGAGATCATACCCTAAGGTCATGTTTTCCTCAAAGCCAAAGACATATTTTAGGTATGCTAATGTGACAGACATACCGCCA…	-	Niben101Scf10219g00026.1	SAG12	-
Nbv0.3scaffold2003_65603-69542	MQVSLFRKILIKKMELGKIFLISVLLAMAFGLAQSLEFTEKDIASEESLWDLYQRWRSHHTVSRDLSEKQKRFNVFKANVMHVHKVNKMDRPYKLKLNEFADMTNHEFRNFYSSKVKHFRMLHGSRPTTGFMHDKADNLPAFIDWRKQGAVTGVKNQGKCGSCWAFSAVVGVEGINKIKTGQLVSLSEQELVDCEKDNEGCNGGLMENAYEFIKKNGGITTEGIYPYRARDSRCDSSKMNSPVVNIDGHEMVPTNDEDALMKAVANQPVSVAIDASGSDLQFYSEGVFNGNCGTELDHGVAVVGYGATHDGTKYWIVKNSWGTGWGEQGYFRMERGIDAEEGLCGIATEASYPVKLSADNPKPAPSKDEL	ATGCAAGTCTCGCTTTTTAGAAAAATTTTGATAAAAAAGATGGAGTTAGGGAAGATTTTCTTAATTTCTGTTTTGTTGGCTATGGCATTTGGGCTAGCTCAGAGCTTAGAGTTCACCGAAAAAGACATAGCATCTGAAGAGAGCTTATGGGATTTATACCAGAGATGGAGGAGCCATCACACTGTTTCTCGAGACCTAAGCGAGAAGCAAAAACGTTTCAATGTATTCAAGGCGAATGTAATGCATGTTCACAAGGTGAACAAGATGGACAGACCTTATAAGTTGAAACTCAACGAGTTTGCTGATATGACCAATCATGAATTCAGAAATTTTTACAGCTCTAAGGTAAAACACTTTAGAATGCTCCATGGTAGCCGGCCTACTACTGGATTTATGCAC…	-	Niben101Scf02949g09006.1	CEP	-
Nbv0.3scaffold14662_10132-13213	MALRSNWKLAFVALLVLGIWASQTTSRDLNEASMIQKHKYWMARFGRVYRDDAEKAKRFKIFKNNVDYIESVNKAGIRPYKLGINEFADLTNDEFRATHNGYKMSSHQYENVTAPATMDWRTKGAVTGVKDQGQCGCCWAFSAVAASEGINKIKTGKLISLSEQELVDCDTSSDMGCEGGLMDDAFTFIIKNHGLTTESNYPYEGTDGTCKTGKESNHVAKITGYEDVPANSESALLSAVAKQPVSVAIDASGSDFQFYSSGVFTGECGTELDHGVTAVGYGKTSGGTKYWLVKNSWGTSWGENGYIRMQRGIDAAEGICGIAMQASYPTA	ATGGCTTTGAGATCCAATTGGAAGCTTGCTTTTGTAGCTCTACTAGTGTTAGGAATCTGGGCTTCTCAAACCACATCTCGTGACTTGAACGAAGCATCAATGATCCAGAAACACAAGTATTGGATGGCTCGCTTTGGACGTGTGTACAGAGATGATGCAGAGAAGGCTAAGAGGTTCAAAATATTCAAGAACAACGTTGATTACATTGAGTCAGTCAACAAGGCAGGAATCAGGCCTTATAAGTTGGGTATCAACGAATTTGCAGATTTAACAAATGATGAATTTAGAGCGACTCACAACGGGTACAAAATGTCTTCTCATCAGTATGAAAATGTGACTGCTCCCGCTACCATGGATTGGAGAACGAAGGGCGCTGTTACTGGAGTTAAGGACCAAGGG…	Potential duplicate of Niben101Scf08921_286906-290013	Niben101Scf08921g02019.1	SAG12	-
-	-	XM_019390320	Pseudo	Niben101Scf02763g05012.1	ALP	-
-	-	XM_016658044	Pseudo	Niben101Scf02976g00006.1	CatB	-
-	-	XM_019380422	Pseudo	Niben101Scf07304g07014.1	CEP	-
-	-	-	Pseudo	Niben101Scf01631g00007.1	Pseudo	-
-	-	-	Pseudo	Niben101Scf02336g00013.1_Niben101Scf02336g00014.1	Pseudo	-
-	-	-	Pseudo	Niben101Scf04209g00002.1_Niben101Scf04209g00009.1	Pseudo	-
-	-	-	Pseudo	Niben101Scf05469g01014.1	Pseudo	-
-	-	-	Pseudo	Niben101Scf05837g06001.1	Pseudo	-
-	-	-	Pseudo	Niben101Scf08294g04003.1	Pseudo	-
-	-	-	Pseudo	Niben101Scf10997g02003.1	Pseudo	-
-	-	-	Pseudo	Niben101Scf10997g03004.1	Pseudo	-
-	-	XM_019389237	Pseudo	Niben101Scf00870g07009.1	RD19	-
-	-	XM_019393221	Pseudo	Niben101Scf03203g08012.1	RD19	-
-	-	XM_019389237	Pseudo	Niben101Scf05371g03001.1	RD19	-
-	-	XM_019389237	Pseudo	Niben101Scf05855g	RD19	-
-	-	XM_009777936	Pseudo	Niben101Scf06228g02005.1	RD19	-
-	-	XM_009790958	Pseudo	Niben101Scf11030g00003.1	RD19	-
-	-	XM_019367899	Pseudo	Niben101Scf00803g00001.1	RD21	-
-	-	XM_019410391	Pseudo	Niben101Scf01267g01020.1	RD21	-
-	-	XM_016609465	Pseudo	Niben101Scf02832g01014.1	RD21	-
-	-	XM_019410391	Pseudo	Niben101Scf05035g01005.1	RD21	-
-	-	XM_009785810	Pseudo	Niben101Scf05135g02001.1	RD21	-
-	-	XM_019386275	Pseudo	Niben101Ctg02069_NbS00018645g0009.1_1	SAG12	-
-	-	XM_009631670	Pseudo	Niben101Scf01631g00002.1	SAG12	-
-	-	XM_009608639	Pseudo	Niben101Scf03309g05002.1	SAG12	NbRcr3b
-	-	XM_019386275	Pseudo	Niben101Scf08921g02008.1	SAG12	-
-	-	XM_009608639	Pseudo	Niben101Scf08921g02018.1	SAG12	NbRcr3a
-	-	XM_019386275	Pseudo	Niben101Scf08921g02020.1	SAG12	NbRfp1
-	-	XM_019386275	Pseudo	Niben101Scf08921g02022.1	SAG12	NbRfp1
-	-	XM_009618549	Pseudo	Niben101Scf08921g02023.1	SAG12	NbPfp1
-	-	XM_019370728	Pseudo	Niben101Scf08921g02024.1	SAG12	NbPip1
-	-	XM_009769119	Pseudo	Niben101Scf19383g00003.1	SAG12	-
-	-	XM_019380852	Pseudo	Niben101Scf07883g01005.1	THI1	-
-	-	XM_016642324	Pseudo	Niben101Scf01658g00003.1	XBCP3	-
-	-	XM_016628202	Pseudo	Niben101Scf05226g05016.1_Niben101Scf05226g05017.1	XCP	-
