# Supplementary material for: Evolution of a guarded decoy protease and its receptor in solanaceous plants
Source: Nat Commun. 2020 Sep 2;11:4393. doi: 10.1038/s41467-020-18069-5 (PMC7468133; doi:10.1038/s41467-020-18069-5)
Supplement: Supplementary file 5 — Supplementary Data 2 [file 41467_2020_18069_MOESM5_ESM.xlsx]

## Sheet: Done
Organism	Common name	Genome release	Gene	Group	Syntenic	Complete	Gene Identifier	Contig	Location	CDS	AA	Comment
Capsicum chinense	Bonnet pepper	Capsicum chinense v0.5	CachinPfp1	Pfp1		YES		scaffold97267	3947:2044	ATGGCATTGATATTTTGCAGGTTAAGCCTCATTGCACTTTTGCTAGTGGTCAGAATTTTTCTTTTCCGAGCCACTGCCCGTGACTTGCAGGTGTATTCCATGCTCGAAAGGCATGAGAAATGGATGAGTCACCATGGGCGCGTATACAAAGATGATGTTGAAAAGGCAGAGAGATTCAAGATATTTAAAGAAAATGTCGATTTTATCGAGTCTTTCAACAATGATGCTGCTCATTCTTACCAGCTTGGACTCAATAGATTTGCAGATATAACAAACGAAGAGTTCCAATCAATGGTTGGTAGATATAATCTGTCTTCCCTTCCGAAGACATCAAATTCGCAACCATTTAGTTACGAAAGTGAAATTTCTAGTCCTGAAAGTTGGAACTGGAGAGAGAAG…	MALIFCRLSLIALLLVVRIFLFRATARDLQVYSMLERHEKWMSHHGRVYKDDVEKAERFKIFKENVDFIESFNNDAAHSYQLGLNRFADITNEEFQSMVGRYNLSSLPKTSNSQPFSYESEISSPESWNWREKGAVTDVKDQGKCGSCWAFSAVAAVEGLNQLKTGNLVSLSEQQLLDCESPNNNGCGGGIRTEAFEYIAENGGLTTESNYPYTGIQSTCDSQKAESTVVTISSYQTVEASESALLQAVASQPVSAGITIGSDEFRFYKGGIFNGECGETSRHAVTVVGYGTSENEGGDYWLVKNSWGEKWGEGGYMRMARNLVDGGICGLASRASFPTA	-
Capsicum annuum L. zunla	Hot pepper	Capsicum.annuum.L_Zunla-1_Release_2.0	CapanaPfp1	Pfp1	YES	YES		Chr02	133212343:133214246	ATGGCATTGATATTTTGCAGGTTAAGCCTCATTGCACTTTTGCTAGTGGTCAGAATTTTTCTTTTCCGAGCCACTGCCCGTGACTTGCAGGTGTATTCCATGCTCGAAAGGCATGAGAAATGGATGAGTCACCATGGGCGCGTATACAAAGATGATGTTGAAAAGGCAGAGAGATTCAAGATATTTAAAGAAAATGTCGATTTTATCGAGTCTTTCAACAATGATGCTGCTCATTCTTACCAGCTTGGACTCAATAGATTTGCAGATATAACAAACGAAGAGTTCCAATCAATGGTTGGTAGATATAATCTGTCTTCCCTTCCGAAGACATCAAATTCTCAACCATTTAGTTACGAAAGTGAAATTTCTAGTCCTGAAAGTTGGAACTGGAGAGAGAAG…	MALIFCRLSLIALLLVVRIFLFRATARDLQVYSMLERHEKWMSHHGRVYKDDVEKAERFKIFKENVDFIESFNNDAAHSYQLGLNRFADITNEEFQSMVGRYNLSSLPKTSNSQPFSYESEISSPESWNWREKGAVTDVKDQGKCGSCWAFSAVAAVEGLNQLKTGNLVSLSEQQLLDCESPNNNGCGGGIRTEAFEYIAENGGLTTESNYPYTGIQSTCDSQKAESTVVTISSYQTVEASESALLQAVASQPVSAGITIGSDEFRFYKGGIFNGECGETSHHAVTVVGYGTSENEGGDYWLVKNSWGEKWGEGGYMRMARNLVDGGICGLANRASFPTA	-
Capsicum annuum glabriusculum	Chiltepin	Capsicum.annuum.var.glabriusculum_Chiltepin_v2.0	CapangPfp1	Pfp1	YES	Partial	Capang02g001598	Chr02	129653341:129653926	ATCATGCTGGGCATTTTCAGCAGTAGCAGCAGTAGAAGGACTGAACCAACTAAAAACTGGCAACTTGGTTTCACTATCAGAACAACAACTCCTAGATTGCGAGAGCCCAAATAACAACGGTTGTGGAGGTGGCATCAGGACAGAAGCATTTGAATACATAGCCGAAAACGGAGGCCTAACAACAGAATCAAATTACCCTTACACTGGAATTCAGTCCACTTGCGATAGCCAAAAGGCGGAATCAACGGTCGTGACAATTTCCAGCTACCAAACAGTGGAAGCAAGTGAATCAGCACTATTGCAAGCAGTAGCAAGTCAGCCAGTCTCTGCAGGTATAACTATTGGGAGTGACGAATTCCGGTTTTACAAAGGTGGAATATTCAATGGGGAATGTGGAGA…	-	-
Capsicum annuum glabriusculum	Chiltepin	Capsicum.annuum.var.glabriusculum_Chiltepin_v2.0	CapangPfp1	Pfp1		Partial	Capang00g005279	Chr0		ATGGCATTGATATTTTGCAGGTTAAGCCTCATTGCACTTTTGCTAGTGGTCAGAATTTTTCTTTTCCGAGCCACTGCCCGTGACTTGCAGGTGTATTCCATGCTCGAAAGGCATGAGAAATGGATGAGTCACCATGGGCGCGTATACAAAGATGATGTTGAAAAGGCAGAGAGATTCAAGATATTTAAAGAAAATGTCGATTTTATCGAGTCTTTCAACAATGATGCTGCTCATTCTTACCAGCTTGGACTCAATAGATTTGCAGATATAACAAACGAAGAGTTCCAATCAATGGTTGGTAGATATAATCTGTCTTCCCTTCCGAAGACATCAAATTCTCAACCATTTAGTTACGAAAGTGAAATTTCTAGTCCTGAAAGTTGGAACTGGAGAGAGAAG…	-	-
Capsicum annuum glabriusculum	Chiltepin	Capsicum.annuum.var.glabriusculum_Chiltepin_v2.0	CapangPfp1	Pfp1		Reconstructed				ATGGCATTGATATTTTGCAGGTTAAGCCTCATTGCACTTTTGCTAGTGGTCAGAATTTTTCTTTTCCGAGCCACTGCCCGTGACTTGCAGGTGTATTCCATGCTCGAAAGGCATGAGAAATGGATGAGTCACCATGGGCGCGTATACAAAGATGATGTTGAAAAGGCAGAGAGATTCAAGATATTTAAAGAAAATGTCGATTTTATCGAGTCTTTCAACAATGATGCTGCTCATTCTTACCAGCTTGGACTCAATAGATTTGCAGATATAACAAACGAAGAGTTCCAATCAATGGTTGGTAGATATAATCTGTCTTCCCTTCCGAAGACATCAAATTCTCAACCATTTAGTTACGAAAGTGAAATTTCTAGTCCTGAAAGTTGGAACTGGAGAGAGAAG…	MALIFCRLSLIALLLVVRIFLFRATARDLQVYSMLERHEKWMSHHGRVYKDDVEKAERFKIFKENVDFIESFNNDAAHSYQLGLNRFADITNEEFQSMVGRYNLSSLPKTSNSQPFSYESEISSPESWNWREKGAVTDVKDQGKCGSCWAFSAVAAVEGLNQLKTGNLVSLSEQQLLDCESPNNNGCGGGIRTEAFEYIAENGGLTTESNYPYTGIQSTCDSQKAESTVVTISSYQTVEASESALLQAVASQPVSAGITIGSDEFRFYKGGIFNGECGETSHHAVTVVGYGTSENEGGDYWLVKNSWGEKWGEGGYMRMARNLVDGGICGLANRASFPTA	Capang00g005279 is first exon, Capang02g001598 second exon
Capsicum annuum	Hot pepper	Genbank	CaPfp1	Pfp1		YES	XM_016704265	XM_016704265	74:1096	ATGGCATTGATATTTTGCAGGTTAAGCCTCATTGCACTTTTGCTAGTGGTCAGAATTTTTCTTTTCCGAGCCACTGCCCGTGACTTGCAGGTGTATTCCATGCTCGAAAGGCATGAGAAATGGATGAGTCACCATGGGCGCGTATACAAAGATGATGTTGAAAAGGCAGAGAGATTCAAGATATTTAAAGAAAATGTCGATTTTATCGAGTCTTTCAACAATGATGCTGCTCATTCTTACCAGCTTGGACTCAATAGATTTGCAGATATAACAAACGAAGAGTTCCAATCAATGGTTGGTAGATATAATCTGTCTTCCCTTCCGAAGACATCAAATTCTCAACCATTTAGTTACGAAAGTGAAATTTCTAGTCCTGAAAGTTGGAACTGGAGAGAGAAG…	MALIFCRLSLIALLLVVRIFLFRATARDLQVYSMLERHEKWMSHHGRVYKDDVEKAERFKIFKENVDFIESFNNDAAHSYQLGLNRFADITNEEFQSMVGRYNLSSLPKTSNSQPFSYESEISSPESWNWREKGAVTDVKDQGKCGSCWAFSAVAAVEGLNQLKTGNLVSLSEQQLLDCESPNNNGCGGGIRTEAFEYIAENGGLTTESNYPYTGIQSTCDSQKAESTVVTISSYQTVEASESALLQAVASQPVSAGITIGSDEFRFYKGGIFNGECGETSHHAVTVVGYGTSENEGGDYWLVKNSWGEKWGEGGYMRMARNLVDGGICGLANRASFPTA	Identical to CA02g11240_Pfp1
Capsicum annuum cv CM334	Hot pepper	Pepper.v.1.55	CaPfp1	Pfp1	YES	YES	CA02g11240	Pepper.v.1.55.chr02	133557853:133555950	ATGGCATTGATATTTTGCAGGTTAAGCCTCATTGCACTTTTGCTAGTGGTCAGAATTTTTCTTTTCCGAGCCACTGCCCGTGACTTGCAGGTGTATTCCATGCTCGAAAGGCATGAGAAATGGATGAGTCACCATGGGCGCGTATACAAAGATGATGTTGAAAAGGCAGAGAGATTCAAGATATTTAAAGAAAATGTCGATTTTATCGAGTCTTTCAACAATGATGCTGCTCATTCTTACCAGCTTGGACTCAATAGATTTGCAGATATAACAAACGAAGAGTTCCAATCAATGGTTGGTAGATATAATCTGTCTTCCCTTCCGAAGACATCAAATTCTCAACCATTTAGTTACGAAAGTGAAATTTCTAGTCCTGAAAGTTGGAACTGGAGAGAGAAG…	MALIFCRLSLIALLLVVRIFLFRATARDLQVYSMLERHEKWMSHHGRVYKDDVEKAERFKIFKENVDFIESFNNDAAHSYQLGLNRFADITNEEFQSMVGRYNLSSLPKTSNSQPFSYESEISSPESWNWREKGAVTDVKDQGKCGSCWAFSAVAAVEGLNQLKTGNLVSLSEQQLLDCESPNNNGCGGGIRTEAFEYIAENGGLTTESNYPYTGIQSTCDSQKAESTVVTISSYQTVEASESALLQAVASQPVSAGITIGSDEFRFYKGGIFNGECGETSHHAVTVVGYGTSENEGGDYWLVKNSWGEKWGEGGYMRMARNLVDGGICGLANRASFPTA	-
Nicotiana benthamiana		BTI v0.4.4	NbPfp1_Pseudo	Pfp1		Pseudo	NbS00017574g0006.1	Niben044Scf00017574	3940:5183			-
Nicotiana benthamiana		BTI v1.0.1	NbPfp1_Pseudo	Pfp1	YES	Pseudo	Niben101Scf08921g02023.1	Niben101Scf08921	190198:188955			-
Nicotiana tabacum	Common tobacco	Nitab v4.5 Edwards2017	NitabPfp1	Pfp1	YES	YES	Nitab4.5_0000681g0080.1	Nitab4.5_0000681	298027:296749	ATGGCATTGAAATTTTGCAGGTTAAGCCTTGTTGCAATTTTGCTAGTGGTCGGAATTTTTGGGTTCCAGGCCACATCCCGTGACTTGCAGGTGTATTCCATGCTCGAAAGGCATGAAAAATGGATGAGCAACCATGGACGTGTGTATAAAGATGATGTTGAAAAGGCAAAGCGATTCAACATATTTAAAGAACATGTCGACTTTATCGACTCTTTCAATAATGATGCAACTCATTCTTACCAGCTTGGCCTCAATAAATTTGCAGATCTTACTAACGAGGAGTTCCAATCTATGGTTGGTAAATATAATAATCTATCTTTCATTCCAAAGACATCAAATTTGCAACCATTCAGCTACGAAAGTAAAATTACCATTCCTGATAGTTGGAACTGGAGAGAG…	MALKFCRLSLVAILLVVGIFGFQATSRDLQVYSMLERHEKWMSNHGRVYKDDVEKAKRFNIFKEHVDFIDSFNNDATHSYQLGLNKFADLTNEEFQSMVGKYNNLSFIPKTSNLQPFSYESKITIPDSWNWREKGAVTDVKDQGRCGSCWAFSAVAAVEGINQIKTGDLVSLSEQQLLDCENTNNDGCGGGIRTEAFEYIAENGGLTTESNYPYTGIPGTCDSQKAESSVVTISGYRSVDASESALLQAVANQPVSAGITIGSDEFRFYNGGIFNGKCGMTSRHAVTVVGYGTSTEDGINYWLVKNSWGEKWGEGGFMRMARDIEDGGVCGLATRASFPTA	-
Nicotiana tabacum	Common tobacco	Nitab v4.5 Edwards2017	NitabPfp1	Pfp1	YES	Pseudo	Nitab4.5_0001608g0050.1	Nitab4.5_0001608	303053:301759	ATGGCTTTGAAATTTTGCAGGTTAAGCCTTGTTGTATTATTGCTAGTGGTCGGAACTTTTGGGTTCCAAGCCACATCCCGTGACTTGCAGGTGTATTCTATGCTCGAAAGGCATGAGAAATGGATGAGCCATCATTCACGTGTATACGAAGATGATGTTGAAAAGGCAAAGCGATTCAACATATTTAAAGAAAATGTCAACTTTATCGAGTCTTTCAACAAAGATGCTACTCATTCTTACCAGCTTGGCCTCAATAAATTTGCAGATCTTACTAACGAGGAGTTCCAATCTATGGTTGGTACATATAATAATCTATCTTTCCTTCCAAAGACATCAAATTTGCAACCATTCAGCTACGAAAGTAAAATTTCCCTTCCTGATAGTTGGAACTGGCGAGAG…	-	-
Nicotiana tabacum	Common tobacco	Nitab v4.5 Edwards2017	NitabPfp1	Pfp1		Partial		Nitab4.5_0124232	1:981	ATCTTTCCTTCCAAAGACATCAAATTTGCAACCATTCAGCTACGAAAGTAAAATTTCCCTTCCTGATAGTTGGAACTGGCGAGAGAAAGGTGCTGTTACTGCCGTCAAAGACCAGGGTAGATGTGGGGGTCATGTTGGGCATTTTCAGCAGTAGCAGCAGTGGAGTGGAAGGAATAAACCAAATAAAAACTGGTGATTTGGTTTCACTATCTGAACAACAACTTCTAGATTGCGAGACCACAAATAACAACGGTTGTGGGGGTGGTATCAGGACTGAAGCATTTGAATACATAGCTGAAAATGGGGGTCTCACAACAGAATCAAATTACCCATACACAGGAATTCCGGGGACATGCGATAGTCAAAAGGCAGATTCAACGGTAGTTACAATATCTGGAT…	-	-
Nicotiana otophora		Solgenomics	NotoPfp1	Pfp1		YES		Noto_AWOL01S0002015.1	55379:54094	ATGGCATTAAAATTTTGCAGGTTAAGCCTTGTTGCACTTTTGCTAGTGGTCGGAAGTTTTGGGTTCCAGGCCACATCCCGTGACTTGCAGGTGTATTCCATGCTCGAAAGGCATGAAAAATGGATAAGCAATCATGGACGTGTGTATAAAGATGATGTTGAAAAGGCAAAGCGATTCAACATATTTAAAGAAAATGTCGACTTTATCGACTCTTTCAATAATGATGCAACTCATTCTTACCAGCTTGGCCTCAATAAATTTGCAGATCTTACTAACGAGGAGTTCCAATCTATGGTTGGTAAAAATAATAATCTATCTTTCCTTCCAAAGACATCAAATTTGCAACCATTCAGCTACGAAAGTAAAATTACCATTCCTGATAGTTGGAACTGGAGAGAG…	MALKFCRLSLVALLLVVGSFGFQATSRDLQVYSMLERHEKWISNHGRVYKDDVEKAKRFNIFKENVDFIDSFNNDATHSYQLGLNKFADLTNEEFQSMVGKNNNLSFLPKTSNLQPFSYESKITIPDSWNWREKGAVTDVKDQGRCGSCWAFSAVAAVEGINQIKTGDLVSLSEQQLLDCENTNNDGCGGGIRTEAFEYIAENGGLTTESNYPYTGIPGTCDSEKAESSVVTISGYRSVDASESALLQAVANQPVSAGITIGSDEFRFYNGGIFNGKCGMTSRHAVTVVGYGTSTEDGINYWLVKNSWGEKWGEGGFMRMARDIEDGGVCGLATRASFPTA	-
Nicotiana otophora		Solgenomics	NotoPfp1_Pseudo	Pfp1		Pseudo		Noto_AWOL01S0002015.1	58130:56846	ATGGCATTAAAATTTTGCAGGTTAAGCCTTGTTGCACTTTTGCTAGTGGTCGGAATTTTTGGGTTCCAGGCCACATCCCGTGACTTGCGGTGTATTCCATGCTCGAAAGGCATGAAAAATGGATAAGCAATCATGGACGTGTGTATAAAGATGATGTTGAAAAGGCAAAGCGATTCAACATATTTAAAGAAAATGTCGACTTTATCGACTCTTTCAATAATGATGCAACTCATTCTTACCAGCTTGGCCTCAATAAATTTGCAGATCTTACTAACGAGGAGTTCCAATCTATGGTTGGTAAAAATAATAATCTATCTTTCCTTCCAAAGACATCAAATTTGCAACCATTCAGCTACGAAAGTAAAATTACCATTCCTGATAGTTGGAACTGGAGAGAGA…	-	-
Nicotiana sylvestris	Woodland tobacco	Transcriptome Bombarely2012 Contigs	NSylPfp1	Pfp1		Partial	Nsyl31720					-
Nicotiana sylvestris	Woodland tobacco	Solgenomics	NSylPfp1_Pseudo	Pfp1		Pseudo		Nsyl_KD950202.1	76610:75316	ATGGCTTTGAAATTTTGCAGGTTAAGCCTTGTTGTATTATTGCTAGTGGTCGGAACTTTTGGGTTCCAAGCCACATCCCGTGACTTGCAGGTGTATTCTATGCTCGAAAGGCATGAGAAATGGATGAGCCATCATTCACGTGTATACGAAGATGATGTTGAAAAGGCAAAGCGATTCAACATATTTAAAGAAAATGTCAACTTTATCGAGTCTTTCAACAAAGATGCTACTCATTCTTACCAGCTTGGCCTCAATAAATTTGCAGATCTTACTAACGAGGAGTTCCAATCTATGGTTGGTACATATAATAATCTATCTTTCCTTCCAAAGACATCAAATTTGCAACCATTCAGCTACGAAAGTAAAATTTCCCTTCCTGATAGTTGGAACTGGCGAGAG…	-	-
Nicotiana tabacum BX	Common tobacco	Ntab-BX_AWOK-SS	Ntab-BX-Pfp1_Pseudo	Pfp1		Pseudo	mRNA_103788	Ntab-BX_AWOK-SS4719	2775:4069	ATGGCTTTGAAATTTTGCAGGTTAAGCCTTGTTGTATTATTGCTAGTGGTCGGAACTTTTGGGTTCCAAGCCACATCCCGTGACTTGCAGGTGTATTCTATGCTCGAAAGGCATGAGAAATGGATGAGCCATCATTCACGTGTATACGAAGATGATGTTGAAAAGGCAAAGCGATTCAACATATTTAAAGAAAATGTCAACTTTATCGAGTCTTTCAACAAAGATGCTACTCATTCTTACCAGCTTGGCCTCAATAAATTTGCAGATCTTACTAACGAGGAGTTCCAATCTATGGTTGGTACATATAATAATCTATCTTTCCTTCCAAAGACATCAAATTTGCAACCATTCAGCTACGAAAGTAAAATTTCCCTTCCTGATAGTTGGAACTGGCGAGAG…	-	-
Nicotiana tabacum K326	Common tobacco	Ntab-K326_AWOJ-SS	Ntab-K326-Pfp1	Pfp1		YES	mRNA_65162	Ntab-K326_AWOJ-SS19169	133231:134509	ATGGCATTGAAATTTTGCAGGTTAAGCCTTGTTGCAATTTTGCTAGTGGTCGGAATTTTTGGGTTCCAGGCCACATCCCGTGACTTGCAGGTGTATTCCATGCTCGAAAGGCATGAAAAATGGATGAGCAACCATGGACGTGTGTATAAAGATGATGTTGAAAAGGCAAAGCGATTCAACATATTTAAAGAACATGTCGACTTTATCGACTCTTTCAATAATGATGCAACTCATTCTTACCAGCTTGGCCTCAATAAATTTGCAGATCTTACTAACGAGGAGTTCCAATCTATGGTTGGTAAATATAATAATCTATCTTTCATTCCAAAGACATCAAATTTGCAACCATTCAGCTACGAAAGTAAAATTACCATTCCTGATAGTTGGAACTGGAGAGAG…	MALKFCRLSLVAILLVVGIFGFQATSRDLQVYSMLERHEKWMSNHGRVYKDDVEKAKRFNIFKEHVDFIDSFNNDATHSYQLGLNKFADLTNEEFQSMVGKYNNLSFIPKTSNLQPFSYESKITIPDSWNWREKGAVTDVKDQGRCGSCWAFSAVAAVEGINQIKTGDLVSLSEQQLLDCENTNNDGCGGGIRTEAFEYIAENGGLTTESNYPYTGIPGTCDSQKAESSVVTISGYRSVDASESALLQAVANQPVSAGITIGSDEFRFYNGGIFNGKCGMTSRHAVTVVGYGTSTEDGINYWLVKNSWGEKWGEGGFMRMARDIEDGGVCGLATRASFPTA	-
Nicotiana tabacum K326	Common tobacco	Ntab-K326_AWOJ-SS	Ntab-K326-Pfp1_Pseudo	Pfp1		Pseudo	mRNA_103170	Ntab-K326_AWOJ-SS4707	5853:4559	ATGGCTTTGAAATTTTGCAGGTTAAGCCTTGTTGTATTATTGCTAGTGGTCGGAACTTTTGGGTTCCAAGCCACATCCCGTGACTTGCAGGTGTATTCTATGCTCGAAAGGCATGAGAAATGGATGAGCCATCATTCACGTGTATACGAAGATGATGTTGAAAAGGCAAAGCGATTCAACATATTTAAAGAAAATGTCAACTTTATCGAGTCTTTCAACAAAGATGCTACTCATTCTTACCAGCTTGGCCTCAATAAATTTGCAGATCTTACTAACGAGGAGTTCCAATCTATGGTTGGTACATATAATAATCTATCTTTCCTTCCAAAGACATCAAATTTGCAACCATTCAGCTACGAAAGTAAAATTTCCCTTCCTGATAGTTGGAACTGGCGAGAG…	-	-
Nicotiana tabacum	Common tobacco	Genbank	NtabPfp1	Pfp1		YES	XM_016651825	XM_016651825	99:1124	ATGGCATTGAAATTTTGCAGGTTAAGCCTTGTTGCAATTTTGCTAGTGGTCGGAATTTTTGGGTTCCAGGCCACATCCCGTGACTTGCAGGTGTATTCCATGCTCGAAAGGCATGAAAAATGGATGAGCAACCATGGACGTGTGTATAAAGATGATGTTGAAAAGGCAAAGCGATTCAACATATTTAAAGAACATGTCGACTTTATCGACTCTTTCAATAATGATGCAACTCATTCTTACCAGCTTGGCCTCAATAAATTTGCAGATCTTACTAACGAGGAGTTCCAATCTATGGTTGGTAAATATAATAATCTATCTTTCATTCCAAAGACATCAAATTTGCAACCATTCAGCTACGAAAGTAAAATTACCATTCCTGATAGTTGGAACTGGAGAGAG…	MALKFCRLSLVAILLVVGIFGFQATSRDLQVYSMLERHEKWMSNHGRVYKDDVEKAKRFNIFKEHVDFIDSFNNDATHSYQLGLNKFADLTNEEFQSMVGKYNNLSFIPKTSNLQPFSYESKITIPDSWNWREKGAVTDVKDQGRCGSCWAFSAVAAVEGINQIKTGDLVSLSEQQLLDCENTNNDGCGGGIRTEAFEYIAENGGLTTESNYPYTGIPGTCDSQKAESSVVTISGYRSVDASESALLQAVANQPVSAGITIGSDEFRFYNGGIFNGKCGMTSRHAVTVVGYGTSTEDGINYWLVKNSWGEKWGEGGFMRMARDIEDGGVCGLATRASFPTA	Identical to Ntab-K326-Pfp1
Nicotiana tabacum	Common tobacco	N.tabacum Transcriptome Bombarely2012 Contigs	NtabPfp1	Pfp1		Partial	Ntab06448					-
Nicotiana tabacum	Common tobacco	N.tabacum Transcriptome Bombarely2012 Contigs	NtabPfp1	Pfp1		Partial	Ntab06447					-
Nicotiana tabacum	Common tobacco	N.tabacum Transcriptome Bombarely2012 Contigs	NtabPfp1	Pfp1		Partial	Ntab06449					-
Nicotiana tabacum TN90	Common tobacco	Ntab-TN90_AYMY-SS	Ntab-TN90-Pfp1	Pfp1		YES	mRNA_79256	Ntab-TN90_AYMY-SS17596	56331:57609	ATGGCATTGAAATTTTGCAGGTTAAGCCTTGTTGCAATTTTGCTAGTGGTCGGAATTTTTGGGTTCCAGGCCACATCCCGTGACTTGCAGGTGTATTCCATGCTCGAAAGGCATGAAAAATGGATGAGCAACCATGGACGTGTGTATAAAGATGATGTTGAAAAGGCAAAGCGATTCAACATATTTAAAGAACATGTCGACTTTATCGACTCTTTCAATAATGATGCAACTCATTCTTACCAGCTTGGCCTCAATAAATTTGCAGATCTTACTAACGAGGAGTTCCAATCTATGGTTGGTAAATATAATAATCTATCTTTCATTCCAAAGACATCAAATTTGCAACCATTCAGCTACGAAAGTAAAATTACCATTCCTGATAGTTGGAACTGGAGAGAG…	-	-
Nicotiana tabacum TN90	Common tobacco	Ntab-TN90_AYMY-SS	Ntab-TN90-Pfp1_Pseudo	Pfp1		Pseudo	mRNA_124957	Ntab-TN90_AYMY-SS4415	4006:5300	ATGGCTTTGAAATTTTGCAGGTTAAGCCTTGTTGTATTATTGCTAGTGGTCGGAACTTTTGGGTTCCAAGCCACATCCCGTGACTTGCAGGTGTATTCTATGCTCGAAAGGCATGAGAAATGGATGAGCCATCATTCACGTGTATACGAAGATGATGTTGAAAAGGCAAAGCGATTCAACATATTTAAAGAAAATGTCAACTTTATCGAGTCTTTCAACAAAGATGCTACTCATTCTTACCAGCTTGGCCTCAATAAATTTGCAGATCTTACTAACGAGGAGTTCCAATCTATGGTTGGTACATATAATAATCTATCTTTCCTTCCAAAGACATCAAATTTGCAACCATTCAGCTACGAAAGTAAAATTTCCCTTCCTGATAGTTGGAACTGGCGAGAG…	-	-
Nicotiana tomentosiformis		Genbank	NtomPfp1	Pfp1		YES	LOC104109293	XM_009618549	65:1090	ATGGCATTGAAATTTTGCAGGTTAAGCCTTGTTGCAATTTTGCTAGTGGTCGGAATTTTTGGGTTCCAGGCCACATCCCGTGACTTGCAGGTGTATTCCATGCTCGAAAGGCATGAAAAATGGATGAGCAACCATGGACGTGTGTATAAAGATGATGTTGAAAAGGCAAAGCGATTCAACATATTTAAAGAAAATGTCGACTTTATCGACTCTTTCAATAATGATGCAACTCATTCTTACCAGCTTGGCCTCAATAAATTTGCAGATCTTACTAACGAGGAGTTCCAATCTATGGTTGGTAAATATAATAATCTATCTTTCCTTCCAAAGACATCAAATTTGCAACCATTCAGCTACGAAAGTAAAATTACCATTCCTGATAGTTGGAACTGGAGAGAG…	MALKFCRLSLVAILLVVGIFGFQATSRDLQVYSMLERHEKWMSNHGRVYKDDVEKAKRFNIFKENVDFIDSFNNDATHSYQLGLNKFADLTNEEFQSMVGKYNNLSFLPKTSNLQPFSYESKITIPDSWNWREKGAVTDVKDQGRCGSCWAFSAVAAVEGINQIKTGDLVSLSEQQLLDCENTNNDGCGGGIRTEAFEYIAENGGLTTESNYPYTGIPGTCDSQKAESSVVTISGYRSVDASESALLQAVANQPVSAGITIGSDEFRFYNGGIFNGKCGMTSRHAVTVVGYGTSTEDGINYWLVKNSWGEKWGEGGFMRMARDIEDGGVCGLATRASFPTA	Identical to mRNA_18080_NtomPfp1
Nicotiana tomentosiformis		N.tomentosiformis Transcriptome Bombarely2012 Contigs	NtomPfp1	Pfp1		Partial	Ntom16363					-
Nicotiana tomentosiformis		Solgenomics	NtomPfp1	Pfp1		YES	mRNA_18080	Ntom_KB950850.1	65376:66654	ATGGCATTGAAATTTTGCAGGTTAAGCCTTGTTGCAATTTTGCTAGTGGTCGGAATTTTTGGGTTCCAGGCCACATCCCGTGACTTGCAGGTGTATTCCATGCTCGAAAGGCATGAAAAATGGATGAGCAACCATGGACGTGTGTATAAAGATGATGTTGAAAAGGCAAAGCGATTCAACATATTTAAAGAAAATGTCGACTTTATCGACTCTTTCAATAATGATGCAACTCATTCTTACCAGCTTGGCCTCAATAAATTTGCAGATCTTACTAACGAGGAGTTCCAATCTATGGTTGGTAAATATAATAATCTATCTTTCCTTCCAAAGACATCAAATTTGCAACCATTCAGCTACGAAAGTAAAATTACCATTCCTGATAGTTGGAACTGGAGAGAG…	MALKFCRLSLVAILLVVGIFGFQATSRDLQVYSMLERHEKWMSNHGRVYKDDVEKAKRFNIFKENVDFIDSFNNDATHSYQLGLNKFADLTNEEFQSMVGKYNNLSFLPKTSNLQPFSYESKITIPDSWNWREKGAVTDVKDQGRCGSCWAFSAVAAVEGINQIKTGDLVSLSEQQLLDCENTNNDGCGGGIRTEAFEYIAENGGLTTESNYPYTGIPGTCDSQKAESSVVTISGYRSVDASESALLQAVANQPVSAGITIGSDEFRFYNGGIFNGKCGMTSRHAVTVVGYGTSTEDGINYWLVKNSWGEKWGEGGFMRMARDIEDGGVCGLATRASFPTA	-
Petunia axillaris N	Large white petunia	Petunia_axillaris N_v1.6.2	PeaxiPfp1_Pseudo	Pfp1		Pseudo	Peaxi162Scf00223g00008.1/Peaxi162Scf00223g00003.1	Peaxi162Scf00223				-
Petunia inflata S6		Petunia_inflata_v1.0.1	PeinfPfp1	Pfp1		YES	Peinf101Scf00195g06004.1	Peinf101Scf00195	651306:649289	ATGGCTTTGAAACTTTGCAGGTCAAGCCTTGTTGCGCTTTTGTTAGTGCTTGTAATTTTTGGGTTCAAAGTCACTTCTCGTGACTTGCATGTGAATCCCATGTCTGAAAAACATGAACAATGGATGGCTCATCATGGACGTGTATACAAAGATGATGTTGAAAAGGCAAAGCGATTCAAGATATTCAAAGAAAATGTCCACTTTATCGAGTCTTTTAACAATAATGCAACTCATTCTTATCAGCTTGGCCTCAATAAATTTGCTGATTTAACTAATGAAGAGTTCCAATCTATGGTTGGTACATTTAATCTATCTTTCCCTCCAAAGACATCAAATTTACAACCATTTAACTATGAAAGTGAAATTTCTGTTCCTGATAATTGGGACTGGAGAGAGAAA…	MALKLCRSSLVALLLVLVIFGFKVTSRDLHVNPMSEKHEQWMAHHGRVYKDDVEKAKRFKIFKENVHFIESFNNNATHSYQLGLNKFADLTNEEFQSMVGTFNLSFPPKTSNLQPFNYESEISVPDNWDWREKGAVTGVKDQGRCGCCWAFAAVAAVEGLNQLKTGDLVSLSEQQLLDCETTNTNGCGGGIRTEAFEYIAQNGGLATESDYPYSAIPGICNSQQANSPVATISGYRIVDTSESALLQAVANQPVSAGIRIGSDDFRFYKGGIFNGECGDTSNHAVTVIGYGTSDDGMNYWLVKNSWGENWGEGGYMKMARDVGDGGVCRIATRASFPTA	Additional intron
Solanum tuberosum	Potato	PGSC_DM_v3.4	PGSC_Pfp1	Pfp1	YES	YES	PGSC0003DMG400010225	2	32431923:32433176	ATGGCATTGAAATTTTGCAGGTTAAGCCTCGTTGCACTTTTGGTAGTGGTCGGAACTCTCAGGTTCCGAGCTACTAATGCCCGTGACTTGCAGGTGTATTCCATGCTCGAAAGGCACGAAAAATGGATGAGTCACCATGGGCGCGTATACAAAGATGATGTTGAAAAGGCAGAGCGGTTGAAGATATTTAAAGAAAATGTCGATTTTATCGAGTCATTCAACAATGATGCTGTTCATTCTTACCAGCTTGGCGTCAATAAATTTGCAGATCTAACTAATGAAGAGTTTCAATCTATGGTTGGTAGATATAATCTATCTTTCCTTCCAAAGACATCGAATTTGCAATCATTTAGTTACGAAAGTGAAAATTCCAGTCCTGATAGTTTGAACTGGAGAGAG…	MALKFCRLSLVALLVVVGTLRFRATNARDLQVYSMLERHEKWMSHHGRVYKDDVEKAERLKIFKENVDFIESFNNDAVHSYQLGVNKFADLTNEEFQSMVGRYNLSFLPKTSNLQSFSYESENSSPDSLNWREQGAVTPVKDQGKCGSCWAFSAVAAVEGLNQLKTGNLISLSEQQLLDCESTNNNGCGGGVRNEAFLYIAENGGLTTESNYPYTGIPGTCNSKKAESTAVTISSYKTVDPSESALLQAVAIQPVSAGINVGSDKFRFYKGGIFSGECGESSHHAVTVVGYGTSEDGSSNYWLVKNSWGENWGESGYMRMARDVVNGGVCGLAFRASFPTA	-
Solanum lycopersicum	Tomato	Genbank	SlPfp1	Pfp1		YES	LOC101249423	XM_004232913	111:1136	ATGGCATTGAAATTTTGCAGGTTAAGCCTCGTAGCACTTTTACTAGTGGTCGCAACTCTCAGCTTCCGAGCCACTAGTGCTCGTGACTTGCAAGTGTATTCCATGCTCGAAAGGCACGAAAAATGGATGAGTCACCATGGGCGCGTATACAAAGATGATGTTGAAAAGGCAGAGCGATTGAAGATATTTAAAGAAAATGTTGAATTTATCGAGGCATTCAACAATGATGCTGCTCATTCTTACCAGCTTGGCGTCAATAAATTTGCAGATCTAACGAATGAAGAGTTTCAATCTATGGTTGGTAGATATAATCTATCTTTCCTTCCAAAGACATCGAATTTGCAATCATTTAGTTACCAAAGTGAAAATTCCAGTCCTGATAGTTGGAACTGGAGAGAA…	MALKFCRLSLVALLLVVATLSFRATSARDLQVYSMLERHEKWMSHHGRVYKDDVEKAERLKIFKENVEFIEAFNNDAAHSYQLGVNKFADLTNEEFQSMVGRYNLSFLPKTSNLQSFSYQSENSSPDSWNWREQGAVTPVKDQGKCGSCWAFSAVAAVEGLNQLKTGNLISLSEQQLLDCESRNNNGCGGGVRNEAFLYIAENGGLTTESNYPYTGIPGSCNSKMAESTAVTISSYKTVDPSESALLQAVLIQPVSAGVNIGSDKFRFYKGGIFSGECGESSHHAVTVVGYGTSEDGSSNYWLVKNSWGENWGESGYMRMARDVVDGGVCGLATRASFPTA	-
Solanum lycopersicum	Tomato	SL3.0	SlPfp1	Pfp1	YES	YES	Solyc02g077050	SL3.0ch02	42685869:42687117	ATGGCATTGAAATTTTGCAGGTTAAGCCTCGTAGCACTTTTACTAGTGGTCGCAACTCTCAGCTTCCGAGCCACTAGTGCTCGTGACTTGCAAGTGTATTCCATGCTCGAAAGGCACGAAAAATGGATGAGTCACCATGGGCGCGTATACAAAGATGATGTTGAAAAGGCAGAGCGATTGAAGATATTTAAAGAAAATGTTGAATTTATCGAGGCATTCAACAATGATGCTGCTCATTCTTACCAGCTTGGCGTCAATAAATTTGCAGATCTAACGAATGAAGAGTTTCAATCTATGGTTGGTAGATATAATCTATCTTTCCTTCCAAAGACATCGAATTTGCAATCATTTAGTTACCAAAGTGAAAATTCCAGTCCTGATAGTTGGAACTGGAGAGAA…	MALKFCRLSLVALLLVVATLSFRATSARDLQVYSMLERHEKWMSHHGRVYKDDVEKAERLKIFKENVEFIEAFNNDAAHSYQLGVNKFADLTNEEFQSMVGRYNLSFLPKTSNLQSFSYQSENSSPDSWNWREQGAVTPVKDQGKCGSCWAFSAVAAVEGLNQLKTGNLISLSEQQLLDCESRNNNGCGGGVRNEAFLYIAENGGLTTESNYPYTGIPGSCNSKMAESTAVTISSYKTVDPSESALLQAVLIQPVSAGVNIGSDKFRFYKGGIFSGECGESSHHAVTVVGYGTSEDGSSNYWLVKNSWGENWGESGYMRMARDVVDGGVCGLATRASFPTA	-
Solanum melongena	Eggplant	SME_r2.5.1	SmePfp1_Pseudo	Pfp1		Pseudo		Sme2.5_02714.1	66058:64338	ATGGCATTGAAAGTTTGCACGTTAAGCCTCATTGCACTTTTGCTAGTGGTTGGAATTGTTAGGTTTAGAGCCACTAGTGGCCGTGACCTGCAGGTGTATTCCATGCTCGAAAGGCACCAAAAATGGATGAGTCACCATGGGCGAGTATACAAAGGTGATATTTAAAAGACAGAGCAATTGAAGATATTTAAAGAAAATGTTGATTTTATCGAATCTTTTAACAATAATTCTACACATTCTTTCCAGCTTGGCCTCAATGAATTTGCAGATCTAACTAAGGAAGAGTTTCAATCTATGGTTGGTAGATATAATCTATCTTTCCTTCCAAAAGCATCGAATTTGCAACCATTTAGTTACGAAAGTGGGTCATGTTGGGCATTGGCAGCAGTGGAAGGACTC…	-	-
Solanum dulcamara	Bittersweet nightshade	Transcriptome DAgostino2013 Contigs	SoldulPfp1	Pfp1		Partial	comp6257_c0_seq1		43:1013	ATGGCATTGAAAGTTTGCAGGTTAAGCCTCGTTGCACTTTTGCTAGTGGTCGGAATTCTGGGGTTCCGAGCCACTAGTGCCCGCGACTTGCAGGTGTATTCCATGCTCAAAAGGCATGAAAAATGGATGAGTGACCATGGGCGCGTATACAAAGATGATGTTGAAAAGACAGAGCGATTCAAGATATTTAAAGAAAATGTCGATTTTATTGAGTCTTTCAACAATGATTCTACTCATTCTTACCAGCTTGGCCTCAACAAATTTGCAGATCTAACTAACGAAGAGTTTCAATCTATGGTTGGTACATATAATCTATCTTTCCTTCCAAAGACATCGAATTTGCAAACATTTAGTTACCAAAGTGAAATTTCGAGTCCTGATAATTGGAATTGGAGAGAG…	-	-
Solanum peruvianum	Peruvian nightshade	S. peruvianum de-novo transcriptome	Solperpfp1	Pfp1		YES		a59253	54:1079	ATGGCATTGAAATTTTGCAGGTTAAGCCTCGTAGCACTTTTACTAGTGGTCGCAACTCTCAGGTTCCGAGCCACTAGTGCTCGTGACTTGCAAGTGTATTCCATGCTCGAAAGGCACGAAAAATGGATGAGTCACCATGGGCGCGTATACAAAGATGATGTTGAAAAGGCAGAGCGATTGAAGATATTTAAAGAAAATGTCGAATTTATTGAGGCATTCAACAATGCTGCTGCTCATTCTTACCAGCTTGGCGTCAATAAATTTGCAGATCTAACGAACGAAGAGTTTCAATCTATGGTTGGTAGATATAATCTATCTTTCCTTCCAAAGACATCGAATTTGCAATCATTTAGTTACCAAAGTGAAAATTCCAGTCCTGATAGTTGGAACTGGAGAGAA…	MALKFCRLSLVALLLVVATLRFRATSARDLQVYSMLERHEKWMSHHGRVYKDDVEKAERLKIFKENVEFIEAFNNAAAHSYQLGVNKFADLTNEEFQSMVGRYNLSFLPKTSNLQSFSYQSENSSPDSWNWREQGAVTPVKDQGKCGSCWAFSAVAAVEGLNQLKTGNLISLSEQQLLDCESRNNNGCGGGVRDEAFLYIAENGGLTTESNYPYTGIPGSCNSKMAESTAVTISSYKTVDPSESALLQAVLIQPVSAGVNIGSDKFRFYKGGIFSGECGESSHHAVTVVGYGTSEDGSSNYWLVKNSWGENWGESGYMRMARDVVNGGVCGLATRASFPTA	-
Solanum peruvianum	Peruvian nightshade	S. peruvianum reference-guided transcriptome	Solperpfp1	Pfp1		YES	pSolyc02g077050.2.1		1:1026	ATGGCATTGAAATTTTGCAGGTTAAGCCTCGTAGCACTTTTACTAGTGGTCGCAACTCTCAGSTTCCGAGCCACTAGTGCYCGTGACTTGCAAGTGTATTCCATGCTCGAAAGGCACGAAAAATGGATGAGTCACCATGGGCGCGTATACAAAGATGATGTTGAAAAGGCAGAGCGATTGAAGATATTTAAAGAAAATGTCGAATTTATYGAGKCATTCAACAATGCTGCTGCTCATTCTTACCAGCTTGGCGTCAATAAATTTGCAGATCTAACGAACGAAGAGTTTCAATCTATGGTTGGTAGATATAATCTATCTTTCCTTCCAAAGACATCGAATTTGCAATCATTTAGTTACCAAAGTGAAAATTCCAGTCCTGATAGTTGGAACTGGAGAGAA…	MALKFCRLSLVALLLVVATLXFRATSARDLQVYSMLERHEKWMSHHGRVYKDDVEKAERLKIFKENVEFIEXFNNAAAHSYQLGVNKFADLTNEEFQSMVGRYNLSFLPKTSNLQSFSYQSENSSPDSWNWREQGAVTPVKDQGKCGSCWAFSAVAAVEGLNQLKTGNLISLSEQQLLDCESRNNNGCGGGVRDEAFLYIAENGGLTTESNYPYTGIPGSCNSKMAESTAVTISSYKTVDPSESALLQAVLIQPVSAGVNIGSDKFRFYKGGIFSGECGESSHHAVTVVGYGTSEDGSSNYWLVKNSWGENWGESGYMXMARDVVXGGVCGLATRASFPTA	-
Solanum tuberosum	Potato	Genbank	SoltubPfp1	Pfp1		YES	LOC102599662	XM_006362374	87:1112	ATGGCATTGAAATTTTGCAGGTTAAGCCTCGTTGCACTTTTGGTAGTGGTCGGAACTCTCAGGTTCCGAGCTACTAATGCCCGTGACTTGCAGGTGTATTCCATGCTCGAAAGGCACGAAAAATGGATGAGTCACCATGGGCGCGTATACAAAGATGATGTTGAAAAGGCAGAGCGGTTGAAGATATTTAAAGAAAATGTCGATTTTATCGAGTCATTCAACAATGATGCTGTTCATTCTTACCAGCTTGGCGTCAATAAATTTGCAGATCTAACTAATGAAGAGTTTCAATCTATGGTTGGTAGATATAATCTATCTTTCCTTCCAAAGACATCGAATTTGCAATCATTTAGTTACGAAAGTGAAAATTCCAGTCCTGATAGTTTGAACTGGAGAGAG…	MALKFCRLSLVALLVVVGTLRFRATNARDLQVYSMLERHEKWMSHHGRVYKDDVEKAERLKIFKENVDFIESFNNDAVHSYQLGVNKFADLTNEEFQSMVGRYNLSFLPKTSNLQSFSYESENSSPDSLNWREQGAVTPVKDQGKCGSCWAFSAVAAVEGLNQLKTGNLISLSEQQLLDCESTNNNGCGGGVRNEAFLYIAENGGLTTESNYPYTGIPGTCNSKKAESTAVTISSYKTVDPSESALLQAVAIQPVSAGINVGSDKFRFYKGGIFSGECGESSHHAVTVVGYGTSEDGSSNYWLVKNSWGENWGESGYMRMARDVVNGGVCGLAFRASFPTA	-
Solanum lycopersicoides	Peruvian wolfpeach	Solanum lycopersicoides chromosomes v0.6	SolycoPfp1	Pfp1	YES	YES		SLYD0.6ch02	67780566:67781747	ATGGCATTGAAATTTTGCAGGTTAAGCCTCGTTGCACTTTTACTAGTGGTCGGAACTCTCAGATTCCGAGCCACTAGTGCCCGTGACTTGCAAGTGTATTCCATGCTCGAAAGACATGAAAAATGGATGAGTCACCATGGGCGCGTATACAAAGATGATGTTGAAAAGGCAGAGCGATTGAAGATATTTAAAGAAAATGTAGAGTTTATTGAGGCATTCAACAATGATGCTGCTCATTCTTACCAGCTTGGCGTCAATAAATTTGCAGATCTAACAAATGAAGAGTTTCAATCTATGGTTGGTAGATATAATCTATCTTTCCTTCCAAAGACATCGAATTTGCAATCATTTAGTTACCAAAGTGAAAATTCCAGTCCTGATAGTTGGAACTGGAGAGAA…	MALKFCRLSLVALLLVVGTLRFRATSARDLQVYSMLERHEKWMSHHGRVYKDDVEKAERLKIFKENVEFIEAFNNDAAHSYQLGVNKFADLTNEEFQSMVGRYNLSFLPKTSNLQSFSYQSENSSPDSWNWREQGAVTPVKDQGKCGSCWAFSAVAAVEGLNQLKTGNLISLSEQQLLDCESRNNNGCGGGVRNEAFLYIAENGGLTTESNYPYTGIPGSCNSKMAESTAVTISSYKTVDPSESALLQAVVIQPVSAGVTIGSDKFRFYKGGIFSGECGESSHHAVTVVGYGSSEDGSSNYWLVKNSWGENWGESGYMRMARDVVNGGVCGLATRASFPTA*	-
Solanum pennellii		Genbank	SopenPfp1	Pfp1		Partial	LOC107009101	XM_015208377	153:1157	ATGGCATTGAAATTTTGCAGGTTAAGCCTCGTAGAACTTTTACTAGTGGTCGCAACTCTCAGGTTCCGAGCCACTAGTGCCCGTGACTTGCAAGTGTATTCCATGCTTGAAAGGCACGAAAAATGGATGAGTCACCATGGGCGCGTATACAAAGATGATGTTGAAAAGGCAGAGCGATTGAAGATATTTAAAGAAAATGTCGAATTTATTGAGGCATTCAACAATGATGCTGCTCATTCTTACCAGCTTGGCGTCAATAAATTTGCAGATCTAACGAATGAAGAGTTTCAATCTATGGTTGGTAGATATAATCTATCTTTCCTTCCAAAGACATCGAATTTGCAATCATTTAGTTATCAAAGTGAAAATTCCAGTCCTGATAGTTGGAACTGGAGAGAA…	-	-
Solanum pennellii		Genbank	SopenPfp1	Pfp1		YES	XM_015208376	XM_015208376	150:1175	ATGGCATTGAAATTTTGCAGGTTAAGCCTCGTAGAACTTTTACTAGTGGTCGCAACTCTCAGGTTCCGAGCCACTAGTGCCCGTGACTTGCAAGTGTATTCCATGCTTGAAAGGCACGAAAAATGGATGAGTCACCATGGGCGCGTATACAAAGATGATGTTGAAAAGGCAGAGCGATTGAAGATATTTAAAGAAAATGTCGAATTTATTGAGGCATTCAACAATGATGCTGCTCATTCTTACCAGCTTGGCGTCAATAAATTTGCAGATCTAACGAATGAAGAGTTTCAATCTATGGTTGGTAGATATAATCTATCTTTCCTTCCAAAGACATCGAATTTGCAATCATTTAGTTATCAAAGTGAAAATTCCAGTCCTGATAGTTGGAACTGGAGAGAA…	MALKFCRLSLVELLLVVATLRFRATSARDLQVYSMLERHEKWMSHHGRVYKDDVEKAERLKIFKENVEFIEAFNNDAAHSYQLGVNKFADLTNEEFQSMVGRYNLSFLPKTSNLQSFSYQSENSSPDSWNWREQGAVTPVKDQGKCGSCWAFSAVAAVEGLSQLKTGNLISLSEQQLLDCESRNNNGCGGGVRNEAFLYIAENGGLTTESNYPYTGIPGSCNSKMAESTAVTISSYKTVDPSESALLQAVLIQPVSAGVNIGSDKFRFYKGGIFSGECGESSHHAVTVVGYGTSEDGSSNYWLVKNSWGENWGESGYMRMARDVVNGGVCGLATRASFPTA	Identical to Sopen02g021990
Solanum pennellii		Spenn-v2	SopenPfp1	Pfp1	YES	YES	Sopen02g021990	Spenn-ch02	45572144:45573393	ATGGCATTGAAATTTTGCAGGTTAAGCCTCGTAGAACTTTTACTAGTGGTCGCAACTCTCAGGTTCCGAGCCACTAGTGCCCGTGACTTGCAAGTGTATTCCATGCTTGAAAGGCACGAAAAATGGATGAGTCACCATGGGCGCGTATACAAAGATGATGTTGAAAAGGCAGAGCGATTGAAGATATTTAAAGAAAATGTCGAATTTATTGAGGCATTCAACAATGATGCTGCTCATTCTTACCAGCTTGGCGTCAATAAATTTGCAGATCTAACGAATGAAGAGTTTCAATCTATGGTTGGTAGATATAATCTATCTTTCCTTCCAAAGACATCGAATTTGCAATCATTTAGTTATCAAAGTGAAAATTCCAGTCCTGATAGTTGGAACTGGAGAGAA…	MALKFCRLSLVELLLVVATLRFRATSARDLQVYSMLERHEKWMSHHGRVYKDDVEKAERLKIFKENVEFIEAFNNDAAHSYQLGVNKFADLTNEEFQSMVGRYNLSFLPKTSNLQSFSYQSENSSPDSWNWREQGAVTPVKDQGKCGSCWAFSAVAAVEGLSQLKTGNLISLSEQQLLDCESRNNNGCGGGVRNEAFLYIAENGGLTTESNYPYTGIPGSCNSKMAESTAVTISSYKTVDPSESALLQAVLIQPVSAGVNIGSDKFRFYKGGIFSGECGESSHHAVTVVGYGTSEDGSSNYWLVKNSWGENWGESGYMRMARDVVNGGVCGLATRASFPTA	-
Solanum pimpinellifolium	Currant tomato	Solanum_pimpinellifolium/LA1589/assemblies/A-1.0	SopimPfp1	Pfp1		YES	Sopim02g077050.0.1	contig:unspecified:1295515:1:6275:1	1192:2440	ATGGCATTGAAATTTTGCAGGTTAAGCCTCGTAGCACTTTTACTAGTGGTCGCAACTCTCAGCTTCCGAGCCACTAGTGCTCGTGACTTGCAAGTGTATTCCATGCTCGAAAGGCACGAAAAATGGATGAGTCACCATGGGCGCGTATACAAAGATGATGTTGAAAAGGCAGAGCGATTGAAGATATTTAAAGAAAATGTTGAATTTATCGAGGCATTCAACAATGATGCTGCTCATTCTTACCAGCTTGGCGTCAATAAATTTGCAGATCTAACGAATGAAGAGTTTCAATCTATGGTTGGTAGATATAATCTATCTTTCCTTCCAAAGACATCGAATTTGCAATCATTTAGTTACCAAAGTGAAAATTCCAGTCCTGATAGTTGGAACTGGAGAGAA…	MALKFCRLSLVALLLVVATLSFRATSARDLQVYSMLERHEKWMSHHGRVYKDDVEKAERLKIFKENVEFIEAFNNDAAHSYQLGVNKFADLTNEEFQSMVGRYNLSFLPKTSNLQSFSYQSENSSPDSWNWREQGAVTPVKDQGKCGSCWAFSAVAAVEGLNQLKTGNLISLSEQQLLDCESRNNNGCGGGVRNEAFLYIAENGGLTTESNYPYTGIPGSCNSKMAESTAVTISSYKTVDPSESALLQAVLIQPVSAGVNIGSDKFRFYKGGIFSGECGESSHHAVTVVGYGTSEDGSSNYWLVKNSWGENWGESGYMRMARDVVDGGVCGLATRASFPTA	-
Solanum pimpinellifolium	Currant tomato	S.pimpinellifolium CDS LA1589	SopimPfp1_Pseudo	Pfp1		Pseudo	Sopim02g077050.0.1		1:1027	ATGGCATTGAAATTTTGCAGGTTAAGCCTCGTAGCACTTTTACTAGTGGTCGCAACTCTCAGCTTCCGAGCCACTAGTGCTCGTGACTTGCAAGTGTATTCCATGCTCGAAAGGCACGAAAAATGGATGAGTCACCATGGGCGCGTATACAAAGATGATGTTGAAAAGGCAGAGCGATTGAAGATATTTAAAGAAAATGTTGAATTTATCGAGGCATTCAACAATGATGCTGCTCATTCTTACCAGCTTGGCGTCAATAAATTTGCAGATCTAACGAATGAAGAGTTTCAATCTATGGTTGGTAGATATAATCTATCTTTCCTTCCAAAGACATCGAATTTGCAATCATTTAGTTACCAAAGTGAAAATTCCAGTCCTGATAGTTGGAACTGGAGAGAA…	-	-
Capsicum chinense	Bonnet pepper	Capsicum chinense v0.5	CachinPIP1	PIP1		YES		scaffold14984	11316:9963	ATGGCATTCAATTTTTACCACAAAATTGTTCTTGTTATTTTTTTCACACTTAATCTATATGTTTCTATAGTAACTTCCCGTGACCTTAAAGGATTATCCATGCTTGAAAGGCATGAAAAATGGATGGCTCGTCATGGACGTGTATACAAAGATGAGATAGAAAAGGAACTTCGGTTCAAAACATTTAAGAGAAACGTTGAGTTCATTGAATCGTTCAACCAGAATGGAACTCGACGTTATAAGCTAGCAGTCAACAAATATGCTGATCTCACCACTGAGGAATTTACGGCATCATTTATGGGGCTTGACACTTCATTATTATCCCAGCAAGAATCAATAGCTACAACAACATTGTCCTTTAAATATGATAGTGTGACTGAAGTTCCAGCTAGCATGGAC…	MAFNFYHKIVLVIFFTLNLYVSIVTSRDLKGLSMLERHEKWMARHGRVYKDEIEKELRFKTFKRNVEFIESFNQNGTRRYKLAVNKYADLTTEEFTASFMGLDTSLLSQQESIATTTLSFKYDSVTEVPASMDWRKSGAVTGIKDQGVCGCCWAFSAVAAIEGAHQITNNELISLSEQQLLDCSTTNNGCYGGLMTRAYDYLLQNNGGGITTETNYPYQEGQSVCSTGQSAAVTISGYQVVPASESSLLQAVANQPISVGIAASQEFHLYGNGIYDGSCYPRMNHAVTVIGYGTSEEDGTNYWLVKNSWGTSWGEQGYMRIARDVGVDGGHCGIARIASFPTV	-
Capsicum annuum L. zunla	Hot pepper	Capsicum.annuum.L_Zunla-1_Release_2.0	CapanaPIP1	PIP1	YES	YES	Capana02g001798	Chr02	133196378:133197731	ATGGCATTCAATTTTTACCACAAAATTGTTCTTGTTATTTTTTTCACACTTAATCTATATGTTTCTATAGTAACTTCCCGTGACCTTAAAGGATTATCCATGCTTGAAAGGCATGAAAAATGGATGGCTCGTCATGGACGTGTATACAAAGATGAGATAGAAAAGGAACTTCGGTTCAAAACATTTAAGAGAAACGTTGAGTTCATTGAATCGTTCAACCAGAATGGAACTCGACGTTATAAGCTAGCAGTCAACAAATATGCTGATCTCACCACTGAGGAATTTACGGCATCATTTATGGGGCTTGACACTTCATTATTATCCCAGCAAGAATCAATAGCTACAACAACATTGTCCTTTAAATATGATAGTGTGACTGAAGTTCCAGCTAGCATGGAC…	MAFNFYHKIVLVIFFTLNLYVSIVTSRDLKGLSMLERHEKWMARHGRVYKDEIEKELRFKTFKRNVEFIESFNQNGTRRYKLAVNKYADLTTEEFTASFMGLDTSLLSQQESIATTTLSFKYDSVTEVPASMDWRKSGAVTGIKDQGVCGCCWAFSAVAAIEGAHQITNNELISLSEQQLLDCSTTNNGCYGGLMTRAYDYLLQNNGGGITTETNYPYQEGQSVCSTGQSAAVTISGYQVVPASESSLLQAVANQPISVGIAASQEFHLYGNGIYDGSCYPRMNHAVTVIGYGTSEEDGTNYWLVKNSWGTSWGEQGYMRIARDVEVDGGHCGIARIASFPTV	-
Capsicum annuum glabriusculum	Chiltepin	Capsicum.annuum.var.glabriusculum_Chiltepin_v2.0	CapangPIP1	PIP1	YES	YES	Capang02g001597	Chr02	129646265:129647618	ATGGCATTCAATTTTTACCACAAAATTGTTCTTGTTATTTTTTTCACACTTAATCTATATGTTTCTATAGTAACTTCCCGTGACCTTAAAGGATTATCCATGCTTGAAAGGCATGAAAAATGGATGGCTCGTCATGGACGTGTATACAAAGATGAGATAGAAAAGGAACTTCGGTTCAAAACATTTAAGAGAAACGTTGAGTTCATTGAATCGTTCAACCAGAATGGAACTCGACGTTATAAGCTAGCAGTCAACAAATATGCTGATCTCACCACTGAGGAATTTACGGCATCATTTATGGGGCTTGACACTTCATTATTATCCCAGCAAGAATCAATAGCTACAACAACATTGTCCTTTAAATATGATAGTGTGACTGAAGTTCCAGCTAGCATGGAC…	MAFNFYHKIVLVIFFTLNLYVSIVTSRDLKGLSMLERHEKWMARHGRVYKDEIEKELRFKTFKRNVEFIESFNQNGTRRYKLAVNKYADLTTEEFTASFMGLDTSLLSQQESIATTTLSFKYDSVTEVPASMDWRKSGAVTGIKDQGVCGCCWAFSAVAAIEGAHQITNNELISLSEQQLLDCSTTNNGCYGGLMTRAYDYLLQNNGGGITTETNYPYQEGQSVCSTGQSAAVTISGYQVVPASESSLLQAVANQPISVGIAASQEFHLYGNGIYDGSCYPRMNHAVTVIGYGTSEEDGTNYWLVKNSWGTSWGEQGYMRIARDVGVDGGHCGIARIASFPTV	-
Capsicum annuum	Hot pepper	Genbank	CaPIP1	PIP1		YES	LOC107859299	XM_016704264		ATGGCATTCAATTTTTACCACAAAATTGTTCTTGTTATTTTTTTCACACTTAATCTATATGTTTCTATAGTAACTTCCCGTGACCTTAAAGGATTATCCATGCTTGAAAGGCATGAAAAATGGATGGCTCGTCATGGACGTGTATACAAAGATGAGATAGAAAAGGAACTTCGGTTCAAAACATTTAAGAGAAACGTTGAGTTCATTGAATCGTTCAACCAGAATGGAACTCGACGTTATAAGCTAGCAGTCAACAAATATGCTGATCTCACCACTGAGGAATTTACGGCATCATTTATGGGGCTTGACACTTCATTATTATCCCAGCAAGAATCAATAGCTACAACAACATTGTCCTTTAAATATGATAGTGTGACTGAAGTTCCAGCTAGCATGGAC…	MAFNFYHKIVLVIFFTLNLYVSIVTSRDLKGLSMLERHEKWMARHGRVYKDEIEKELRFKTFKRNVEFIESFNQNGTRRYKLAVNKYADLTTEEFTASFMGLDTSLLSQQESIATTTLSFKYDSVTEVPASMDWRKSGAVTGIKDQGVCGCCWAFSAVAAIEGAHQITNNELISLSEQQLLDCSTTNNGCYGGLMTRAYDYLLQNNGGGITTETNYPYQEGQSVCSTGQSAAVTISGYQVVPASESSLLQAVANQPISVGIAASQEFHLYGNGIYDGSCYPRMNHAVTVIGYGTSEEDGTNYWLVKNSWGTSWGEQGYMRIARDVEVDGGHCGIARIASFPTV	Genbank, identical to CA02g11250
Capsicum annuum cv CM334	Hot pepper	Pepper.v.1.55	CaPIP1	PIP1	YES	YES	CA02g11250	Pepper.v.1.55.chr02	133572549:133573902	ATGGCATTCAATTTTTACCACAAAATTGTTCTTGTTATTTTTTTCACACTTAATCTATATGTTTCTATAGTAACTTCCCGTGACCTTAAAGGATTATCCATGCTTGAAAGGCATGAAAAATGGATGGCTCGTCATGGACGTGTATACAAAGATGAGATAGAAAAGGAACTTCGGTTCAAAACATTTAAGAGAAACGTTGAGTTCATTGAATCGTTCAACCAGAATGGAACTCGACGTTATAAGCTAGCAGTCAACAAATATGCTGATCTCACCACTGAGGAATTTACGGCATCATTTATGGGGCTTGACACTTCATTATTATCCCAGCAAGAATCAATAGCTACAACAACATTGTCCTTTAAATATGATAGTGTGACTGAAGTTCCAGCTAGCATGGAC…	MAFNFYHKIVLVIFFTLNLYVSIVTSRDLKGLSMLERHEKWMARHGRVYKDEIEKELRFKTFKRNVEFIESFNQNGTRRYKLAVNKYADLTTEEFTASFMGLDTSLLSQQESIATTTLSFKYDSVTEVPASMDWRKSGAVTGIKDQGVCGCCWAFSAVAAIEGAHQITNNELISLSEQQLLDCSTTNNGCYGGLMTRAYDYLLQNNGGGITTETNYPYQEGQSVCSTGQSAAVTISGYQVVPASESSLLQAVANQPISVGIAASQEFHLYGNGIYDGSCYPRMNHAVTVIGYGTSEEDGTNYWLVKNSWGTSWGEQGYMRIARDVEVDGGHCGIARIASFPTV	-
Nicotiana attenuata		N.attenuata v2 annot v5	NiattPIP1	PIP1		YES	NIATv7_g15556.t1	Chr2		ATGGCTTTCAATTTTTGCCTTAAAGTTGGTCTTGCCCTTTTTACCTTTCTTAATCTATATTCTTTCAAAGTTACATCCCGTGACCTACAAGAACTATCCATGCAGGAAAGGCATGAGAAATGGATAGTTCGTCATGGTCGGGAATACAAAGATGAGATAGAAAAAGAACGCCATTTCAAAATATTTAAGGAAAACGTTGAGTTTATCGAATCATTCAATCAGAATGGAACTCAACGTTATAAGTTAGCCATCAATAAATATGCTGATCTCACCACTGAGGACTTTCTGGCATCATATACGGGGCTTGACACTTCATTCCAGCAAAAATCAAATGCTACAACGTCCTTTAAATATGATAGCCAGCTGACTGATATTCCTCTTAACATGGACTGGAGAGAG…	MAFNFCLKVGLALFTFLNLYSFKVTSRDLQELSMQERHEKWIVRHGREYKDEIEKERHFKIFKENVEFIESFNQNGTQRYKLAINKYADLTTEDFLASYTGLDTSFQQKSNATTSFKYDSQLTDIPLNMDWRESGSVTGIKEQGQCGCCWAFSAVAAIEGAYQIANNELISLSEQELLDCATQNNGCNGGLMTQAYDFLLQNDGGITTETNYPYKQIQSVCSTEQLSSPAVKISGYKVVEPSESALLQAVANQPISVGIAANREFHLYGSGIYDGSCYPKLNHAVTVIGYGTDEDGTNYWLIKNSWGTTWGEEGYMKIVRDVGDEDGHCGIAKIASFPTV	-
Nicotiana benthamiana		BTI v0.4.4	NbPIP1_Pseudo	PIP1		Pseudo	NbS00025385g0005.1	Niben044Scf00025385	13238:12031	ATGGCTTTCAATTTTTGCCTTAAAATTGGTCTTGTCCTTTTTTCCATTCTTAATCTATGTTGTTTCGAAGTTACATCCCGTGACCTACAAGAAGCATCCATGCAGGAAAGGCATGAGAAATGGATAGTTCGTCATGGTCGTGAATACAAAGATGAGATAGAAAAGGAACGCCATTTCAAAATATTTAAGGAAAACGTTGAGTTTATCGAATCATTCAATCAGAATGGAACTCAACGTTATAGGTTGGCCATCAATAAATATGCTGATCTCACCACTGAGGACTTTCTGGCATCGTATACGGGGCTTGACACTTCATTCCAGCAAAAATCAAATGCTACAACGTCCTTTAAATATGATAGCCAGCTGACTGATATTCCTCTTAGCATGGACTGGAGGGAG…	-	Deletion before stop codon
Nicotiana benthamiana		BTI v1.0.1	NbPIP1_Pseudo	PIP1	YES	Pseudo	Niben101Scf08921g02024.1	Niben101Scf08921	220963:219756	ATGGCTTTCAATTTTTGCCTTAAAATTGGTCTTGTCCTTTTTTCCATTCTTAATCTATGTTGTTTCGAAGTTACATCCCGTGACCTACAAGAAGCATCCATGCAGGAAAGGCATGAGAAATGGATAGTTCGTCATGGTCGTGAATACAAAGATGAGATAGAAAAGGAACGCCATTTCAAAATATTTAAGGAAAACGTTGAGTTTATCGAATCATTCAATCAGAATGGAACTCAACGTTATAGGTTGGCCATCAATAAATATGCTGATCTCACCACTGAGGACTTTCTGGCATCGTATACGGGGCTTGACACTTCATTCCAGCAAAAATCAAATGCTACAACGTCCTTTAAATATGATAGCCAGCTGACTGATATTCCTCTTAGCATGGACTGGAGGGAG…	-	Same contig as NibenRCR3a, deletion before stop codon
Nicotiana benthamiana		Sydney v0.5	NbPIP1_Pseudo	PIP1		Pseudo	Nbv6.1trP68105	Nbv0.5scaffold7216	7028:8235	ATGGCTTTCAATTTTTGCCTTAAAATTGGTCTTGTCCTTTTTTCCATTCTTAATCTATGTTGTTTCGAAGTTACATCCCGTGACCTACAAGAAGCATCCATGCAGGAAAGGCATGAGAAATGGATAGTTCGTCATGGTCGTGAATACAAAGATGAGATAGAAAAGGAACGCCATTTCAAAATATTTAAGGAAAACGTTGAGTTTATCGAATCATTCAATCAGAATGGAACTCAACGTTATAGGTTGGCCATCAATAAATATGCTGATCTCACCACTGAGGACTTTCTGGCATCGTATACGGGGCTTGACACTTCATTCCAGCAAAAATCAAATGCTACAACGTCCTTTAAATATGATAGCCAGCTGACTGATATTCCTCTTAGCATGGACTGGAGGGAG…	-	Deletion before stop codon; Nbv5.1tr6203197
Nicotiana tabacum	Common tobacco	Nitab v4.5 Edwards2017	NitabPIP1	PIP1	YES	Partial	Nitab4.5_0000681g0130.1	Nitab4.5_0000681	462233:461769	ATGGCTTTCAATTTTTGCCTTAAAATTGGTCTTGTCCTTTTTTCCATTCTTAATCTATGTTCTTTCAAAGTTACATCCCGTGACCTACAAGAAGCATCCATGCAGGAAAGGCATGAGAAATGGATAGTTCGTCATGGTCGTGAATACAAAGATGAGATAGAAAAAGAACGCCATTTCAGAATATTTAAGGAAAACGTTGAGTTCATCGAATCATTCAATCAGAATGGAACTCAACGTTATAAGTTAGCCATCAATAAATATGCTGATCTCACCACTGAGGACTTTCTGGCATCATATACGGGGCTTGACACTTCATTCCAGCAAAAATCAAATGCTACAACGTCCTTTAAATATGATAGCCAGCTGGCTGATATTCCTCTTAGCATGGACTGGAGAAAG…	-	-
Nicotiana tabacum	Common tobacco	Nitab v4.5 Edwards2017	NitabPIP1	PIP1	YES	YES	Nitab4.5_0001608g0070.1	Nitab4.5_0001608	475859:469242	ATGGCTTTCAATTTTTGCCTTAAAGTTGGTCTTGCCCTTTTTACCATTCTTAATCTATGTTCTTTCAAAGTTACATCCCGTGACCTACAAGAACTATCCATGCAGGAAAGGCATGAGAAATGGATAGTTCGTCATGGTCGTGAATACAAAGATGAGATAGAAAAAGAACGCCATTTCAAAATATTTAAGGAAAACGTTGAGTTTATCGAATCATTCAATCAGAATGGAACTCAACGTTATAGGTTAGCCATCAATAAATATGCTGATCTCACCACTGAGGACTTTCTGGCATCATATACGGGGCTTGACACTTCATTCCAGAAAAAATCAAATGCTACAACGTCCTTTAAATATGATAGCCAGCTGACTGATATTCCTCTTAGCATGGACTGGAGAGAG…	MAFNFCLKVGLALFTILNLCSFKVTSRDLQELSMQERHEKWIVRHGREYKDEIEKERHFKIFKENVEFIESFNQNGTQRYRLAINKYADLTTEDFLASYTGLDTSFQKKSNATTSFKYDSQLTDIPLSMDWRESGSVTGIKDQGQCGCCWAFSAVAAIEGAYQIANNELISLSEQELLDCTTQNNGCDGGLMTTAYDFLLQNGGGITTETNYPYQQIKSVCSTEQLSSPAVKISGYKVVEPISESALLQAVANQPISVGIAANSEFHLYGSGIYDGSCNPTLNHAVTVIGYGTSEDGTNYWLIKNSWGTTWGEEGYMKIVRDAGDEGGHCGIAQVASFPTV	-
Nicotiana tabacum	Common tobacco	Nitab v4.5 Edwards2017	NitabPIP1	PIP1		Pseudo		Nitab4.5_0000681	299542:299398	ATGGCTTTCAATTTTTGCCTTAAAATTGGTATTGTCCTTTTTTCCATTCTTAATCTATGTTCTTTCAAAGTTACGTCCCGTGACCAACAAGAGCTATCCATGCAGGAAAGGCATGAGAAATGGATAGTCCGTCATGGACGTGAAT	-	-
Nicotiana otophora		Solgenomics	NotoPIP1	PIP1		YES		Noto_AWOL01S0053614.1	37825:39319	ATGGCTTTCACTTTTTGCCTTAAAATTGGTCTTGTCCTTTTTTCCATTCTTAATCTATGTTCTTTCAAAGTTACATCCCGTGACCTACAAGAAGCATCCATGCAGGAAAGGCATGAGAAATGGATAGTTCGTCATGGTCGTGAATACAAAGATGAGATAGAAAAAGAACGCCATTTCAGAATATTTAAGGAAAACGTTGAGTTCATCGAATCATTCAATCAGAATGGAACTCAACGTTATAAGTTAGCCATCAATAAATATGCTGATCTCACCACTGAGGACTTTCTGGAATCATATACGGGGCTTGACAATTCATTCCAGCAAAAATCAAATGCTACAACATCCTTTAAATATGATAGCCAGCTGACTGATATTCCTCTTAGCATGGACTGGAGAAAG…	MAFTFCLKIGLVLFSILNLCSFKVTSRDLQEASMQERHEKWIVRHGREYKDEIEKERHFRIFKENVEFIESFNQNGTQRYKLAINKYADLTTEDFLESYTGLDNSFQQKSNATTSFKYDSQLTDIPLSMDWRKSGSVTGVKDQGQCGCCWAFSAVAAIEGAYQIANNELISLSEQELLDCTTQNNGCNGGLMTRAYDFLLQNGGGITTETNYPYQQIQSICSTEQLSSPAVKISGYKVVEPSESALLQAVANQPISVGIAANREFHLYGSGVYVYKSGIYDGSCYPQLNHAVTVIGYGTSEDGTNYWLIKNSWGTTWGEEGYMKIVRDVGDEGGHCGIAQIASFPTV	Nicotiana specific insertion
Nicotiana otophora		Solgenomics	NotoPIP1	PIP1		Partial		Noto_AWOL01S0505622.1	211:1562	ATGGCTTTCAATTTTTGCCTTAAAATTGGTCTTGTCCTTTTTTCCATTCTTAATCTATGTTCTTTCAAAGTTACATCCCGTGACCTACAAGAAGCATCCATGCAGGAAAGGCATGAGAAATGGATAGTTCGTCATGGTCGTGAATACAAAGATGAGATAGAAAAAGAACGCCATTTCAGAATATTTAAGGAAAACGTTGAGTTCATCGAATCATTCAATCAGAATGGAACTCAACGTTATAAGTTAGCCATCAATAAATATGCTGATCTCACCACTGAGGACTTTCTGGAATCATATACGGGGCTTGACAATTCATTCCAGCAAAAATCAAATGCTACAACATCCTTTAAATATGATAGCCAGCTGACTGATATTCCTCTTAGCATGGACTGGAGAAAG…	-	Partial
Nicotiana sylvestris	Woodland tobacco	Genbank	NSylPIP1	PIP1		Partial	LOC104228797	XM_009781339		ATCTCCTTAATTTGTCAAAAAAAATTATATTGTGTATATAGATTAAAAAAAAAAACTACTTTTTTTAGTCTCCTGGACACAATTTCTACATCCGCTACTATCCCATCTAACACAAGTGGCTTACATATCATTCCAGGATGTTGTTGGGCGTTTTCTGCGGTCGCAGCCATAGAAGGAGCATATCAGATTGCAAACAATGAACTAATCTCACTTTCGGAGCAAGAACTTCTAGATTGCACTACCCAGAATAATGGTTGTGATGGTGGACTAATGACAACAGCCTACGACTTCTTACTTCAAAATGGTGGCGGCATCACCACCGAGACTAATTATCCTTATCAACAAATTAAAAGCGTTTGCAGCACAGAACAATTATCCTCACCGGCAGTGAAAATCAGT…	-	Genbank; Partial
Nicotiana sylvestris	Woodland tobacco	Solgenomics	NSylPIP1	PIP1		Partial	mRNA_13413	Nsyl_KD935363.1	551:113	ATGGCTTTCAATTTTTGCCTTAAAGTTGGTCTTGCCCTTTTTACCATTCTTAATCTATGTTCTTTCAAAGTTACATCCCGTGACCTACAAGAACTATCCATGCAGGAAAGGCATGAGAAATGGATAGTTCGTCATGGTCGTGAATACAAAGATGAGATAGAAAAAGAACGCCATTTCAAAATATTTAAGGAAAACGTTGAGTTTATCGAATCATTCAATCAGAATGGAACTCAACGTTATAGGTTAGCCATCAATAAATATGCTGATCTCACCACTGAGGACTTTCTGGCATCATATACGGGGCTTGACACTTCATTCCAGAAAAAATCAAATGCTACAACGTCCTTTAAATATGATAGCCAGCTGACTGATATTCCTCTTAGCATGGACTGGAGAGAG…	-	Partial; First exon
Nicotiana sylvestris	Woodland tobacco	Solgenomics	NSylPIP1	PIP1		Partial	mRNA_87112	Nsyl_KD982353.1	6147:5561	GATGTTGTTGGGCGTTTTCTGCGGTCGCAGCCATAGAAGGAGCATATCAGATTGCAAACAATGAACTAATCTCACTTTCGGAGCAAGAACTTCTAGATTGCACTACCCAGAATAATGGTTGTGATGGTGGACTAATGACAACAGCCTACGACTTCTTACTTCAAAATGGTGGCGGCATCACCACCGAGACTAATTATCCTTATCAACAAATTAAAAGCGTTTGCAGCACAGAACAATTATCCTCACCGGCAGTGAAAATCAGTGGTTATAAAGTAGTAGAACCAATAAGCGAGTCCGCGTTACTGCAAGCTGTAGCTAATCAACCAATATCTGTTGGTATTGCTGCTAATAGTGAGTTTCATTTGTATGGAAGTGGAATATATGATGGGAGTTGCAACC…	-	Partial; Second exon
Nicotiana sylvestris	Woodland tobacco	Solgenomics	NSylPIP1	PIP1		Reconstructed				ATGGCTTTCAATTTTTGCCTTAAAGTTGGTCTTGCCCTTTTTACCATTCTTAATCTATGTTCTTTCAAAGTTACATCCCGTGACCTACAAGAACTATCCATGCAGGAAAGGCATGAGAAATGGATAGTTCGTCATGGTCGTGAATACAAAGATGAGATAGAAAAAGAACGCCATTTCAAAATATTTAAGGAAAACGTTGAGTTTATCGAATCATTCAATCAGAATGGAACTCAACGTTATAGGTTAGCCATCAATAAATATGCTGATCTCACCACTGAGGACTTTCTGGCATCATATACGGGGCTTGACACTTCATTCCAGAAAAAATCAAATGCTACAACGTCCTTTAAATATGATAGCCAGCTGACTGATATTCCTCTTAGCATGGACTGGAGAGAG…	MAFNFCLKVGLALFTILNLCSFKVTSRDLQELSMQERHEKWIVRHGREYKDEIEKERHFKIFKENVEFIESFNQNGTQRYRLAINKYADLTTEDFLASYTGLDTSFQKKSNATTSFKYDSQLTDIPLSMDWRESGSVTGIKDQGQCGCCWAFSAVAAIEGAYQIANNELISLSEQELLDCTTQNNGCDGGLMTTAYDFLLQNGGGITTETNYPYQQIKSVCSTEQLSSPAVKISGYKVVEPISESALLQAVANQPISVGIAANSEFHLYGSGIYDGSCNPTLNHAVTVIGYGTSEDGTNYWLIKNSWGTTWGEEGYMKIVRDAGDEGGHCGIAQVASFPTV	Reconstructed from Nsyl_KD935363.1 and Nsyl_KD982353.1
Nicotiana sylvestris	Woodland tobacco	Transcriptome Bombarely2012 Contigs	NSylPIP1_Pseudo	PIP1		Pseudo	Nsyl09821		17:1087	ATGGCTTTCAATTTTGCCTTAAAGTTGGTCTTGCCCTTTTTACCATTCTTAATCTATGTTCTTTCAAAGTTACATCCCGTGACCTACAAGAACTATCCATGCAGGAAAGGCATGAGAAATGGATAGTTCGTCATGGTCGTGAATACAAAGATGAGATAGAAAAAGAACGCCATTTCAAAATATTTAAGGAAAACGTTGAGTTTATCGAATCATTCAATCAGAATGGAACTCAACGTTATAGGTTAGCCATCAATAAATATGCTGATCTCACCACTGAGGACTTTCTGGCATCATATACGGGGCTTGACACTTCATTCCAGAAAAAATCAAATGCTACAACGTCCTTTAAATATGATAGCCAGCTGACTGATATTCCTCTTAGCATGGACTGGAGAGAGA…	-	Pseudo
Nicotiana tabacum BX	Common tobacco	Ntab-BX_AWOK-SS	Ntab-BX-PIP1	PIP1		Partial		Ntab-BX_AWOK-SS181	52879:52293	GATGTTGTTGGGCGTTTTCTGCGGTCGCAGCCATAGAAGGAGCATATCAGATTGCAAACAATGAACTAATCTCACTTTCGGAGCAAGAACTTCTAGATTGCACTACCCAGAATAATGGTTGTGATGGTGGACTAATGACAACAGCCTACGACTTCTTACTTCAAAATGGTGGCGGCATCACCACCGAGACTAATTATCCTTATCAACAAATTAAAAGCGTTTGCAGCACAGAACAATTATCCTCACCGGCAGTGAAAATCAGTGGTTATAAAGTAGTAGAACCAATAAGCGAGTCCGCGTTACTGCAAGCTGTAGCTAATCAACCAATATCTGTTGGTATTGCTGCTAATAGTGAGTTTCATTTGTATGGAAGTGGAATATATGATGGGAGTTGCAACC…	-	Partial
Nicotiana tabacum K326	Common tobacco	Ntab-K326_AWOJ-SS	Ntab-K326-PIP1	PIP1		Partial		Ntab-K326_AWOJ-SS190	38222:37636	GATGTTGTTGGGCGTTTTCTGCGGTCGCAGCCATAGAAGGAGCATATCAGATTGCAAACAATGAACTAATCTCACTTTCGGAGCAAGAACTTCTAGATTGCACTACCCAGAATAATGGTTGTGATGGTGGACTAATGACAACAGCCTACGACTTCTTACTTCAAAATGGTGGCGGCATCACCACCGAGACTAATTATCCTTATCAACAAATTAAAAGCGTTTGCAGCACAGAACAATTATCCTCACCGGCAGTGAAAATCAGTGGTTATAAAGTAGTAGAACCAATAAGCGAGTCCGCGTTACTGCAAGCTGTAGCTAATCAACCAATATCTGTTGGTATTGCTGCTAATAGTGAGTTTCATTTGTATGGAAGTGGAATATATGATGGGAGTTGCAACC…	-	Partial
Nicotiana tabacum K326	Common tobacco	Ntab-K326_AWOJ-SS	Ntab-K326-PIP1	PIP1	YES	YES	mRNA_48241	Ntab-K326_AWOJ-SS17361	290975:292496	ATGGCTTTCAATTTTTGCCTTAAAATTGGTCTTGTCCTTTTTTCCATTCTTAATCTATGTTCTTTCAAAGTTACATCCCGTGACCTACAAGAAGCATCCATGCAGGAAAGGCATGAGAAATGGATAGTTCGTCATGGTCGTGAATACAAAGATGAGATAGAAAAAGAACGCCATTTCAGAATATTTAAGGAAAACGTTGAGTTCATCGAATCATTCAATCAGAATGGAACTCAACGTTATAAGTTAGCCATCAATAAATATGCTGATCTCACCACTGAGGACTTTCTGGCATCATATACGGGGCTTGACACTTCATTCCAGCAAAAATCAAATGCTACAACGTCCTTTAAATATGATAGCCAGCTGGCTGATATTCCTCTTAGCATGGACTGGAGAAAG…	MAFNFCLKIGLVLFSILNLCSFKVTSRDLQEASMQERHEKWIVRHGREYKDEIEKERHFRIFKENVEFIESFNQNGTQRYKLAINKYADLTTEDFLASYTGLDTSFQQKSNATTSFKYDSQLADIPLSMDWRKSGSVTGVKDQGQCGCCWAFSAVAAIEGAYQIANNELISLSEQELLDCTTQNNGCNGGLMTRAYDFLLQNGGGITTETNYPYQQIQSVCSTEQLSSPAVKISGYKVVEPSESALLQAVANQPISVGIAANREFHLYGSGVYVYKSGIYDGSCYPQLNHAVTVIGYGTSEDGTNYWLIKNSWGTTWGEEGYMKIVRDVGVEGGHCGIAQIASFPTV	Nicotiana specific insertion
Nicotiana tabacum	Common tobacco	Genbank	NtabPIP1	PIP1		YES	LOC107774651	XM_016594261		ATGGCTTTCAATTTTTGCCTTAAAATTGGTCTTGTCCTTTTTTCCATTCTTAATCTATGTTCTTTCAAAGTTACATCCCGTGACCTACAAGAAGCATCCATGCAGGAAAGGCATGAGAAATGGATAGTTCGTCATGGTCGTGAATACAAAGATGAGATAGAAAAAGAACGCCATTTCAGAATATTTAAGGAAAACGTTGAGTTCATCGAATCATTCAATCAGAATGGAACTCAACGTTATAAGTTAGCCATCAATAAATATGCTGATCTCACCACTGAGGACTTTCTGGCATCATATACGGGGCTTGACACTTCATTCCAGCAAAAATCAAATGCTACAACGTCCTTTAAATATGATAGCCAGCTGGCTGATATTCCTCTTAGCATGGACTGGAGAAAG…	MAFNFCLKIGLVLFSILNLCSFKVTSRDLQEASMQERHEKWIVRHGREYKDEIEKERHFRIFKENVEFIESFNQNGTQRYKLAINKYADLTTEDFLASYTGLDTSFQQKSNATTSFKYDSQLADIPLSMDWRKSGSVTGVKDQGQCGCCWAFSAVAAIEGAYQIANNELISLSEQELLDCTTQNNGCNGGLMTRAYDFLLQNGGGITTETNYPYQQIQSVCSTEQLSSPAVKISGYKVVEPSESALLQAVANQPISVGIAANREFHLYGSGVYVYKSGIYDGSCYPQLNHAVTVIGYGTSEDGTNYWLIKNSWGTTWGEEGYMKIVRDVGVEGGHCGIAQIASFPTV	Nicotiana specific insertion
Nicotiana tabacum	Common tobacco	Transcriptome Bombarely2012 Contigs	NtabPIP1	PIP1		Partial	Ntab16620		51:694	ATGGCTTTCAATTTTTGCCTTAAAATTGGTCTTGTCCTTTTTTCCATTCTTAATCTATGTTCTTTCAAAGTTACATCCCGTGACCTACAAGAAGCATCCATGCAGGAAAGGCATGAGAAATGGATAGTTCGTCATGGTCGTGAATACAAAGATGAGATAGAAAAAGAACGCCATTTCAGAATATTTAAGGAAAACGTTGAGTTCATCGAATCATTCAATCAGAATGGAACTCAACGTTATAAGTTAGCCATCAATAAATATGCTGATCTCACCACTGAGGACTTTCTGGCATCATATACGGGGCTTGACACTTCATTCCAGCAAAAATCAAATGCTACAACGTCCTTTAAATATGATAGCCAGCTGGCTGATATTCCTCTTAGCATGGACTGGAGAAAG…	-	Partial; Identical to XM_016594261
Nicotiana tabacum	Common tobacco	Genbank	NtabPIP1_Pseudo	PIP1		Pseudo	LOC107774656	XM_016594264		ATGGTGAGGAGAAGTACTATCGGATCGAACAGTCAGCCACTACTGCCACCGGTTAGGGCCACGAGAGGTTGGGGCCCTGGTAGAGCCCGGGGCCGAGGACGCACCGGCCACTTCTCAGACCGGAGAGGTACTCATACCCCTGTTTCCCATACTCCAGAGAAGGTAGTGCAGGGACTTCAGATACCGGAGGCACCACCAGTCCAGCCAGTTACAGCTACTCAGGCCCTGGACAAAGCTGGAAATTTGCTACCTACTGATGCAATCGCATCTGCGGAGTTTGGCTCGCAGGCGCGAGCCCGCAGAAGTGAGCTTGGCAAGCGTAGAAGCGGCAAGGGGCTGGTGAGGCAGAGTGCAAAGGTGCGAGAATTTTACCGCACCTGCGAGGCCGCAGTATTTTTT…	-	Lacks inhibitor I29 domain and signal peptide
Nicotiana tabacum TN90	Common tobacco	Ntab-TN90_AYMY-SS	Ntab-TN90-PIP1	PIP1		Partial	mRNA_92912	Ntab-TN90_AYMY-SS194	42571:41004	GATGTTGTTGGGCGTTTTCTGCGGTCGCAGCCATAGAAGGAGCATATCAGATTGCAAACAATGAACTAATCTCACTTTCGGAGCAAGAACTTCTAGATTGCACTACCCAGAATAATGGTTGTGATGGTGGACTAATGACAACAGCCTACGACTTCTTACTTCAAAATGGTGGCGGCATCACCACCGAGACTAATTATCCTTATCAACAAATTAAAAGCGTTTGCAGCACAGAACAATTATCCTCACCGGCAGTGAAAATCAGTGGTTATAAAGTAGTAGAACCAATAAGCGAGTCCGCGTTACTGCAAGCTGTAGCTAATCAACCAATATCTGTTGGTATTGCTGCTAATAGTGAGTTTCATTTGTATGGAAGTGGAATATATGATGGGAGTTGCAACC…	-	Partial
Nicotiana tabacum TN90	Common tobacco	Ntab-TN90_AYMY-SS	Ntab-TN90-PIP1	PIP1	YES	YES	mRNA_56558	Ntab-TN90_AYMY-SS15886	377883:376362	ATGGCTTTCAATTTTTGCCTTAAAATTGGTCTTGTCCTTTTTTCCATTCTTAATCTATGTTCTTTCAAAGTTACATCCCGTGACCTACAAGAAGCATCCATGCAGGAAAGGCATGAGAAATGGATAGTTCGTCATGGTCGTGAATACAAAGATGAGATAGAAAAAGAACGCCATTTCAGAATATTTAAGGAAAACGTTGAGTTCATCGAATCATTCAATCAGAATGGAACTCAACGTTATAAGTTAGCCATCAATAAATATGCTGATCTCACCACTGAGGACTTTCTGGCATCATATACGGGGCTTGACACTTCATTCCAGCAAAAATCAAATGCTACAACGTCCTTTAAATATGATAGCCAGCTGGCTGATATTCCTCTTAGCATGGACTGGAGAAAG…	MAFNFCLKIGLVLFSILNLCSFKVTSRDLQEASMQERHEKWIVRHGREYKDEIEKERHFRIFKENVEFIESFNQNGTQRYKLAINKYADLTTEDFLASYTGLDTSFQQKSNATTSFKYDSQLADIPLSMDWRKSGSVTGVKDQGQCGCCWAFSAVAAIEGAYQIANNELISLSEQELLDCTTQNNGCNGGLMTRAYDFLLQNGGGITTETNYPYQQIQSVCSTEQLSSPAVKISGYKVVEPSESALLQAVANQPISVGIAANREFHLYGSGVYVYKSGIYDGSCYPQLNHAVTVIGYGTSEDGTNYWLIKNSWGTTWGEEGYMKIVRDVGVEGGHCGIAQIASFPTV	Nicotiana specific insertion; mRNA_56557_cds is a potential splice variant with one non-synonymous mutation
Nicotiana tomentosiformis		Genbank	NtomPIP1	PIP1		YES	LOC104090642	XM_009595793		ATGGCATCCCTAGTTACACCTATATACAAAGGAAAAATCGATAACAAAATGAACGCAGAATATACCTGGAGGGAAACAGGAATATGTTCTTTCAAAGTTACATCCCGTGACCTACAAGAAGCATCCATGCAGGAAAGGCATGAGAAATGGATAGTTCGTCATGGTCGTGAATACAAAGATGAGATAGAAAAAGAACGCCATTTCAGAATATTTAAGGAAAACGTTGAGTTCATCGAATCATTCAATCAGAATGGAACTCAACGTTATAAGTTAGCCATCAATAAATATGCTGATCTCACCACTGAGGACTTTCTGGAATCATATACGGGGCTTGACACTTCATTCCAGCAAAAATCAAATGCTACAACGTCCTTTAAATATGATAGCCAGCTGACTGAT…	MASLVTPIYKGKIDNKMNAEYTWRETGICSFKVTSRDLQEASMQERHEKWIVRHGREYKDEIEKERHFRIFKENVEFIESFNQNGTQRYKLAINKYADLTTEDFLESYTGLDTSFQQKSNATTSFKYDSQLTDIPLSMDWRKSGSVTGVKDQGQCGCCWAFSAVAAIEGAYQIANNELISLSEQELLDCTTQNNGCNGGLMTRAYDFLLQNGGGITTETNYPYQQIQSVCSTEQLSSPAVKISGYKVVEPSESALLQAVANQPISVGIAANREFHLYGSGVYVYKSGIYDGSCYPQLNHAVTVIGYGTSEDGTNYWLIKNSWGTTWGEEGYMKIVRDVGVEDGHCGIAQIASFPTV	Nicotiana specific insertion; First ~20 amino acids different; Identical to Ntom_ASAG01105288.1
Nicotiana tomentosiformis		Solgenomics	NtomPIP1	PIP1		YES	mRNA_10136	Ntom_ASAG01105288.1	6323:4693	ATGGCATCCCTAGTTACACCTATATACAAAGGAAAAATCGATAACAAAATGAACGCAGAATATACCTGGAGGGAAACAGGAATATGTTCTTTCAAAGTTACATCCCGTGACCTACAAGAAGCATCCATGCAGGAAAGGCATGAGAAATGGATAGTTCGTCATGGTCGTGAATACAAAGATGAGATAGAAAAAGAACGCCATTTCAGAATATTTAAGGAAAACGTTGAGTTCATCGAATCATTCAATCAGAATGGAACTCAACGTTATAAGTTAGCCATCAATAAATATGCTGATCTCACCACTGAGGACTTTCTGGAATCATATACGGGGCTTGACACTTCATTCCAGCAAAAATCAAATGCTACAACGTCCTTTAAATATGATAGCCAGCTGACTGAT…	MASLVTPIYKGKIDNKMNAEYTWRETGICSFKVTSRDLQEASMQERHEKWIVRHGREYKDEIEKERHFRIFKENVEFIESFNQNGTQRYKLAINKYADLTTEDFLESYTGLDTSFQQKSNATTSFKYDSQLTDIPLSMDWRKSGSVTGVKDQGQCGCCWAFSAVAAIEGAYQIANNELISLSEQELLDCTTQNNGCNGGLMTRAYDFLLQNGGGITTETNYPYQQIQSVCSTEQLSSPAVKISGYKVVEPSESALLQAVANQPISVGIAANREFHLYGSGVYVYKSGIYDGSCYPQLNHAVTVIGYGTSEDGTNYWLIKNSWGTTWGEEGYMKIVRDVGVEDGHCGIAQIASFPTV	Nicotiana specific insertion; First ~20 amino acids different; Identical to XM_009595793
Petunia axillaris N	Large white petunia	Petunia_axillaris N_v1.6.2	PeaxiPIP1a	PIP1		YES	Peaxi162Scf00282g00713.1	Peaxi162Scf00282	807472:811794	ATGGCTTTGAATTTTTTCCTCAAACTTTGTGTTTCCCTTTTCTTCATTCTTAATCTATGTGCTTTTGGAGTTACTTCTCGTGACCTACAAGAATTATCCTTGCTTGAAAGGCATGAAAAATGGATAATTCGTCATGGACGTGTATACAAAGATGATAAAGAAAAAGAACATCACTTCAGAATATTTAAGGAAAACGTCGAGTTCATTGAATCATTCAATAGCAATGGAACTCACCGTTATAAGCTAGCAATCAATAAATTCGCCGATCTCACGACTGATGAATTTATTGCAGCATATACGGGGCTTGACACTTCAACATCCCAGCAAAAATCAACTGCTGCAACATCCTTAATATATGACAGCCTGACTGAAGTTCCAGATAGCATGGACTGGAGGAAG…	MALNFFLKLCVSLFFILNLCAFGVTSRDLQELSLLERHEKWIIRHGRVYKDDKEKEHHFRIFKENVEFIESFNSNGTHRYKLAINKFADLTTDEFIAAYTGLDTSTSQQKSTAATSLIYDSLTEVPDSMDWRKSGSVTGIKDQGRCGCCWAFSAVAAIEGAYQIANNELISLSEQELLDCSTQNSGCDGGAMTQAYDFLLQNGGGITTETNYPYQEFQSVCSSEQLSSPAVRISGYEVVPPSESALLQAVANQPISVGIAASRNFHLYGSGIYDGSCYPKLNHAVTVIGYGTSEDGTNYWLIKNSWGTTWGEEGYMKLVRDVGVEGGHCGIATVASFPTV	PIP1a and PIP1b identical to comp34340_c0_seq1
Petunia axillaris N	Large white petunia	Petunia_axillaris N_v1.6.2	PeaxiPIP1b	PIP1		YES	Peaxi162Scf01118g00004.1	Peaxi162Scf01118	39955:35146	ATGGCTTTGAATTTTTTCCTCAAACTTTGTGTTTCCCTTTTCTTCATTCTTAATCTATGTGCTTTTGGAGTTACTTCTCGTGACCTACAAGAATTATCCTTGCTTGAAAGGCATGAAAAATGGATAATTCGTCATGGACGTGTATACAAAGATGATAAAGAAAAAGAACATCACTTCAGAATATTTAAGGAAAACGTCGAGTTCATTGAATCATTCAATAGCAATGGAACTCACCGTTATAAGCTAGCAATCAATAAATTCGCCGATCTCACGACTGATGAATTTATTGCAGCATATACGGGGCTTGACACTTCAACATCCCAGCAAAAATCAACTGCTGCAACATCCTTAATATATGACAGCCTGACTGAAGTTCCAGATAGCATGGACTGGAGGAAG…	MALNFFLKLCVSLFFILNLCAFGVTSRDLQELSLLERHEKWIIRHGRVYKDDKEKEHHFRIFKENVEFIESFNSNGTHRYKLAINKFADLTTDEFIAAYTGLDTSTSQQKSTAATSLIYDSLTEVPDSMDWRKSGSVTGIKDQGRCGCCWAFSAVAAIEGAYQIANNELISLSEQELLDCSTQNSGCDGGAMTQAYDFLLQNGGGITTETNYPYQEFQSVCSSEQLSSPAVRISGYEVVPPSESALLQAVANQPISVGIAASRNFHLYGSGIYDGSCYPKLNHAVTVIGYGTSEDGTNYWLIKNSWGTTWGEEGYMKLVRDVGVEGGHCGIATVASFPTV	PIP1a and PIP1b identical to comp34340_c0_seq1
Petunia hybrida var. Mitchell	Petunia	Transcriptome Villarino2014 Contigs	PehybridaPIP1	PIP1		YES	comp34340_c0_seq1		1202:180	ATGGCTTTGAATTTTTTCCTCAAACTTTGTGTTTCCCTTTTCTTCATTCTTAATCTATGTGCTTTTGGAGTTACTTCTCGTGACCTACAAGAATTATCCTTGCTTGAAAGGCATGAAAAATGGATAATTCGTCATGGACGTGTATACAAAGATGATAAAGAAAAAGAACATCACTTCAGAATATTTAAGGAAAACGTCGAGTTCATTGAATCATTCAATAGCAATGGAACTCACCGTTATAAGCTAGCAATCAATAAATTCGCCGATCTCACGACTGATGAATTTATTGCAGCATATACGGGGCTTGACACTTCAACATCCCAGCAAAAATCAACTGCTGCAACATCCTTAATATATGACAGCCTGACTGAAGTTCCAGATAGCATGGACTGGAGGAAG…	MALNFFLKLCVSLFFILNLCAFGVTSRDLQELSLLERHEKWIIRHGRVYKDDKEKEHHFRIFKENVEFIESFNSNGTHRYKLAINKFADLTTDEFIAAYTGLDTSTSQQKSTAATSLIYDSLTEVPDSMDWRKSGSVTGIKDQGRCGCCWAFSAVAAIEGAYQIANNELISLSEQELLDCSTQNSGCDGGAMTQAYDFLLQNGGGITTETNYPYQEFQSVCSSEQLSSPAVRISGYEVVPPSESALLQAVANQPISVGIAASRNFHLYGSGIYDGSCYPKLNHAVTVIGYGTSEDGTNYWLIKNSWGTTWGEEGYMKLVRDVGVEGGHCGIATVASFPTV	Transcritome; PeaxiPIP1a and PeaxiPIP1b identical to comp34340_c0_seq1
Petunia inflata S6		Petunia_inflata_v1.0.1	PeinfPIP1	PIP1		YES	Peinf101Scf00536g11008.1	Peinf101Scf00536	1105929:1109103	ATGGCTTTGAATTTTTTCCTCAAACTTTGTGTTTCCCTTTTTTTCATTCTTAATCTATGTGCTTTTGGAGTTACTTCTCGTGACCTACAAGAATTATCCTTGCTTGAAAGGCATGAAAAATGGATAATTCGTCATGGACGTGTATACAAAGATGATAAAGAAAAAGAACATCACTTCAGAATATTTAAGGAAAACGTCGAGTTCATTGAATCATTCAATAGCAATGGAACTCACCGTTATAAGCTAGCAATCAATAAATTCGCCGATCTCACGACTGATGAATTCATTGCAGCATATACGGGGCTTGACACTTCAACATCCCAGCAAAAATCAACTGCTGCAACATCCTTTATATATGACAGCCTGACTGAAGTTCCAGATAGCATGGACTGGAGGAAG…	MALNFFLKLCVSLFFILNLCAFGVTSRDLQELSLLERHEKWIIRHGRVYKDDKEKEHHFRIFKENVEFIESFNSNGTHRYKLAINKFADLTTDEFIAAYTGLDTSTSQQKSTAATSFIYDSLTEVPDSMDWRKSGSVTGIKDQGRCGCCWAFSAVAAIEGAYQIANNELTSLSEQELLDCSTQNSGCDGGLMTQAYDFLLQNGGGITTETNYPYQEFQSVCSSEQLSSPAVRISGYEVVPPSESALLQAVANQPISVGISASQDFHLYGSGIYDGSCYPNLNHAVTVIGYGTSEDGTNYWLIKNSWGTTWGEEGYMKIVRDVGVEGGHCGIAKVASFPTV	-
Solanum tuberosum	Potato	Genbank	PGSC_PIP1a	PIP1		YES	LOC102599011	XM_006362372		ATGGCTTTCAATTTTTGCCTCAAGAATATTATTATTCTTGTTCTTTTTTTCATTCTTAGCCTATCTCCCTTTATAGTAACTTCCCGCGACTTAAAAGAATTATCCAAATTATCCATGCTTGAAAGACATGAAAAATGGATGGCTCGTCATGAACGTGCATACAAAGATGAGATAGAAAAGGAACATCGCTTCAAAACATTTAAGAAAAACGTTAAGTTCATCGAATCGTTCAACAAGAACGGAACTCAACGTTATAAGTTAGCCGTCAACAAATATGCTGATCTGACCACTGAGGAATTTACAGCATCATATATGGGACTCGACACTTCATTATTATCCCAGCAAGAATCAACAGATACAACAACGTCCTTTAAATATGGTAGTGTGACTGAAGTTCCA…	MAFNFCLKNIIILVLFFILSLSPFIVTSRDLKELSKLSMLERHEKWMARHERAYKDEIEKEHRFKTFKKNVKFIESFNKNGTQRYKLAVNKYADLTTEEFTASYMGLDTSLLSQQESTDTTTSFKYGSVTEVPYSMDWRNSGSVTEIKDQGVCSCCWAFSAVAAIEGAYQIANNEQISLSEQQLIDCSTQNNGCKGGLMTNAYNFLLQNNVEGITTESNYPYEETQSICSTELQSAAVTISGYEVVPASESALLQAVANQPISVGVAANEEFHFYNGGIYEGSCSPKLNHAVTVIGYGTSEEDGTKYWIVKNSWGRGWGEEGYMRIARDVGVDGGHCGIAKIASFPTV	Genbank; Identical to PgscPIP1a
Solanum tuberosum	Potato	PGSC_DM_v3.4	PGSC_PIP1a	PIP1	YES	YES	PGSC0003DMG400010223	2	32419611:32421265	ATGGCTTTCAATTTTTGCCTCAAGAATATTATTATTCTTGTTCTTTTTTTCATTCTTAGCCTATCTCCCTTTATAGTAACTTCCCGCGACTTAAAAGAATTATCCAAATTATCCATGCTTGAAAGACATGAAAAATGGATGGCTCGTCATGAACGTGCATACAAAGATGAGATAGAAAAGGAACATCGCTTCAAAACATTTAAGAAAAACGTTAAGTTCATCGAATCGTTCAACAAGAACGGAACTCAACGTTATAAGTTAGCCGTCAACAAATATGCTGATCTGACCACTGAGGAATTTACAGCATCATATATGGGACTCGACACTTCATTATTATCCCAGCAAGAATCAACAGATACAACAACGTCCTTTAAATATGGTAGTGTGACTGAAGTTCCA…	MAFNFCLKNIIILVLFFILSLSPFIVTSRDLKELSKLSMLERHEKWMARHERAYKDEIEKEHRFKTFKKNVKFIESFNKNGTQRYKLAVNKYADLTTEEFTASYMGLDTSLLSQQESTDTTTSFKYGSVTEVPYSMDWRNSGSVTEIKDQGVCSCCWAFSAVAAIEGAYQIANNEQISLSEQQLIDCSTQNNGCKGGLMTNAYNFLLQNNVEGITTESNYPYEETQSICSTELQSAAVTISGYEVVPASESALLQAVANQPISVGVAANEEFHFYNGGIYEGSCSPKLNHAVTVIGYGTSEEDGTKYWIVKNSWGRGWGEEGYMRIARDVGVDGGHCGIAKIASFPTV	Duplication of RCR3 and PIP1
Solanum tuberosum	Potato	Genbank	PGSC_PIP1b	PIP1		YES	LOC102599335	XM_006362373		ATGGCTTTCAATTTTTGCCTCAAGAATATTATTGTTCTTGTTCTTTTTTTCATTCTTAGCCTATGTCCCTTTATAGTGACTTCCCGCGACTTAAAAGAATTATCCATGCTTGAAAGGCATGAAAAATGGATGGCTCATCATGGACGTGTATACAAAGATGATATAGAAAAGGAACATCGCTTCAAAACATTCAAGGAAAACGTTGAGTTCATTGAATCGTTCAACCAGAACGGAACTCTGCGTTATAAACTAGCCATCAATAAATATGCTGATCTGACCACTGAGGAATTTACAGCATCATTTATGGGACTCGACACTTCATTATTATCCCAGCAAGAATCAATAGCTACAACAACGTCCTTTAAATATGATAGTGTGACTGAAGTTCCATTTAGCATG…	MAFNFCLKNIIVLVLFFILSLCPFIVTSRDLKELSMLERHEKWMAHHGRVYKDDIEKEHRFKTFKENVEFIESFNQNGTLRYKLAINKYADLTTEEFTASFMGLDTSLLSQQESIATTTSFKYDSVTEVPFSMDWRKSGSVTEIKDQGVCGCCWAFSAVAAIEGAYQIANNELISLSEQQLLDCSTQNNGCEGGLMTVAYDFLLQNNGGGITTETNYPYEAAQKVCKTEQSAAVTISGYEVVPPSESSLLQAVVNQPISVGIAANQEFHMYGSGIYDGSCYPSLNHAVTVIGYGTSEEDGTKYWIVKNSWGSSWGEEGYMRIARDVGVDGGHCGIAKLASFPTV	Genbank; Identical to PgscPIP1b
Solanum tuberosum	Potato	PGSC_DM_v3.4	PGSC_PIP1b	PIP1	YES	YES	PGSC0003DMG400010224	2	32426823:32428245	ATGGCTTTCAATTTTTGCCTCAAGAATATTATTGTTCTTGTTCTTTTTTTCATTCTTAGCCTATGTCCCTTTATAGTGACTTCCCGCGACTTAAAAGAATTATCCATGCTTGAAAGGCATGAAAAATGGATGGCTCATCATGGACGTGTATACAAAGATGATATAGAAAAGGAACATCGCTTCAAAACATTCAAGGAAAACGTTGAGTTCATTGAATCGTTCAACCAGAACGGAACTCTGCGTTATAAACTAGCCATCAATAAATATGCTGATCTGACCACTGAGGAATTTACAGCATCATTTATGGGACTCGACACTTCATTATTATCCCAGCAAGAATCAATAGCTACAACAACGTCCTTTAAATATGATAGTGTGACTGAAGTTCCATTTAGCATG…	MAFNFCLKNIIVLVLFFILSLCPFIVTSRDLKELSMLERHEKWMAHHGRVYKDDIEKEHRFKTFKENVEFIESFNQNGTLRYKLAINKYADLTTEEFTASFMGLDTSLLSQQESIATTTSFKYDSVTEVPFSMDWRKSGSVTEIKDQGVCGCCWAFSAVAAIEGAYQIANNELISLSEQQLLDCSTQNNGCEGGLMTVAYDFLLQNNGGGITTETNYPYEAAQKVCKTEQSAAVTISGYEVVPPSESSLLQAVVNQPISVGIAANQEFHMYGSGIYDGSCYPSLNHAVTVIGYGTSEEDGTKYWIVKNSWGSSWGEEGYMRIARDVGVDGGHCGIAKLASFPTV	Duplication of RCR3 and PIP1
Solanum aethiopicum	Bitter tomato	Transcriptome Gramazio2016	SaucPIP1	PIP1		YES	SAUC22533_TC01		1250:219	ATGGATTTCCATTTTGGCCTCAAGAATATTGGTCTTTTTCTTTTTTTCATTCTTAGCCTATGTGTCTTTATAGTAACTTCCCGTGACTTGAAAGAACTATCCATGCTTGAAAGGCATGAAAAATGGATGGCTCGTCATGGACGTGTATACAAAGATGAGATAGAAAAGGAACATCGATTCAAAAAATTTAAGGAAAACGTTGAGTTCATCGAATCGTTTAACCAGAACGGAACTCGGCGTTATAACCTAGCCGTCAATAAATATGCTGATCTCACTACTGAGGAATTTGCTGCATCATATATGGGGCTCGACACTTCATTATTATCCCAACAAGAATCAACAGCTACAACAACGTCATTTAAATATGATAGTCTGACTGATGTTCCACTTAGCATGGAC…	MDFHFGLKNIGLFLFFILSLCVFIVTSRDLKELSMLERHEKWMARHGRVYKDEIEKEHRFKKFKENVEFIESFNQNGTRRYNLAVNKYADLTTEEFAASYMGLDTSLLSQQESTATTTSFKYDSLTDVPLSMDWRKSGSVTGIKDQGVCGCCWAFSAVAAIEGAYQIATNQQISLSEQQLLDCSTQNNGCSGGLMTRAYKYLLQSNGGGITTEGDYPYEEAQSVCRSEQSAAVTITGYEVVPPSESALLQAVSNQPVSVGIAANREFHLYGGGIYDGSCNPSMNHAVTVIGYGTSEEDGTKYWIVKNSWGSSWGEEGYMRIARDVEVDGGQCGIANIASYPTV	Transcriptome
Solanum incanum	Thorn apple	Transcriptome Gramazio2016	SiucPIP1	PIP1		YES	SIUC37667_TC01		1263:232	ATGGCTTTCCATTTTGGCCTCAAGAATATTGGTCTTTTTCTTTTTTTCATTCTTAGCCTATGTGCCTTTATAGTAACTTCCCGTGACTTGAAAGAACTATCCATGCTTGAAAGGCATGAAAAATGGATGGCTCGTCATGGACGTGTATACAAAGATGAGATAGAAAAGGAACATCGATTCAAAAAATTTAAGGAAAACGTTGAGTTCATCGAATCGTTTAACCAGAACGGAACTCGGCGTTATAACCTAGCCGTCAATAAATATGCTGATCTCACCACTGAGGAATTTGCTGCATCATATATGGGGCTCGATACTTCATTATTATCCCAACAAGAATCAACAGCTACAACAACGTCATTTAAATATGATAGTGTGACTGATGTTCCACTTAGCATGGAC…	MAFHFGLKNIGLFLFFILSLCAFIVTSRDLKELSMLERHEKWMARHGRVYKDEIEKEHRFKKFKENVEFIESFNQNGTRRYNLAVNKYADLTTEEFAASYMGLDTSLLSQQESTATTTSFKYDSVTDVPLSMDWRKSGSVTGIKDQGVCGCCWAFSAVAAIEGAYQIATNQQISLSEQQLLDCRTQNNGCLGGLMTRAYEYLLQSNGGGITTESDYPYEEVQSVCRSEQSGAVTITGYEVVPPSESALLQAVSNQPVSVGIAANREFHLYGGGIYDGSCNPSMNHAVTVIGYGTSEEDGTKYWIVKNSWGSSWGEEGYMRIARDVEVDGGQCGIANIASYPTV	Transcriptome
Solanum lycopersicum	Tomato	SL3.0	SlPIP1	PIP1	YES	YES	Solyc02g077040	SL3.0ch02	42680555:42681968	ATGGCTTCCAATTTTTTCCTCAAGAATATTACTGTTGTTCTTCTTCTTTTTTCCATTCTTAGCCTATATCCCTTTATAGTAACTTCCCGCAACTTAAAAGAATTATCCATGCTTGAAAGGCATGAAAATTGGATGGTTCATCATGGACGTGTATACAAAGATGATATAGAAAAAGAACACCGCTTCAAAACATTCAAGGAAAACGTTGAGTTCATCGAATCTTTCAACAAGAACGGAACTCAACGTTATAAGCTAGCCATCAATAAATATGCTGATCTGACCACTGAGGAATTCACAACATCATTTATGGGGCTCGACACTTCATTACTATCCCAGCAAGAATCAACAGCTACAACAACGTCCTTTAAATATGATAGTGTGACTGAAGTTCCAAATAGC…	MASNFFLKNITVVLLLFSILSLYPFIVTSRNLKELSMLERHENWMVHHGRVYKDDIEKEHRFKTFKENVEFIESFNKNGTQRYKLAINKYADLTTEEFTTSFMGLDTSLLSQQESTATTTSFKYDSVTEVPNSMDWRKRGSVTGVKDQGVCGCCWAFSAAAAIEGAYQIANNELISLSEQQLLDCSTQNKGCEGGLMTVAYDFLLQNNGGGITTETNYPYEEAQNVCKTEQPAAVTINGYEVVPSDESSLLKAVVNQPISVGIAANDEFHMYGSGIYDGSCNSRLNHAVTVIGYGTSEEDGTKYWIVKNSWGSDWGEEGYMRIARDVGVDGGHCGIAKVASFPTV	-
Solanum melongena	Eggplant	SME_r2.5.1	SmePIP1	PIP1	YES	YES	Sme2.5_04224.1_g00009.1	Sme2.5_04224.1	72792:74243	ATGGCTTTCCATTTTGGCCTCAAGAATATTGGTCTTTTTCTTTTTTTCATTCTTAGCCTATGTGCCTTTATAGTAACTTCCCGTGACTTGAAAGAACTATCCATGCTTGAAAGGCATGAAAAATGGATGGCTCGTCATGGACGTGTATACAAAGATGAGATAGAAAAGGAACATCGATTCAAAAAATTTAAGGAAAACGTTGAGTTCATCGAATCGTTTAACCAGAACGGAACTCGGCGTTATAACCTAGCCGTCAATAAATATGCTGATCTCACCACTGAGGAATTTGCTGCATCATATATGGGGCTCGATACTTCATTACTATCCCAACAAGAATCAACAGCTACAACAACGTCATTTAAATATGATAGTGTGACTGATGTTCCACTTAGCATGGAC…	MAFHFGLKNIGLFLFFILSLCAFIVTSRDLKELSMLERHEKWMARHGRVYKDEIEKEHRFKKFKENVEFIESFNQNGTRRYNLAVNKYADLTTEEFAASYMGLDTSLLSQQESTATTTSFKYDSVTDVPLSMDWRKSGSVTGIKDQGVCGCCWAFSAVAAIEGAYQIATNQQISLSEQQLLDCSTQNNGCSGGLMTRAYEYLLQSNGGGITTESDYPYEEVQSVCRSEQSGAVTITGYEVVPPSESALLQAVSNQPVSVGIAANREFHLYGGGIYDGSCNPSMNHAVTVIGYGTSEEDGTKYWIVKNSWGSSWGEEGYMRIARDVEVDGGQCGIANIASYPTV	-
Solanum dulcamara	Bittersweet nightshade	Transcriptome DAgostino2013 Contigs	SoldulPIP1	PIP1		YES	comp4532_c0_seq1		180:1202	ATGGCTTTCAAGTTTTGCCTCAAGAATATTGGTCTTGTTCCTTTTTTCATTCTTAGCCTATGTGCCTTTATAGCAACTTCCCGTGACTTAAAACAATTATCCATGCTTGAAAGGCATGAAAAATGGATAGCTCGTCATGGACGTGCATACAAAGATGAGATAGAAAAGGAGCATCGCTTCAAAACATTTAAGGAAAACGTTGAGTTCATCGAATCGTTCAACCAGAACAGAACTCAGAATTATAAGCTAGCCATTAATAGATATACTGATCTGACCACTGAGGAATTTACGGCATCATTTATGGGGCTCGACACTTCATTGTCCCAGCAAGAATCAGCAGCTACAACAACGTCCTTTAAATATAGTAGTGTGACTGAAGTTCCATTTAGCATGGACTGG…	MAFKFCLKNIGLVPFFILSLCAFIATSRDLKQLSMLERHEKWIARHGRAYKDEIEKEHRFKTFKENVEFIESFNQNRTQNYKLAINRYTDLTTEEFTASFMGLDTSLSQQESAATTTSFKYSSVTEVPFSMDWRKRGSVTGIKNQGVCACCWAFSAVAAIEGAYQIANNEQISLSEQQLLDCSTQNNGCNGGLMTHAYNFLLENNVEGITTETNYPYEETQSVCSTQQSAASVTISDYEVVPQNESALLQAIANQPISVGLAANQEFQLYGSGIYDGSCNSKLNHAVTLIGYGTSEEDGTKYWIVKNSWGSSWGEEGYMRIARDVGVDGGHCGIAKMASFPIV	Transcriptome
Solanum lycopersicoides	Peruvian wolfpeach	Solanum lycopersicoides chromosomes v0.6	SolycoPip1a	PIP1	YES	YES		SLYD0.6ch02	67768278:67769543	ATGGCTTTCAATTTTTGCCTCAAGAATATTACTATTCTTGTTCTTTTTTTCATTTTTAGCATATGTGCCTCTATAGTTACTTCCCGCAACTTAAAAGAATTATCCATGCTTGAAAGGCATGAAAACTGGATGGTTCATCATGGACGTGTATACAAAGATGATACAGAAAAAGAACACCGCTTCAAAACATTCAAGGAAAACGTTGAGTTCATCGAATCTTTCAACAAGAACGGAACTCAACGTTATAAGGTAGCCATCAATAAATATGCTGATCTGACCACTGAGGAATTTACAACATCATTTATGGGGCTCGACACTTCATTACTATCCCAGCAAGAATCAACAACGTCCTTTAAATATGATAGTGTGACTGAAGTTCCAAATAGCATGGACTGGAGA…	MAFNFCLKNITILVLFFIFSICASIVTSRNLKELSMLERHENWMVHHGRVYKDDTEKEHRFKTFKENVEFIESFNKNGTQRYKVAINKYADLTTEEFTTSFMGLDTSLLSQQESTTSFKYDSVTEVPNSMDWRMRGSVTGVKDQGVCGCCWAFSAVAAIEGAYQIANNEQISLSEQQLIDCSTQNNGCKGGLMTNAYNFLLQNNVKGITTESNYPYEETQSVCSTELQSAAVTISGYGVVPASESALLQAVANQPISVGIAANEEFHFYNGGIYEGSCSPKLNHAVTVIGYGTSEEDGTKYWIVKNSWGRGWGEEGYMRIVRDVGTDGGHCGIAKIASFPIV*	-
Solanum lycopersicoides	Peruvian wolfpeach	Solanum lycopersicoides chromosomes v0.6	SolycoPip1b	PIP1	YES	YES		SLYD0.6ch02	67775273:67776661	ATGGCTTTCAATTTTTGCCTCAAGAATATTACTATTCTTGTTCTTTTTTTCATTTTTAGCATATGTGCCTCTATAGTTACTTCCCGCAACTTAAAAGAATTATCCATGCTTGAAAGGCATGAAAACTGGATGGTTCATCATGGACGTGTATACAAAGATGATATAGAAAAAGAACACCGCTTCAAAACATTCAAGGAAAACGCTGAGTTCATCGAATCTTTCAACAAGAACGGAACTCAACGTTATAAGCTAGCCATTAATAAATATGCTGATCTGACCACTGAGGAATTTACAACATCATTTATGGGGCTCGACACTTCATTACTATCCCAGCAAGAATCAACAACGTCCTTTAAATATGATAGTGTGACTGAAGTTCCAAATAGCATGGACTGGAGA…	MAFNFCLKNITILVLFFIFSICASIVTSRNLKELSMLERHENWMVHHGRVYKDDIEKEHRFKTFKENAEFIESFNKNGTQRYKLAINKYADLTTEEFTTSFMGLDTSLLSQQESTTSFKYDSVTEVPNSMDWRMRGSVTGVKDQGVCGCCWAFAAAAAIEGAYQIANNELISLSEQQLLDCSTQNKGCEGGLMTVAYDFLLQNNGGGITTETNYPYEEAQKVCKTEQPAAVTISGYEVVPSDESSLLKAVVNQPISVGIAANREFHMYGSGVYDGSCNPTLNHAVTVIGYGTSEEDGTKYWIVKNSWGSSWGEEGYMRIARDVGVDGGHCGIAKVASFPTV*	-
Solanum pennellii		Genbank	SopenPIP1	PIP1		YES	LOC107009389	XM_015208715		ATGGCTTTCAATTTTTTCCTCAAGAATATTACTGTTGTTGTTCTTCTTTTTTTCATTCTTAGCCTATATCCCTTTATAGTAACTTCCCGCAACTTAAAAGAATTATCCATGCTTGAAAGGCATGAAAATTGGATGGTTCATCATGGACGTGTATACAAAGATGATATAGAAAAAGAACACCGCTTCAAAACATTCAAGGAAAACGTTGAGTTCATCGAATCTTTCAACAAGAATGGAACTCAACGTTATAAGCTAGCCATCAATAAATATGCTGATCTGACCACTGAGGAATTCACAACATCATTTATGGGGCTCGACACTTCAATACTATCCCAGCAAGAATCAACAGCTACAACAACGTCCTTTAAATATGATAGTGTGACTGAAGTTCCAAATAGC…	MAFNFFLKNITVVVLLFFILSLYPFIVTSRNLKELSMLERHENWMVHHGRVYKDDIEKEHRFKTFKENVEFIESFNKNGTQRYKLAINKYADLTTEEFTTSFMGLDTSILSQQESTATTTSFKYDSVTEVPNSMDWRKRGSVTGVKDQGVCGCCWAFSAAAAIEGAYQIANNELISLSEQQLLDCSTQNKGCEGGLMTVAYDFLLQNNGGGITTETNYPYEEAQKVCKTEQPAAVTINGYEVVPSDESSLLKAVVNQPISVGIAANDEFHMYGSGIYDGSCNSRLNHAVTVIGYGTSEEDGTKYWIVKNSWGSSWGEEGYMRIARDVGVDGGHCGIAKVASFPTV	Genbank; Identical to Sopen02g021980
Solanum pennellii		Spenn-v2	SopenPIP1	PIP1	YES	YES	Sopen02g021980	Spenn-ch02	45565349:45566694	ATGGCTTTCAATTTTTTCCTCAAGAATATTACTGTTGTTGTTCTTCTTTTTTTCATTCTTAGCCTATATCCCTTTATAGTAACTTCCCGCAACTTAAAAGAATTATCCATGCTTGAAAGGCATGAAAATTGGATGGTTCATCATGGACGTGTATACAAAGATGATATAGAAAAAGAACACCGCTTCAAAACATTCAAGGAAAACGTTGAGTTCATCGAATCTTTCAACAAGAATGGAACTCAACGTTATAAGCTAGCCATCAATAAATATGCTGATCTGACCACTGAGGAATTCACAACATCATTTATGGGGCTCGACACTTCAATACTATCCCAGCAAGAATCAACAGCTACAACAACGTCCTTTAAATATGATAGTGTGACTGAAGTTCCAAATAGC…	MAFNFFLKNITVVVLLFFILSLYPFIVTSRNLKELSMLERHENWMVHHGRVYKDDIEKEHRFKTFKENVEFIESFNKNGTQRYKLAINKYADLTTEEFTTSFMGLDTSILSQQESTATTTSFKYDSVTEVPNSMDWRKRGSVTGVKDQGVCGCCWAFSAAAAIEGAYQIANNELISLSEQQLLDCSTQNKGCEGGLMTVAYDFLLQNNGGGITTETNYPYEEAQKVCKTEQPAAVTINGYEVVPSDESSLLKAVVNQPISVGIAANDEFHMYGSGIYDGSCNSRLNHAVTVIGYGTSEEDGTKYWIVKNSWGSSWGEEGYMRIARDVGVDGGHCGIAKVASFPTV	PIP1 duplication
Solanum pennellii		Spenn-v2	SopenPIP1_Pseudo	PIP1	YES	Pseudo	Sopen02g021970	Spenn-ch02	45557867:45558566	ATGGCTTTCAATTTTTGCCTCAAGAATATTACCATTCTTGTTTTGTTTTTTTTCATTTTTAGCGTATGTGCCTCTATAATAACTTCCCGCGATTTAAAAGAATTATCAATACTTGAAAGACATGAAAAATGGATGGCTCGTCATGAACGTGTATACAAAGATGAGATAGAAAAGGAACATCGCTTCAAAACATTTAAGAAAAACGTTAAATTCATCGAATCATTCAATAAGAACGGAACTCAACGTTATAAGTTAGCCGTCAACAAATATGTTGATCTGACCACTGAGGAATTTACAACATCATATATGGAACTCGACACTTCATTATTATCCCAGCAAGAATCAACAACGTCCTTTAAATATGATAGTGTGACTGAAGTTCCATATAGCATGAACTGG…		PIP1 duplication; Pseudo-gene
Solanum pimpinellifolium	Currant tomato	S.pimpinellifolium CDS LA1589	SopimPIP1	PIP1		YES	Sopim02g077040.0.1			ATGGCTTCCAATTTTTTCCTCAAGAATATTACTGTTGTTCTTCTTCTTTTTTCCATTCTTAGCCTATATCCCTTTATAGTAACTTCCCGCAACTTAAAAGAATTATCCATGCTTGAAAGGCATGAAAATTGGATGGTTCATCATGGACGTGTATACAAAGATGATATAGAAAAAGAACACCGCTTCAAAACATTCAAGGAAAACGTTGAGTTCATCGAATCTTTCAACAAGAACGGAACTCAACGTTATAAGCTAGCCATCAATAAATATGCTGATCTGACCACTGAGGAATTCACAACATCATTTATGGGGCTCGACACTTCATTACTATCCCAGCAAGAATCAACAGCTACAACAACGTCCTTTAAATATGATAGTGTGACTGAAGTTCCAAATAGC…	MASNFFLKNITVVLLLFSILSLYPFIVTSRNLKELSMLERHENWMVHHGRVYKDDIEKEHRFKTFKENVEFIESFNKNGTQRYKLAINKYADLTTEEFTTSFMGLDTSLLSQQESTATTTSFKYDSVTEVPNSMDWRKRGSVTGVKDQGVCGCCWAFSAAAAIEGAYQIANNELISLSEQQLLDCSTQNKGCEGGLMTVAYDFLLQNNGGGITTETNYPYEEAQNVCKTEQPAAVTINGYEVVPSDESSLLKAVVNQPISVGIAANDEFHMYGSGIYDGSCNSRLNHAVTVIGYGTSEEDGTKYWIVKNSWGSDWGEEGYMRIARDVGVHGGHCGIAKVASFPTV	-
Solanum pimpinellifolium	Currant tomato	Solanum_pimpinellifolium/LA1589/assemblies/A-1.0	SopimPIP1	PIP1		Partial		contig 5096147	1696:2533	ATGGCTTCCAATTTTTTCCTCAAGAATATTACTGTTGTTCTTCTTCTTTTTTCCATTCTTAGCCTATATCCCTTTATAGTAACTTCCCGCAACTTAAAAGAATTATCCATGCTTGAAAGGCATGAAAATTGGATGGTTCATCATGGACGTGTATACAAAGATGATATAGAAAAAGAACACCGCTTCAAGACATTCAAGGAAAACGTTGAGTTCATCGAATCTTTCAACAAGAACGGAACTCAACGTTATAAGCTAGCCGTCAATAAATATGCTGATCTGACCACTGAGGAATTCACAACATCATTTATGGGGCTCGACACTTCATTACTATCCCAGCAAGAATCAACAGCTACAACAACGTCCTTTAAATATGATAGTGTGACTGAAGTTCCAAATAGC…	-	Partial, complete first exon and part second exon; Likely
Solanum pimpinellifolium	Currant tomato	Solanum_pimpinellifolium/LA1589/assemblies/A-1.0	SopimPIP1	PIP1		Partial		contig 4340830	1:495	CTATTGGATTGCTCTACGCAGAACAAAGGTTGTGAGGGCGGACTAATGACTGTCGCTTACGACTTCTTACTTCAGAACAATGGCGGGGGCATTACCACAGAGACTAATTATCCTTATGAAGAAGCTCAAAATGTTTGCAAGACCGAACAACCAGCAGCAGTTACTATCAATGGCTACGAAGTCGTACCATCTGACGAGTCATCGTTGTTGAAAGCTGTAGTGAATCAACCTATTTCTGTTGGTATTGCGGCTAACGATGAGTTTCATATGTACGGAAGTGGAATATATGATGGAAGTTGTAATTCTAGACTGAATCATGCAGTGACAGTTATAGGTTATGGGACAAGTGAAGAAGATGGTACAAAATATTGGATAGTGAAGAATTCATGGGGGAGTGAT…	-	Partial second exon; Likely Sopim02g077040.0.1 with several SNPs
Solanum pimpinellifolium	Currant tomato	Solanum_pimpinellifolium/LA1589/assemblies/A-1.0	SopimPIP1_Pseudo	PIP1		Pseudo		contig 2717375	182:425	GAGTCATCGTTGTTGAAAGCAGTAGTGAATCAACCAATTTTTGTTGGTAATGCGGCTAAGGAAGAGTTTCATATGTACGAAAGTGGAATACATGACGGAAGTTGTAACCCTAGACGGAATCATGCAGTGACAATGATAGGTCATTGGACAGGTGAAGAAGATGGTAAAAAATATTGGATAGTGAAGAATCCATGAGGTAGTAGTTGGGGTGAGGAAGAATGTATGAGAATTGCTAGAGATGTTG	-	Partial pseudo-gene
Solanum pimpinellifolium	Currant tomato	Solanum_pimpinellifolium/LA1589/assemblies/A-1.0	SopimPIP1_Pseudo	PIP1		Pseudo		contig 6464211	931:265	TCAAGAATATTATTGTTCTTGTTCTTTTTTCCATTCTTAGTCTATATATGTCCCTCTATAGTAACTTCCCGCGACTTAAAAGAATTACCCATGCTTGAAAAACATGAAAAATGGATGGTTCATCATGGACGTGTATACAAAAATATATAGAAATGGAACATCGCTTCAAAACATTTAAGGAAAACGTTAAGTTCATCGAACAGTTCAACAAAAACGAAACTTAGCGTAATAAAGCTAGCCATGTATAAATATGCTGATCTCTAATCACTGAGGAATTTACAACATCATTTAAAGAGCTCGACACTTCATTATTATTATCCCAACAAGAATCAATAGCTACAACAACGTCCTTCAAATATGTTAGTGTGACTGAAGTTTCATTTAGCATAGACTAGAACA…	-	Partial pseudo-gene
Solanum pimpinellifolium	Currant tomato	Solanum_pimpinellifolium/LA1589/assemblies/A-1.0	SopimPIP1_Pseudo	PIP1		Pseudo		contig 6561980	2384:572	ATGGCTTTCAATTTTTGCCTCAAGAATATTATTGTTCTTGTTCTTTTTTTCATTCTTAGCCTATGTCCCTATATAGTAGCTTTTCAGACTTAAAAGAAATATCCATGGTTGAAAGGAATGAACATAGATGGCTCATCATGGACGTGTATACAAAGATGATATAAAAAAGGAATATCGCTTCTAAACATTCAAGGAAAACGTTAAGTTCATCAAATCGTTAAAACGAAACAGAACTCAGCGTTATAAGCTAGCCATCATTAAATATGTTGATCTGACCACTGAAGAATTTACAGAATCATTTATGGGGCTTGACACTTCATATGATAGTGTGATTGAACTTCCATTTAGCATGAACTGGAGAATGAGAGGCAGTGTCACGGCAATCAAGGATCAATGTTG…	-	Partial pseudo-gene
Nicotiana benthamiana 16C		Nbv5.1 de novo transcriptome	NbPIP1_Pseudo	PIP1		Pseudo	16C_NbTrV1_Prm_346_11191		2:325	TCAAGCGAGTCCGCGTTACTGCAAGCTGTAGCTAATCAACCAATATCTGTTGGTATTGCTGCTAATGGGAAGTTTCATTTGTATGGAAGTGGAATATATGATGGGAGTTGCAACCCTACGCTGAATCATGCAGTCACAGTTATAGGTTATGGAACAAGTGAAGATGGTACAAATTATTGGCTAGTCAAGAACTCATGGGGGACTACATGGGGTGAGGAAGGATACATGAAAATTGTTAGAGATGCCGGGGATGAAGGTGGCCAGTGGCATTGCCCAGGTTGTTCGACAAGAATTGTGGGCTCCAATAATTTCAATGTTAATTAG		Partial
Nicotiana benthamiana LAB		Nbv6.1 de novo transcriptome	NbPIP1_Pseudo	PIP1		Pseudo	Nbv6.1trP68105		251:1309	ATGGCTTTCAATTTTTGCCTTAAAATTGGTCTTGTCCTTTTTTCCATTCTTAATCTATGTTGTTTCGAAGTTACATCCCGTGACCTACAAGAAGCATCCATGCAGGAAAGGCATGAGAAATGGATAGTTCGTCATGGTCGTGAATACAAAGATGAGATAGAAAAGGAACGCCATTTCAAAATATTTAAGGAAAACGTTGAGTTTATCGAATCATTCAATCAGAATGGAACTCAACGTTATAGGTTGGCCATCAATAAATATGCTGATCTCACCACTGAGGACTTTCTGGCATCGTATACGGGGCTTGACACTTCATTCCAGCAAAAATCAAATGCTACAACGTCCTTTAAATATGATAGCCAGCTGACTGATATTCCTCTTAGCATGGACTGGAGGGAG…		-
Nicotiana benthamiana NT		Nbv6.1 de novo transcriptome	NbPIP1	PIP1		YES	TrV6.1_NT_Prm_1296_30081		27:1052	ATGGCTTTCAATTTTTGCCTTAAAATTGGTCTTGTCCTTTTTTCCATTCTTAATCTATGTTGTTTCGAAGTTACATCCCGTGACCTACAAGAAGCATCCATGCAGGAAAGGCATGAGAAATGGATAGTTCGTCATGGTCGTGAATACAAAGATGAGATAGAAAAGGAACGCCATTTCAAAATATTTAAGGAAAACGTTGAGTTTATCGAATCATTCAATCAGAATGGAACTCAACGTTATAGGTTGGCCATCAATAAATATGCTGATCTCACCACTGAGGACTTTCTGGCATCGTATACGGGGCTTGACACTTCATTCCAGCAAAAATCAAATGCTACAACGTCCTTTAAATATGATAGCCAGCTGACTGATATTCCTCTTAGCATGGACTGGAGGGAG…	MAFNFCLKIGLVLFSILNLCCFEVTSRDLQEASMQERHEKWIVRHGREYKDEIEKERHFKIFKENVEFIESFNQNGTQRYRLAINKYADLTTEDFLASYTGLDTSFQQKSNATTSFKYDSQLTDIPLSMDWRESGSVTGIKDQGRCGCCWAFSAVAAIEGAYQIGNNELISLSEQELLDCTTQFHDGCKGGLMTQAYDFLLQNGGGITTETNYPYQQIQSVCSTEQLSSPAVKISGYKIVESSESALLQAVANQPISVGIAANGKFHLYGSGIYDGSCNPTLNHAVTVIGYGTSEDGTNYWLVKNSWGTTWGEEGYMKIVRDAGDEGGHCGIAQVASFPTV	-
Nicotiana benthamiana NWA		Nbv6.1 de novo transcriptome	NbPIP1	PIP1		YES	TrV6.1_NWA_Prm_1583_11234		232:1257	ATGGCTTTCAATTTTTGCCTTAAAATTGGTCTTGTCCTTTTTTCCATTCTTAATCTATGTTGTTTCGAAGTTACATCCCGTGACCTACAAGAAGCATCCATGCAGGAAAGGCATGAGAAATGGATAGTTCGTCATGGTCGTGAATACAAAGATGAGATAGAAAAGGAACGCCATTTCAAAATATTTAAGGAAAACGTTGAGTTTATCGAATCATTCAATCAGAATGGAACTCAACGTTATAGGTTGGCCATCAATAAATATGCTGATCTCACCACTGAGGACTTTCTGGCATCGTATACGGGGCTTGACACTTCATTCCAGCAAAAATCAAATGCTACAACGTCCTTTAAATATGATAGCCAGCTGACTGATATTCCTCTTAGCATGGACTGGAGGGAG…	MAFNFCLKIGLVLFSILNLCCFEVTSRDLQEASMQERHEKWIVRHGREYKDEIEKERHFKIFKENVEFIESFNQNGTQRYRLAINKYADLTTEDFLASYTGLDTSFQQKSNATTSFKYDSQLTDIPLSMDWRESGSVTGIKDQGRCGCCWAFSAVAAIEGAYQIGNNELISLSEQELLDCTTQFHDGCKGGLMTQAYDFLLQNGGGITTETNYPYQQIQSVCSTEQLSSPAVKISGYKIVESSESALLQAVANQPISVGIAANGKFHLYGSGIYDGSCNPTLNHAVTVIGYGTSEDGTNYWLVKNSWGTTWGEEGYMKIVRDAGDEGGHCGIAQVASFPTV	-
Nicotiana benthamiana QLD		Nbv6.1 de novo transcriptome	NbPIP1	PIP1		YES	TrV6.1_QLD_Prm_1313_9651		51:1076	ATGGCTTTCAATTTTTGCCTTAAAATTGGTCTTGTCCTTTTTTCCATTCTTAATCTATGTTGTTTCGAAGTTACATCCCGTGACCTACAAGAAGCATCCATGCAGGAAAGGCATGAGAAATGGATAGTTCGTCATGGTCGTGAATACAAAGATGAGATAGAAAAGGAACGCCATTTCAAAATATTTAAGGAAAACGTTGAGTTTATCGAATCATTCAATCAGAATGGAACTCAACGTTATAGGTTGGCCATCAATAAATATGCTGATCTCACCACTGAGGACTTTCTGGCATCGTATACGGGGCTTGACACTTCATTCCAGCAAAAATCAAATGCTACAACGTCCTTTAAATATGATAGCCAGCTGACTGATATTCCTCTTAGCATGGACTGGAGGGAG…	MAFNFCLKIGLVLFSILNLCCFEVTSRDLQEASMQERHEKWIVRHGREYKDEIEKERHFKIFKENVEFIESFNQNGTQRYRLAINKYADLTTEDFLASYTGLDTSFQQKSNATTSFKYDSQLTDIPLSMDWRESGSVTGIKDQGRCGCCWAFSAVAAIEGAYQIGNNELISLSEQELLDCTTQFHDGCKGGLMTQAYDFLLQNGGGITTETNYPYQKIQSVCSTEQLSSPAVKISGYKIVESSESALLQAVANQPISVGIAANGKFHLYGSGIYDGSCNPTLNHAVTVIGYGTSEDGTNYWLVKNSWGTTWGEEGYMKIVRDAGDEGGHCGIAQVASFPTV	-
Nicotiana benthamiana WA		Nbv6.1 de novo transcriptome	NbPIP1	PIP1		YES	TrV6.1_WA_Prm_1256_32831		27:1046	ATGGCTTTCAATTTTTGCCTTAAAATTGGTCTTGTCCTTTTTTTCATTCTTAATCTATGTTGTTTCGAAGTTACATCCCGTGACCTACAAGAAGCATCCATGCAGGAAAGGCATGAGAAATGGATAGTTCGTCATGGTCGTGAATACAAAGATGAGATAGAAAAGGAACGCCATTTCAAAATATTTAAGGAAAACGTTGAGTTTATCGAATCATTCAATCAGAATGGAACTCAACGTTATAGGTTGGCCATCAATAAATATGCTGATCTCACCACTGAGGACATTCTGGCATCGTATACGGGGCTTGACACTTCATTCCAGCAAAAATCAAATGCGTCCTTTAAATATGATAGCCAGCTGACTGATATTCCTCTTAGCATGGACTGGAGGGAGAGCGGC…	MAFNFCLKIGLVLFFILNLCCFEVTSRDLQEASMQERHEKWIVRHGREYKDEIEKERHFKIFKENVEFIESFNQNGTQRYRLAINKYADLTTEDILASYTGLDTSFQQKSNASFKYDSQLTDIPLSMDWRESGSVTGIKDQGRCGCCWAFSAVAAIEGAYQIGNNELISLSEQELLDCTTQFHDGCKGGLMTQAYDFLLQNGGGITTETNYPYQQIQSVCSTEQLSSPAVKISGYKIVESSESALLQAVANQPISVGIAANGKFHLYGSGIYDGSCNPTLNHAVTVIGYGTSEDGTNYWLVKNSWGTTWGEEGYMKIVRDAGDEGGHCGIAQVASFPTV	-
Nicotiana benthamiana SA		Nbv6.1 de novo transcriptome	NbPIP1_Pseudo	PIP1		Pseudo	TrV6.1_SA_Prm_725_73980		67:675	GGATGTTGTTGGGCATTTTCTGCGGTGGCAGCTATAGAAGGAGCATATCAGATTGGAAACAATGAACTAATCTCACTTTCGGAGCAAGAACTTCTAGATTGCACTACCCAGTTTCATGATGGTTGTAAGGGCGGACTAATGACACAAGCCTACGACTTCTTACTTCAAAATGGTGGCGGCATCACCACCGAGACTAATTATCCTTATCAACAAATTCAAAGCGTTTGCAGCACAGAACAATTATCCTCACCAGCAGTGAAAATCAGTGGTTATAAAATAGTAGAGTCAAGCGAGTCCGCGTTACTGCAAGCTGTAGCTAATCAACCAATATCTGTTGGTATTGCTGCTAATGGGAAGTTTCATTTGTATGGAAGTGGAATATATGATGGGAGTTGCAAC…		Partial
Capsicum chinense	Bonnet pepper	Capsicum chinense v0.5	CachinPIP1-like	PIP1-like		YES		scaffold165885	7602:5539	ATGGCTTTGGTTCTTGAATGGAAAACACAATTTACTCTTCTCATTGTGATTATTGGGATGTATACATCTCAAATCACTTGTAGAAACCTTCAAGAATCATCATCCATGTTAGAAAAACACGAATCATGGATGGCGCGTCATGGAAGAACTTACAAAAACGATACAGAAAAGGCGAAAAGAGCGAAAATTTTCGAGGAAAATGTGAAATTTATTGAGTCTTTCAACAATAATGGTTCTAAGTCTTACAAATTAGGCATCAATAAATTTTCTGATCTTACTTCTGAAGAATTTTTAAGGTATTATACTACTAATCATGGACTTAATAATTATAATAAGTATTTTTCTACAAAATCCAAACAATTATCTCCAACAACAATTTCATCATTTATGTATGAAAAT…	MALVLEWKTQFTLLIVIIGMYTSQITCRNLQESSSMLEKHESWMARHGRTYKNDTEKAKRAKIFEENVKFIESFNNNGSKSYKLGINKFSDLTSEEFLRYYTTNHGLNNYNKYFSTKSKQLSPTTISSFMYENMSDVPSNMDWRKSGVVTSIKDQGQCGCCWAFSAVAALEGANKLSLGNLISLSEQQLLDCTTENNGCDGGLITTAYDFIVNNGGIAKESDYPYEENQDSCKSQGASAVDSAVKINGYENVPASSEPALLTAVARQPVSVGIAINEDFKSYQSGVYDGNCGDQLNHAVTIIGYGTNEDGAKYWLVKNSWGTSWGENGYMKIARDIGIKDGICQIATLASYPIV	-
Capsicum annuum L. zunla	Hot pepper	Capsicum.annuum.L_Zunla-1_Release_2.0	CapanaPIP1-like	PIP1-like	NO	YES	Capana04g002693	Chr04	211857518:211859583	ATGGCTTTGGTTCTTGAATGGAAAACACAATTTACTCTTCTCATTGTGATTATTGGGATGTATACATCTCAAATCACTTGTAGAAACCTTCAAGAATCATCATCCATGTTAGAAAAACACGAATCATGGATGGCGCGTCATGGAAGAACTTACAAAAACGATACAGAAAAGGCGAAAAGAGCGAAAATTTTCGAGGAAAATGTGAAATTTATTGAGTCTTTCAACAATAATGGTTCTAAGTCTTACAAATTAGGCATCAATAAATTTTCTGATCTTACTTCTGAAGAATTTTTAAGGTATTATACTACTAATCATGGACTTAATAATTATAATAAGTATTTTTCTACAAAATCCAAACAATTATCTCCAACAACAATTTCATCATTTATGTATGAAAAT…	MALVLEWKTQFTLLIVIIGMYTSQITCRNLQESSSMLEKHESWMARHGRTYKNDTEKAKRAKIFEENVKFIESFNNNGSKSYKLGINKFSDLTSEEFLRYYTTNHGLNNYNKYFSTKSKQLSPTTISSFMYENMSDVPSNMDWRKSGVVTSIKDQGQCGCCWAFSAVAALEGANKLSLGNLISLSEQQLLDCTTENNGCDGGLITTAYDFIVNNGGIAKESDYPYEENQDSCKSQGASAVDSAVKINRYENVPASSEPALLTAVARQPVSVGIAINEDFKSYQSGVYDGNCGDQLNHAVTIIGYGTNEDGAKYWLVKNSWGTSWGENGYMKIARDIGIKDGICQIATLASYPIV	-
Capsicum annuum glabriusculum	Chiltepin	Capsicum.annuum.var.glabriusculum_Chiltepin_v2.0	CapangPIP1-like	PIP1-like	NO	YES	Capang04g002323	Chr04	173953322:173955704	ATGGCTTTGGTTCTTGAATGGAAAACACAATTTACTCTTCTCATTGTGATTATTGGGATGTATACATCTCAAATCACTTGTAGAAACCTTCAAGAATCATCATCCATGTTAGAAAAACACGAATCATGGATGGCGCGTCATGGAAGAACTTACAAAAACGATACAGAAAAGGCGAAAAGAGCGAAAATTTTCGAGGAAAATGTGAAATTTATTGAGTCTTTCAACAATAATGGTTCTAAGTCTTACAAATTAGGCATCAATAAATTTTCTGATCTTACTTCTGAAGAATTTTTAAGGTATTATACTACTAATCATGGACTTAATAATTATAATAAGTATTTTTCTACAAAATCCAAACAATTATCTCCAACAACAATTTCATCATTTATGTATGAAAAT…	MALVLEWKTQFTLLIVIIGMYTSQITCRNLQESSSMLEKHESWMARHGRTYKNDTEKAKRAKIFEENVKFIESFNNNGSKSYKLGINKFSDLTSEEFLRYYTTNHGLNNYNKYFSTKSKQLSPTTISSFMYENTSDVPSNMDWRKSGVVTSIKDQGQCGCCWAFSAVAALEGANKLSLGNLISLSEQQLLDCTTENNGCDGGLITTAYDFIVNNGGIAKESDYPYEENQDSCKSQGASAVDSAVKINRYENVPASSEPALLTAVARQPVSVGIAINEDFKSYQSGVYDGNCGDQLNHAVTIIGYGTNEDGAKYWLVKNSWGTSWGENGYMKIARDIGIKDGICQIATLASYPIV	-
Capsicum annuum		Genbank	CaPIP1-like	PIP1-like		YES	LOC107868368	XM_016715050	72:1136	ATGGCTTTGGTTCTTGAATGGAAAACACAATTTACTCTTCTCATTGTGATTATTGGGATGTATACATCTCAAATCACTTGTAGAAACCTTCAAGAATCATCATCCATGTTAGAAAAACACGAATCATGGATGGCGCGTCATGGAAGAACTTACAAAAACGATACAGAAAAGGCGAAAAGAGCGAAAATTTTCGAGGAAAATGTGAAATTTATTGAGTCTTTCAACAATAATGGTTCTAAGTCTTACAAATTAGGCATCAATAAATTTTCTGATCTTACTTCTGAAGAATTTTTAAGGTATTATACTACTAATCATGGACTTAATAATTATAATAAGTATTTTTCTACAAAATCCAAACAATTATCTCCAACAACAATTTCATCATTTATGTATGAAAAT…	MALVLEWKTQFTLLIVIIGMYTSQITCRNLQESSSMLEKHESWMARHGRTYKNDTEKAKRAKIFEENVKFIESFNNNGSKSYKLGINKFSDLTSEEFLRYYTTNHGLNNYNKYFSTKSKQLSPTTISSFMYENMSDVPSNMDWRKSGVVTSIKDQGQCGCCWAFSAVAALEGANKLSLGNLISLSEQQLLDCTTENNGCDGGLITTAYDFIVNNGGIAKESDYPYEENQDSCKSQGASAVDSAVKINRYENVPASSEPALLTAVARQPVSVGIAINEDFKSYQSGVYDGNCGDQLNHAVTIIGYGTNEDGAKYWLVKNSWGTSWGENGYMKIARDIGIKDGICQIATLASYPIV	-
Capsicum annuum cv CM334	Hot pepper	Pepper.v.1.55	CaPIP1-like	PIP1-like	NO	Partial	CA04g01690	Chr04	2632192:2630099	ATGGCTTTGGTTCTTGAATGGAAAACACAATTTACTCTTCTCATTGTGATTATTGGGATGTATACATCTCAAATCACTTGTAGAAACCTTCAAGAATCATCATCCATGTTAGAAAAACACGAATCATGGATGGCGCGTCATGGAAGAACTTACAAAAACGATACAGAAAAGGCGAAAAGAGCGAAAATTTTCGAGGAAAATGTGAAATTTATTGAGTCTTTCAACAATAATGGTTCTAAGTCTTACAAATTAGGCATCAATAAATTTTCTGATCTTACTTCTGAAGAATTTTTAAGGTATTATACTACTAATCATGGACTTAATAATTATAATAAGTATTTTTCTACAAAATCCAAACAATTATCTCCAACAACAATTTCATCATTTATGTATGAAAAT…	-	Region of Ns
Nicotiana attenuata		Genbank	NiattPIP1-like	PIP1-like		YES	LOC109206966	XM_019369840	64:1089	ATGGCTTTGGTCCTTGGATGGAAAATACTATTTATCCTTCTTTTTGTGATGATTGGGATGTGTACATCTCAAGTCACTTCTCGTAATATTAAAGAATTATCTATGTTAGAAAAGCATGAATTGTGGATGGCAAATCATGGACGTACATACAAAAATGAAGAAGAGAAGGAAAAAAGATTGAATATATTTAAAGAGAATGTGAAATTTATTGAGTCTTTCAACAATAATGGGACTAAAAAGCCATACAAATTAGGCATCAATGTATTTGCTGATCTTACTGCAGAGGAATTCTTGAGTTATTATACTACTGGAATTAAGTTGTCTAATTCCTACTCTCAAATTCAATCATCATTTAAGTATGAAAACTTGAGTGATGTTCCATCTGTTATGGACTGGAGA…	MALVLGWKILFILLFVMIGMCTSQVTSRNIKELSMLEKHELWMANHGRTYKNEEEKEKRLNIFKENVKFIESFNNNGTKKPYKLGINVFADLTAEEFLSYYTTGIKLSNSYSQIQSSFKYENLSDVPSVMDWRRSGAVTRIKHQGQCGCCWAFSAVAALEGANKLSTGNLISLSEQQLLDCTTENNGCDGGLMTTAYDFIIKNGGIATESNYPYEEYQDSCKSQEIMNSAVKISRYETLPSTESALLKAVAKQPVSIGVAVNEEFHLYQSGVYNGNCEGQELNHAVTVIGYGIENNGTKYWLIKNSWGSSWGENGYMKIARDTGIEGGLCGITTLASYPVL	-
Nicotiana attenuata		N.attenuata v2 annot v5	NiattPIP1-like	PIP1-like		YES	NIATv7_g19106.t1	scaffold01008		ATGGCTTTGGTCCTTGGATGGAAAATACTATTTATCCTTCTTTTTGTGATGATTGGGATGTGTACATCTCAAGTCACTTCTCGTAATATTAAAGAATTATCTATGTTAGAAAAGCATGAATTGTGGATGGCAAATCATGGACGTACATACAAAAATGAAGAAGAGAAGGAAAAAAGATTGAATATATTTAAAGAGAATGTGAAATTTATTGAGTCTTTCAACAATAATGGGACTAAAAAGCCATACAAATTAGGCATCAATGTATTTGCTGATCTTACTGCAGAGGAATTCTTGAGTTATTATACTACTGGAATTAAGTTGTCTAATTCCTACTCTCAAATTCAATCATCATTTAAGTATGAAAACTTGAGTGATGTTCCATCTGTTATGGACTGGAGA…	MALVLGWKILFILLFVMIGMCTSQVTSRNIKELSMLEKHELWMANHGRTYKNEEEKEKRLNIFKENVKFIESFNNNGTKKPYKLGINVFADLTAEEFLSYYTTGIKLSNSYSQIQSSFKYENLSDVPSVMDWRRSGAVTRIKHQGQCGCCWAFSAVAALEGANKLSTGNLISLSEQQLLDCTTENNGCDGGLMTTAYDFIIKNGGIATESNYPYEEYQDSCKSQEIMNSAVKISRYETLPSTESALLKAVAKQPVSIGVAVNEEFHLYQSGVYNGNCEGQELNHAVTVIGYGIENNGTKYWLIKNSWGSSWGENGYMKIARDTGIEGGLCGITTLASYPVL	-
Nicotiana benthamiana		BTI v0.4.4	NbPIP1-like	PIP1-like		YES	NbS00037188g0008.1	Niben044Scf00037188	41035:43180	ATGGCTTTGGTCCTTGGATGGAAAATACTATTTATTCTTCTTTTTGTGATAATTGGGATGTTTGAACCTCAAGTCACTTCTCGAAATATTCAAGAATTATCCATGTTAGAAAAGCATGAATTGTGGATGGCAAATCATGGACGTACTTACAAAAATGAAGAAGAGAAGGAAAAAAGATTGAATATATTTAAAGAGAATGTGAAATTTATTGAGTCTTTCAACATTAATGGGACTAAAAAGCCATACAAATTAGGGATCAATGCATTTGCTGATCTTACTGCAGAGGAATTCTTGAGTTATTATACTGCTGGAATTATGTTGTCTAATTCCTACTCTCAAATTCAATCATCATTTAAGTATGAAAACTTGAGTGATGTTCCATCTTTAATGGACTGGAGA…	MALVLGWKILFILLFVIIGMFEPQVTSRNIQELSMLEKHELWMANHGRTYKNEEEKEKRLNIFKENVKFIESFNINGTKKPYKLGINAFADLTAEEFLSYYTAGIMLSNSYSQIQSSFKYENLSDVPSLMDWRKSGAVTRIKHQGQCGCCWAFSAVAALEGANKLSTDNLISLSEQQLLDCTTKNNGCDGGLMTTAYDFIIKNGGIATESNYPYEEYQDSCKIQEIMNLSAIVKINRYETLPSTESALLKAVAKQPVSIGIAVNEEFHLYQNGVYNGNCEGQELNHAVTVIGYGIENDGTKYWLIKNSWGSSWGENGYMKIARDTGIEGGLCGITTLASYPVL	Identical to NbS00037188g0008.1 & Niben101Scf01064g04007.1
Nicotiana benthamiana		BTI v0.4.4	NbPIP1-like	PIP1-like		YES		Niben044Scf00037188Ctg001	19996:22141	ATGGCTTTGGTCCTTGGATGGAAAATACTATTTATTCTTCTTTTTGTGATAATTGGGATGTTTGAACCTCAAGTCACTTCTCGAAATATTCAAGAATTATCCATGTTAGAAAAGCATGAATTGTGGATGGCAAATCATGGACGTACTTACAAAAATGAAGAAGAGAAGGAAAAAAGATTGAATATATTTAAAGAGAATGTGAAATTTATTGAGTCTTTCAACATTAATGGGACTAAAAAGCCATACAAATTAGGGATCAATGCATTTGCTGATCTTACTGCAGAGGAATTCTTGAGTTATTATACTGCTGGAATTATGTTGTCTAATTCCTACTCTCAAATTCAATCATCATTTAAGTATGAAAACTTGAGTGATGTTCCATCTTTAATGGACTGGAGA…	MALVLGWKILFILLFVIIGMFEPQVTSRNIQELSMLEKHELWMANHGRTYKNEEEKEKRLNIFKENVKFIESFNINGTKKPYKLGINAFADLTAEEFLSYYTAGIMLSNSYSQIQSSFKYENLSDVPSLMDWRKSGAVTRIKHQGQCGCCWAFSAVAALEGANKLSTDNLISLSEQQLLDCTTKNNGCDGGLMTTAYDFIIKNGGIATESNYPYEEYQDSCKIQEIMNLSAIVKINRYETLPSTESALLKAVAKQPVSIGIAVNEEFHLYQNGVYNGNCEGQELNHAVTVIGYGIENDGTKYWLIKNSWGSSWGENGYMKIARDTGIEGGLCGITTLASYPVL	Identical to NbS00037188g0008.1 & Niben101Scf01064g04007.1
Nicotiana benthamiana		BTI v1.0.1	NbPIP1-like	PIP1-like		YES	Niben101Scf01064g04007.1	Niben101Scf01064	412266:410121	ATGGCTTTGGTCCTTGGATGGAAAATACTATTTATTCTTCTTTTTGTGATAATTGGGATGTTTGAACCTCAAGTCACTTCTCGAAATATTCAAGAATTATCCATGTTAGAAAAGCATGAATTGTGGATGGCAAATCATGGACGTACTTACAAAAATGAAGAAGAGAAGGAAAAAAGATTGAATATATTTAAAGAGAATGTGAAATTTATTGAGTCTTTCAACATTAATGGGACTAAAAAGCCATACAAATTAGGGATCAATGCATTTGCTGATCTTACTGCAGAGGAATTCTTGAGTTATTATACTGCTGGAATTATGTTGTCTAATTCCTACTCTCAAATTCAATCATCATTTAAGTATGAAAACTTGAGTGATGTTCCATCTTTAATGGACTGGAGA…	MALVLGWKILFILLFVIIGMFEPQVTSRNIQELSMLEKHELWMANHGRTYKNEEEKEKRLNIFKENVKFIESFNINGTKKPYKLGINAFADLTAEEFLSYYTAGIMLSNSYSQIQSSFKYENLSDVPSLMDWRKSGAVTRIKHQGCCWAFSAVAALEGANKLSTDNLISLSEQQLLDCTTKNNGCDGGLMTTAYDFIIKNGGIATESNYPYEEYQDSCKIQEIMNLSAIVKINRYETLPSTESALLKAVAKQPVSIGIAVNEEFHLYQNGVYNGNCEGQELNHAVTVIGYGIENDGTKYWLIKNSWGSSWGENGYMKIARDTGIEGGLCGITTLASYPVL	-
Nicotiana benthamiana		Sydney v0.5	NbPIP1-like	PIP1-like		YES	Nbv6.1trP5247			ATGGCTTTGGTCCTTGGATGGAAAATACTATTTATTCTTCTTTTTGTGATAATTGGGATGTTTGAACCTCAAGTCACTTCTCGAAATATTCAAGAATTATCCATGTTAGAAAAGCATGAATTGTGGATGGCAAATCATGGACGTACTTACAAAAATGAAGAAGAGAAGGAAAAAAGATTGAATATATTTAAAGAGAATGTGAAATTTATTGAGTCTTTCAACATTAATGGGACTAAAAAGCCATACAAATTAGGGATCAATGCATTTGCTGATCTTACTGCAGAGGAATTCTTGAGTTATTATACTGCTGGAATTATGTTGTCTAATTCCTACTCTCAAATTCAATCATCATTTAAGTATGAAAACTTGAGTGATGTTCCATCTTTAATGGACTGGAGA…	MALVLGWKILFILLFVIIGMFEPQVTSRNIQELSMLEKHELWMANHGRTYKNEEEKEKRLNIFKENVKFIESFNINGTKKPYKLGINAFADLTAEEFLSYYTAGIMLSNSYSQIQSSFKYENLSDVPSLMDWRKSGAVTRIKHQGCCWAFSAVAALEGANKLSTDNLISLSEQQLLDCTTKNNGCDGGLMTTAYDFIIKNGGIATESNYPYEEYQDSCKIQEIMNLSAIVKINRYETLPSTESALLKAVAKQPVSIGIAVNEEFHLYQNGVYNGNCEGQELNHAVTVIGYGIENDGTKYWLIKNSWGSSWGENGYMKIARDTGIEGGLCGITTLASYPVL	Identical to NbS00037188g0008.1 & Niben101Scf01064g04007.1; Nbv5.1tr6207964
Nicotiana tabacum	Common tobacco	Nitab v4.5 Edwards2017	NitabPIP1-like	PIP1-like		YES	Nitab4.5_0002076g0130.1	Nitab4.5_0007975	95638:93554	ATGGCTTTGGTCCTTGGATTAAAGACGCAATTTATTCTTCTTTTTGTGATAATTGGGATGTATGAATCTCAAGTCACTTCTCGTAATATTCAAGAATTATCCATGTTAGAAAAGCATGAGTTGTGGATGGCAAATCATGGACGTACTTACAAAAATGAAGAAGAGAAGGAAAAAAGATTGAATATATTTAAAGAGAATGTGAAATTTATTGAGTCTTTCAATAATAATGGGACTAAAAAGCCATACAAAATAGGCATCAATGCATTTGCTGATCTTACTGCAGAGGAATTTTTGAGTTATTATACTACTGGAATTAAGTTGTCTAATTCCTATTCTCAAATTCAGTCATCATTTAAGTATGAAAACTTGAGTGATGTTCCATCTATTATGGACTGGAGA…	MALILGWKILFILLFVIIGMCTSQVTSRNIQALSMLEKHELWMSSHGRTYKNEAEKEKRLNIFKENVKFIESFNNNGTKKPYKLGINAFADLTAEEFLSYYTTGLKLSNSYSQIQSSFKYENLSDVPSVMDWRKSGAVTRIKHQGQCGCCWAFSAVAALEGANKLSTNNLISLSEQQLLDCTTENNGCNGGLMTTAYDFIIQNGGIATESNYPYEEYQDSCKSQEMNSAVKINRYETLPSTESALLKAVAKQPVSIGIAVNEDFHLYQNGVYNGNCEGQELNHAVTVIGYGTENDGTKYWLIKNSWGTSWGENGYMKIARDTGIEGGLCGITTLASYP	-
Nicotiana tabacum	Common tobacco	Nitab v4.5 Edwards2017	NitabPIP1-like	PIP1-like		YES	Nitab4.5_0007975g0030.1	Nitab4.5_0002076	323057:320894	ATGGCTTTGATCCTTGGATGGAAAATACTATTTATCCTTCTTTTTGTGATAATTGGGATGTGTACATCTCAAGTCACTTCTCGTAATATTCAAGCTTTATCCATGTTAGAAAAGCACGAGTTATGGATGTCAAGTCATGGACGTACTTACAAAAATGAAGCAGAGAAGGAAAAGAGATTGAATATATTTAAAGAGAATGTGAAATTTATTGAGTCTTTCAACAATAATGGGACTAAAAAGCCATACAAATTAGGCATCAATGCATTTGCTGATCTTACTGCAGAGGAATTCTTGAGTTATTATACTACTGGACTTAAGTTGTCTAATTCCTACTCTCAAATTCAATCATCATTTAAGTATGAAAACTTGAGTGATGTTCCATCTGTTATGGACTGGAGA…	MALVLGLKTQFILLFVIIGMYESQVTSRNIQELSMLEKHELWMANHGRTYKNEEEKEKRLNIFKENVKFIESFNNNGTKKPYKIGINAFADLTAEEFLSYYTTGIKLSNSYSQIQSSFKYENLSDVPSIMDWRKSGAVTRIKHQGQCGCCWAFSAVAALEGANKLSTDNLISLSEQQVLDCTAENNGCDGGLMTTAYDFIIKNGGVATESNYPYEEYQDSCKSLEIMNSAVKINRYETLPSTESALLKAVAKQPVSIGIAVNEEFHLYQNGVYNGNCEGQELNHAVTVISYGIENDGTKYWLIKNSWGSSWGENGYMKIARYTGIEGGLCGITTLASYPVL	-
Nicotiana otophora		Solgenomics	NotoPIP1-like	PIP1-like		YES		Noto_AWOL01S0002324.1	304083:301507	ATGGCTTTGGTCCTTGCATGGAAAATACTATTTATCCTTCTTTTTGTGATAATTGGGATGTGTACATCTCAAGTCACTTCTCGTAATATTCAAGCTTTATCCATGTTAGAAAAGCACGAGTTATGGATGTCAAGTCATGGACGTACTTACAAAAATGAAGCAGAGAAGGAAAAAAGATTGAATATATTTAAAGAGAATGTGAAATTTATTGAGTCTTTCAACAATAATGGGACTCAAAAGCCATACAAATTAGGCATCAATGCATTTGCTGATCTTACTGCAGAGGAATTCTTGAGTTATTATACTACTGGACTTAAGTTGTCTAATTCCAACTCTCAAATTCAATCATCATTTAAGTATGAAAACTTGCGTGATGTTCCATCTGTTATGGACTGGAGA…	MALVLAWKILFILLFVIIGMCTSQVTSRNIQALSMLEKHELWMSSHGRTYKNEAEKEKRLNIFKENVKFIESFNNNGTQKPYKLGINAFADLTAEEFLSYYTTGLKLSNSNSQIQSSFKYENLRDVPSVMDWRKSGAVTRIKHQGQCGCCWAFSAVAALEGAYKLSTDKLISLSEQQLLDCTTENNGCNGGLMTTAYDFIIQNGGIATESNYPYEEYQDSCKSQEMNSAVKINRYETLPSTESALLKAVSKQPVSIGIAVNEDFHLYQNGVYNGNCEGQELNHAVTVIGYGTENDGTKYWLIKNSWGTSWGENGYMKIARDTGIEGGLCGITTLASYPVL	-
Nicotiana sylvestris		Genbank	NSylPIP1-like	PIP1-like		YES	LOC104244601	XM_009800058	47:1072	ATGGCTTTGGTCCTTGGATTAAAGACGCAATTTATTCTTCTTTTTGTGATAATTGGGATGTATGAATCTCAAGTCACTTCTCGTAATATTCAAGAATTATCCATGTTAGAAAAGCATGAGTTGTGGATGGCAAATCATGGACGTACTTACAAAAATGAAGAAGAGAAGGAAAAAAGATTGAATATATTTAAAGAGAATGTGAAATTTATTGAGTCTTTCAATAATAATGGGATTAAAAAGCCATACAAAATAGGCATCAATGCATTTGCTGATCTTACTGCAGAGGAATTTTTGAGTTATTATACTACTGGAATTAAGTTGTCTAATTCCTATTCTCAAATTCAGTCATCATTTAAGTATGAAAACTTGAGTGATGTTCCATCTATTATGGACTGGAGA…	MALVLGLKTQFILLFVIIGMYESQVTSRNIQELSMLEKHELWMANHGRTYKNEEEKEKRLNIFKENVKFIESFNNNGIKKPYKIGINAFADLTAEEFLSYYTTGIKLSNSYSQIQSSFKYENLSDVPSIMDWRKSGAVTRIKHQGQCGCCWAFSAVAALEGANKLSTDNLISLSEQQVLDCTAENNGCDGGLMTTAYDFIIKNGGVATESNYPYEEYQDSCKSLEIMNSAVKINRYETLPSTESALLKAVAKQPVSIGIAVNEEFHLYQNGVYNGNCEGQELNHAVTVIGYGIENDGTKYWLIKNSWGSSWGENGYMKIARYTGIEGGLCGITTLASYPVL	Identical to mRNA_42452
Nicotiana sylvestris	Woodland tobacco	Solgenomics	NSylPIP1-like	PIP1-like		YES	mRNA_42452	Nsyl_KD952628.1	24413:26495	ATGGCTTTGGTCCTTGGATTAAAGACGCAATTTATTCTTCTTTTTGTGATAATTGGGATGTATGAATCTCAAGTCACTTCTCGTAATATTCAAGAATTATCCATGTTAGAAAAGCATGAGTTGTGGATGGCAAATCATGGACGTACTTACAAAAATGAAGAAGAGAAGGAAAAAAGATTGAATATATTTAAAGAGAATGTGAAATTTATTGAGTCTTTCAATAATAATGGGATTAAAAAGCCATACAAAATAGGCATCAATGCATTTGCTGATCTTACTGCAGAGGAATTTTTGAGTTATTATACTACTGGAATTAAGTTGTCTAATTCCTATTCTCAAATTCAGTCATCATTTAAGTATGAAAACTTGAGTGATGTTCCATCTATTATGGACTGGAGA…	MALVLGLKTQFILLFVIIGMYESQVTSRNIQELSMLEKHELWMANHGRTYKNEEEKEKRLNIFKENVKFIESFNNNGIKKPYKIGINAFADLTAEEFLSYYTTGIKLSNSYSQIQSSFKYENLSDVPSIMDWRKSGAVTRIKHQGQCGCCWAFSAVAALEGANKLSTDNLISLSEQQVLDCTAENNGCDGGLMTTAYDFIIKNGGVATESNYPYEEYQDSCKSLEIMNSAVKINRYETLPSTESALLKAVAKQPVSIGIAVNEEFHLYQNGVYNGNCEGQELNHAVTVIGYGIENDGTKYWLIKNSWGSSWGENGYMKIARYTGIEGGLCGITTLASYPVL	-
Nicotiana tabacum BX	Common tobacco	Ntab-BX_AWOK-SS	Ntab-BX-PIP1-like	PIP1-like		YES	mRNA_20348	Ntab-BX_AWOK-SS1257	42887:40804	ATGGCTTTGGTCCTTGGATTAAAGACGCAATTTATTCTTCTTTTTGTGATAATTGGGATGTATGAATCTCAAGTCACTTCTCGTAATATTCAAGAATTATCCATGTTAGAAAAGCATGAGTTGTGGATGGCAAATCATGGACGTACTTACAAAAATGAAGAAGAGAAGGAAAAAAGATTGAATATATTTAAAGAGAATGTGAAATTTATTGAGTCTTTCAATAATAATGGGACTAAAAAGCCATACAAAATAGGCATCAATGCATTTGCTGATCTTACTGCAGAGGAATTTTTGAGTTATTATACTACTGGAATTAAGTTGTCTAATTCCTATTCTCAAATTCAGTCATCATTTAAGTATGAAAACTTGAGTGATGTTCCATCTATTATGGACTGGAGA…	MALVLGLKTQFILLFVIIGMYESQVTSRNIQELSMLEKHELWMANHGRTYKNEEEKEKRLNIFKENVKFIESFNNNGTKKPYKIGINAFADLTAEEFLSYYTTGIKLSNSYSQIQSSFKYENLSDVPSIMDWRKSGAVTRIKHQGQCGCCWAFSAVAALEGANKLSTDNLISLSEQQVLDCTAENNGCDGGLMTTAYDFIIKNGGVATESNYPYEEYQDSCKSLEIMNSAVKINRYETLPSTESALLKAVAKQPVSIGIAVNEEFHLYQNGVYNGNCEGQELNHAVTVISYGIENDGTKYWLIKNSWGSSWGENGYMKIARYTGIEGGLCGITTLASYPVL	-
Nicotiana tabacum BX	Common tobacco	Ntab-BX_AWOK-SS	Ntab-BX-PIP1-like	PIP1-like		YES	mRNA_122401	Ntab-BX_AWOK-SS7072	121059:118887	ATGGCTTTGATCCTTGGATGGAAAATACTATTTATCCTTCTTTTTGTGATAATTGGGATGTGTACATCTCAAGTCACTTCTCGTAATATTCAAGCTTTATCCATGTTAGAAAAGCACGAGTTATGGATGTCAAGTCATGGACGTACTTACAAAAATGAAGCAGAGAAGGAAAAGAGATTGAATATATTTAAAGAGAATGTGAAATTTATTGAGTCTTTCAACAATAATGGGACTAAAAAGCCATACAAATTAGGCATCAATGCATTTGCTGATCTTACTGCAGAGGAATTCTTGAGTTATTATACTACTGGACTTAAGTTGTCTAATTCCTACTCTCAAATTCAATCATCATTTAAGTATGAAAACTTGAGTGATGTTCCATCTGTTATGGACTGGAGA…	MALILGWKILFILLFVIIGMCTSQVTSRNIQALSMLEKHELWMSSHGRTYKNEAEKEKRLNIFKENVKFIESFNNNGTKKPYKLGINAFADLTAEEFLSYYTTGLKLSNSYSQIQSSFKYENLSDVPSVMDWRKSGAVTRIKHQGQCGCCWAFSAVAALEGANKLSTNNLISLSEQQLLDCTTENNGCNGGLMTTAYDFIIQNGGIATESNYPYEEYQDSCKSQEMNSAVKINRYETLPSTESALLKAVAKQPVSIGIAVNEDFHLYQNGVYNGNCEGQELNHAVTVIGYGTENDGTKYWLIKNSWGTSWGENGYMKIARDTGIEGGLCGITTLASYPVL	-
Nicotiana tabacum K326	Common tobacco	Ntab-K326_AWOJ-SS	Ntab-K326-PIP1-like	PIP1-like		YES	mRNA_121360	Ntab-K326_AWOJ-SS7028	120349:118177	ATGGCTTTGATCCTTGGATGGAAAATACTATTTATCCTTCTTTTTGTGATAATTGGGATGTGTACATCTCAAGTCACTTCTCGTAATATTCAAGCTTTATCCATGTTAGAAAAGCACGAGTTATGGATGTCAAGTCATGGACGTACTTACAAAAATGAAGCAGAGAAGGAAAAGAGATTGAATATATTTAAAGAGAATGTGAAATTTATTGAGTCTTTCAACAATAATGGGACTAAAAAGCCATACAAATTAGGCATCAATGCATTTGCTGATCTTACTGCAGAGGAATTCTTGAGTTATTATACTACTGGACTTAAGTTGTCTAATTCCTACTCTCAAATTCAATCATCATTTAAGTATGAAAACTTGAGTGATGTTCCATCTGTTATGGACTGGAGA…	MALILGWKILFILLFVIIGMCTSQVTSRNIQALSMLEKHELWMSSHGRTYKNEAEKEKRLNIFKENVKFIESFNNNGTKKPYKLGINAFADLTAEEFLSYYTTGLKLSNSYSQIQSSFKYENLSDVPSVMDWRKSGAVTRIKHQGQCGCCWAFSAVAALEGANKLSTNNLISLSEQQLLDCTTENNGCNGGLMTTAYDFIIQNGGIATESNYPYEEYQDSCKSQEMNSAVKINRYETLPSTESALLKAVAKQPVSIGIAVNEDFHLYQNGVYNGNCEGQELNHAVTVIGYGTENDGTKYWLIKNSWGTSWGENGYMKIARDTGIEGGLCGITTLASYPVL	-
Nicotiana tabacum K326	Common tobacco	Ntab-K326_AWOJ-SS	Ntab-K326-PIP1-like	PIP1-like		YES	mRNA_25089	Ntab-K326_AWOJ-SS1317	55520:57604	ATGGCTTTGGTCCTTGGATTAAAGACGCAATTTATTCTTCTTTTTGTGATAATTGGGATGTATGAATCTCAAGTCACTTCTCGTAATATTCAAGAATTATCCATGTTAGAAAAGCATGAGTTGTGGATGGCAAATCATGGACGTACTTACAAAAATGAAGAAGAGAAGGAAAAAAGATTGAATATATTTAAAGAGAATGTGAAATTTATTGAGTCTTTCAATAATAATGGGACTAAAAAGCCATACAAAATAGGCATCAATGCATTTGCTGATCTTACTGCAGAGGAATTTTTGAGTTATTATACTACTGGAATTAAGTTGTCTAATTCCTATTCTCAAATTCAGTCATCATTTAAGTATGAAAACTTGAGTGATGTTCCATCTATTATGGACTGGAGA…	MALVLGLKTQFILLFVIIGMYESQVTSRNIQELSMLEKHELWMANHGRTYKNEEEKEKRLNIFKENVKFIESFNNNGTKKPYKIGINAFADLTAEEFLSYYTTGIKLSNSYSQIQSSFKYENLSDVPSIMDWRKSGAVTRIKHQGQCGCCWAFSAVAALEGANKLSTDNLISLSEQQVLDCTAENNGCDGGLMTTAYDFIIKNGGVATESNYPYEEYQDSCKSLEIMNSAVKINRYETLPSTESALLKAVAKQPVSIGIAVNEEFHLYQNGVYNGNCEGQELNHAVTVISYGIENDGTKYWLIKNSWGSSWGENGYMKIARYTGIEGGLCGITTLASYPVL	-
Nicotiana tabacum		Genbank	NtabPIP1-like	PIP1-like		YES	LOC107774021	XM_016593465	46:1068	ATGGCTTTGATCCTTGGATGGAAAATACTATTTATCCTTCTTTTTGTGATAATTGGGATGTGTACATCTCAAGTCACTTCTCGTAATATTCAAGCTTTATCCATGTTAGAAAAGCACGAGTTATGGATGTCAAGTCATGGACGTACTTACAAAAATGAAGCAGAGAAGGAAAAGAGATTGAATATATTTAAAGAGAATGTGAAATTTATTGAGTCTTTCAACAATAATGGGACTAAAAAGCCATACAAATTAGGCATCAATGCATTTGCTGATCTTACTGCAGAGGAATTCTTGAGTTATTATACTACTGGACTTAAGTTGTCTAATTCCTACTCTCAAATTCAATCATCATTTAAGTATGAAAACTTGAGTGATGTTCCATCTGTTATGGACTGGAGA…	MALILGWKILFILLFVIIGMCTSQVTSRNIQALSMLEKHELWMSSHGRTYKNEAEKEKRLNIFKENVKFIESFNNNGTKKPYKLGINAFADLTAEEFLSYYTTGLKLSNSYSQIQSSFKYENLSDVPSVMDWRKSGAVTRIKHQGQCGCCWAFSAVAALEGANKLSTNNLISLSEQQLLDCTTENNGCNGGLMTTAYDFIIQNGGIATESNYPYEEYQDSCKSQEMNSAVKINRYETLPSTESALLKAVAKQPVSIGIAVNEDFHLYQNGVYNGNCEGQELNHAVTVIGYGTENDGTKYWLIKNSWGTSWGENGYMKIARDTGIEGGLCGITTLASYPVL	Identical to mRNA_149217
Nicotiana tabacum TN90	Common tobacco	Ntab-TN90_AYMY-SS	Ntab-TN90-PIP1-like	PIP1-like		YES	mRNA_149217	Ntab-TN90_AYMY-SS6507	133725:135897	ATGGCTTTGATCCTTGGATGGAAAATACTATTTATCCTTCTTTTTGTGATAATTGGGATGTGTACATCTCAAGTCACTTCTCGTAATATTCAAGCTTTATCCATGTTAGAAAAGCACGAGTTATGGATGTCAAGTCATGGACGTACTTACAAAAATGAAGCAGAGAAGGAAAAGAGATTGAATATATTTAAAGAGAATGTGAAATTTATTGAGTCTTTCAACAATAATGGGACTAAAAAGCCATACAAATTAGGCATCAATGCATTTGCTGATCTTACTGCAGAGGAATTCTTGAGTTATTATACTACTGGACTTAAGTTGTCTAATTCCTACTCTCAAATTCAATCATCATTTAAGTATGAAAACTTGAGTGATGTTCCATCTGTTATGGACTGGAGA…	MALILGWKILFILLFVIIGMCTSQVTSRNIQALSMLEKHELWMSSHGRTYKNEAEKEKRLNIFKENVKFIESFNNNGTKKPYKLGINAFADLTAEEFLSYYTTGLKLSNSYSQIQSSFKYENLSDVPSVMDWRKSGAVTRIKHQGQCGCCWAFSAVAALEGANKLSTNNLISLSEQQLLDCTTENNGCNGGLMTTAYDFIIQNGGIATESNYPYEEYQDSCKSQEMNSAVKINRYETLPSTESALLKAVAKQPVSIGIAVNEDFHLYQNGVYNGNCEGQELNHAVTVIGYGTENDGTKYWLIKNSWGTSWGENGYMKIARDTGIEGGLCGITTLASYPVL	-
Nicotiana tabacum TN90	Common tobacco	Ntab-TN90_AYMY-SS	Ntab-TN90-PIP1-like	PIP1-like		YES	mRNA_149216	Ntab-TN90_AYMY-SS6507	127848:135897	ATGGCTTTTATTTTCAATTGGAGACTCAATTTTGCTACTCTACTAGTGTTGGGATTGTGTATTTCACTAGTCACATCTCGCACTTTGTACGAAGCATCAATTACTGAAAAGCACGAGCAATGGATGAGTCAGTATGGACGCGTATACAAAGATGATACAAAAAAGGCAAAGAGGCTCGAGACGTTCAAACAAAATCTTGAGTATATTGAATCAACCAATAAGGATGTAACAAGAACTTATAAATTGGGTATCAATCAATTTGCTGATATGACAAATGAGGAATTCAAAGCTATTCGTAATGGATACAGAATATCGTCTCAGCAGAAGATAAAAAATACATCTTTCCAATACGAAAATGTGACAGTTCCATATAGTATGGATTGGAGAAAAAAAGGTGCA…	MAFIFNWRLNFATLLVLGLCISLVTSRTLYEASITEKHEQWMSQYGRVYKDDTKKAKRLETFKQNLEYIESTNKDVTRTYKLGINQFADMTNEEFKAIRNGYRISSQQKIKNTSFQYENVTVPYSMDWRKKGAVTKIKDQGQCGCCWAFSAVAALEGANKLSTNNLISLSEQQLLDCTTENNGCNGGLMTTAYDFIIQNGGIATESNYPYEEYQDSCKSQEMNSAVKINRYETLPSTESALLKAVAKQPVSIGIAVNEDFHLYQNGVYNGNCEGQELNHAVTVIGYGTENDGTKYWLIKNSWGTSWGENGYMKIARDTGIEGGLCGITTLASYPVL	-
Nicotiana tomentosiformis		Genbank	NtomPIP1-like	PIP1-like		YES	LOC104110097	XM_009619519	52:1074	ATGGCTTTGATCCTTGGATGGAAAATACTATTTATCCTTCTTTTTGTGATAATTGGGATGTCTACATCTCAAGTCACTTCTCGTAATATTCAAGCTTTATCCATGTTAGAAAAGCACGAGTCATGGATGTCAAGTCATGGACGTACTTACAAAAATGAAGCAGAGAAGGAAAAGAGATTGAATATATTTAAAGAGAATGTGAAATTTATTGAGTCTTTCAACAATAATGGGACTAAAAAGCCATACAAATTAGGCATCAATGCATTTGCTGATCTTACTGCAGAGGAATTCTTGAGTTATTATACTACTGGACTTAAGTTGTCTAATTCCTACTCTCAAATTCAATCATCATTTAAGTATGAAAACTTGAGTGATGTTCCATCTGTTATGGACTGGAGA…	MALILGWKILFILLFVIIGMSTSQVTSRNIQALSMLEKHESWMSSHGRTYKNEAEKEKRLNIFKENVKFIESFNNNGTKKPYKLGINAFADLTAEEFLSYYTTGLKLSNSYSQIQSSFKYENLSDVPSVMDWRKSGAVTRIKHQGQCGCCWAFSAVAALEGANKLSTNNLISLSEQQLLDCTTENNGCNGGLMTTAYDFIIQNGGIATESNYPYEEYQDSCKSQEMNSAVKINRYETLPSTESALLKAVAKQPVSIGIAVNEDFHLYQNGVYNGNCEGQELNHAVTVIGYGTENDGTKYWLIKNSWGTSWGENGYMKIARDTGIEGGLCGITTLASYPVL	Identical to mRNA_40146
Nicotiana tomentosiformis		Solgenomics	NtomPIP1-like	PIP1-like		YES	mRNA_40146	Ntom_KB957073.1	3549:5721	ATGGCTTTGATCCTTGGATGGAAAATACTATTTATCCTTCTTTTTGTGATAATTGGGATGTCTACATCTCAAGTCACTTCTCGTAATATTCAAGCTTTATCCATGTTAGAAAAGCACGAGTCATGGATGTCAAGTCATGGACGTACTTACAAAAATGAAGCAGAGAAGGAAAAGAGATTGAATATATTTAAAGAGAATGTGAAATTTATTGAGTCTTTCAACAATAATGGGACTAAAAAGCCATACAAATTAGGCATCAATGCATTTGCTGATCTTACTGCAGAGGAATTCTTGAGTTATTATACTACTGGACTTAAGTTGTCTAATTCCTACTCTCAAATTCAATCATCATTTAAGTATGAAAACTTGAGTGATGTTCCATCTGTTATGGACTGGAGA…	MALILGWKILFILLFVIIGMSTSQVTSRNIQALSMLEKHESWMSSHGRTYKNEAEKEKRLNIFKENVKFIESFNNNGTKKPYKLGINAFADLTAEEFLSYYTTGLKLSNSYSQIQSSFKYENLSDVPSVMDWRKSGAVTRIKHQGQCGCCWAFSAVAALEGANKLSTNNLISLSEQQLLDCTTENNGCNGGLMTTAYDFIIQNGGIATESNYPYEEYQDSCKSQEMNSAVKINRYETLPSTESALLKAVAKQPVSIGIAVNEDFHLYQNGVYNGNCEGQELNHAVTVIGYGTENDGTKYWLIKNSWGTSWGENGYMKIARDTGIEGGLCGITTLASYPVL	-
Petunia inflata S6		Petunia_inflata_v1.0.1	PeinfPIP1-like	PIP1-like		YES	Peinf101Scf00559g11009.1	Peinf101Scf00559	1161512:1163159	ATGGCTTTTGTCAGGGGATGTAGGTTACTACTAACGTTGTCAATTGTGATTGGAATTTATGCGTCTCATGTTACTTCTCGTAAAATGCAAGAACTATCCATGTCTGAGAGGCACGAGTTGTGGATGGCCCGACATGGACGTTCTTATGAAAATGATGTCGAAAAGGAAAAAAGACTTGGCATATTTAAGGAGAACGTGAAATTTATCGAGTCATTCAACAAAAATAACTCTCGATCATACAAGTTAGGCATAAATAAATTTGCTGATCTTACGACAAGGGAATTCCTAAGCTACTATACTGGGCTAAAGGTGTCTTCTTATAATCCGCCATTATCTCCAACAACATCATTCATGCATGAAAACTTGACAGACGTTCCAGAAATCATGGACTGGAGAAAG…	MAFVRGCRLLLTLSIVIGIYASHVTSRKMQELSMSERHELWMARHGRSYENDVEKEKRLGIFKENVKFIESFNKNNSRSYKLGINKFADLTTREFLSYYTGLKVSSYNPPLSPTTSFMHENLTDVPEIMDWRKSGAVTEVKNQAQCGCCWAFSAVAALEGANKLSTGDLISLSEQELLDCTTESNGCDGGLMTTAYDFIIQNGGISTDSNYPYEGNQDTCKSQEMNSAVKMSRYETLPSSESALLKAVSQQPVSIGIAVNEEFKSYETGVYDGSCNDQLNHAVTVIGYGTNDDGTKYWLIKNSWGTSWGENGYMKIARDTGIDGGLCGITTGASYPVL	-
Solanum tuberosum	Potato	PGSC_DM_v3.4	PGSC_PIP1-like	PIP1-like	NO	YES	PGSC0003DMG400004380	3	1586785:1585024	ATGGCTTTGGTTCTTGCATGGAAAACACAATTCACCCTTCTCTTTGTGATTTTTGGGATGTATGCATCTCAAGTCACTTGTAGAAACCTTCAAGATCCATCCTCCATGTTGGAAAAACACGAGTCATGGATGGCGCGACATGGAAGAGCTTACGAAAATGATATAGAAAAGGCGAAAAGATTGAATATTTTCAAGAAGAACGTCAAATTTATTGAGTCATTCAACAATAATGGTAGTAGGTCATATAAATTAGGCATCAATAAATTTTCTGATCTTACTTCTGAGGAATTCTTGAGGTATTATACTACTAATCATGGACTTAATAATAAGTTTTCTTCTATAAAATCTCAAAAATTATCTCCAACAACAATTTCATCATTCAAGTATGAAAATACGAGT…	MALVLAWKTQFTLLFVIFGMYASQVTCRNLQDPSSMLEKHESWMARHGRAYENDIEKAKRLNIFKKNVKFIESFNNNGSRSYKLGINKFSDLTSEEFLRYYTTNHGLNNKFSSIKSQKLSPTTISSFKYENTSDVPSEMDWRKSGVVTSIKDQGRCGCCWAFSAIAALEGANKLSKGKLISLSEQQLLDCSTENYGCNGGLITTAYDYIVKNNGIAAESDYPYEENQDSCKIQDSIVKMSNYETLPPSSEPTLLTAVARQPVSVGIAVNEEFMSYQRGVYDGNCGDEVNHAVTIIGYGTNNENGAKYWIIKNSWGSSWGENGYMKIARDIGNNDGLCRIATMASYPIV	-
Solanum aethiopicum	Bitter tomato	Transcriptome Gramazio2016	SaucPIP1-like	PIP1-like		YES	SAUC14284_TC01		57:1103	ATGGCTTCGATTCTTGAATGCAAAACACAATTTATCCTTCTCTTTATGATTATTGTGATGTATGCATCTCAAATTACTTCAAGAAACCTTCAAGACTCATCCTCCATGGTGGAAAAACATGAGTCGTGGATGGCGCGACATGGAAGAACTTATGAAGATGATATAGAAAAGGCAAAAAGATTGAACATTTTTGAAAAGAATGTGAAATTTATTGAGTCTTTCAACAATAATGGTACGAAGTCATACAAATTAGGTATCAATGAATTTGCTGATCTTACTTCCGAGGAATTCTTGAGGTATTATACTACTAAACATGGACTTAATGATAAGTTTTCTTCAACAAAATCTCAACAATTATCTCCAACAACACTTTCATCATTGAAATATGAAAATTTGAGT…	MASILECKTQFILLFMIIVMYASQITSRNLQDSSSMVEKHESWMARHGRTYEDDIEKAKRLNIFEKNVKFIESFNNNGTKSYKLGINEFADLTSEEFLRYYTTKHGLNDKFSSTKSQQLSPTTLSSLKYENLSDVPSDMDWRQSDVVTSIKDQGQCGCCWAFSAVAALEGANKLSTGKLIPLSEQQLLDCTTDTYGCDGGLITTAFDYIVKNGGIAAESDYPYEQSQDSCRNQESVVKMSRYENVPASSEPTLLTAVAKQPIAVGIAVNEGFHLYQSGVYDGNCGERLNHAVTIIGYGTNNESGTKYWLIKNSWGASWGENGYMKIARDIGIEDGLCGIATMASYPIV	-
Solanum incanum	Thorn apple	Transcriptome Gramazio2016	SiucPIP1-like	PIP1-like		YES	SIUC40249_TC01		52:1098	ATGGCTTCGATTCTTGAATGCAAAACACAATTTATCCTTCTCTTTATGATTATTGTGATGTATGCATCTCAAATTACTTCAAGAAACCTTCAAGATTCATCCTCCATGGTGGAAAAACATGAGTCGTGGATGGCGCGACATGGAAGAACTTATGAAGATGATATAGAAAAGGCAAAAAGATTGAACATTTTTGAAAAGAATGTGAAATTTATTGAGTCTTTCAACAATAATGGTACGAAGTCATACAAATTAGGTATCAATGAATTTGCTGATCTTACTTCCGAGGAATTCTTGAGGTATTATACTACTAAACATGGACTTAATGATAAGTTTTCTTCAACAAAATCTCAACAATTATCTCCAACAACACTTTCATCATTGAAATATGAAAATTTGAGT…	MASILECKTQFILLFMIIVMYASQITSRNLQDSSSMVEKHESWMARHGRTYEDDIEKAKRLNIFEKNVKFIESFNNNGTKSYKLGINEFADLTSEEFLRYYTTKHGLNDKFSSTKSQQLSPTTLSSLKYENLSDVPSDMDWRQSGVVTSIKDQGQCGCCWAFSAVAALEGANKLSTGKLIPLSEQQLLDCTTDTYGCDGGLITTAFDYIVKNGGIAAESDYPYEQSQDSCRNQESVVKMSRYENVPASSEPTLLTAVAKQPIAVGIAVNEGFHLYQSGVYDGNCGERLNHAVTIIGYGTNNESGTKYWLIKNSWGASWGENGYMKIARDIGIEDGLCGIATMASYPIV	-
Solanum lycopersicum		Genbank	SlPIP1-like	PIP1-like		YES	LOC101249528	XM_004234206	49:1089	ATGGCTTTGGTTCTTGAATGGAAAACACAATTCACCCTTCTCTTTATGATTGTTGGGATGTATGCATCTCAAGTCACTTGTAGTCAAGATTCAACCTCCATGGTGGAAAAACACGAGTCGTGGATGGCGCGACATGGAAGAACTTACAAAAATGATATAGAAAAGGCAAAAAGATTGAATATCTTCACGAAGAACGTGAAATTTATTGAGTCATTCAACAATAATGATAGTAAATCATATAAATTAGGTATCAATAAATTTACTGATCTTACTTCTGAGGAATTCATGAGGTATTATACTACTAATCATGGACTTAATAGTAAGTTTTCTTCTATAAAATCACAAAAATTATCTCCAACAACAATTTCATCATTCAAGTATGAAAATATAAGTGATGTT…	MALVLEWKTQFTLLFMIVGMYASQVTCSQDSTSMVEKHESWMARHGRTYKNDIEKAKRLNIFTKNVKFIESFNNNDSKSYKLGINKFTDLTSEEFMRYYTTNHGLNSKFSSIKSQKLSPTTISSFKYENISDVPSEMDWRKSGVVTSIKDQGQCGCCWAFSAVAALEGANKLSTGKLISLSEQQLLDCSTENNGCNGGLITMAYDYIVKNNGIAEESSYPYEENQDSCKIQDSIVKMSSYETLPPSNEPMLLTAVARQPISVGIAVNEEFKLYKSGVYDGNCGDEVNHAVTIIGYGTSNENGTKYWLIKNSWGSSWGENGYMKIARDIGNNDGLCRIATMASYPIV*	Identical to Solyc03g006210.1
Solanum lycopersicum	Tomato	SL3.0	SlPIP1-like	PIP1-like	NO	YES	Solyc03g006210	SL3.0ch03	839280:837417	ATGGCTTTGGTTCTTGAATGGAAAACACAATTCACCCTTCTCTTTATGATTGTTGGGATGTATGCATCTCAAGTCACTTGTAGTCAAGATTCAACCTCCATGGTGGAAAAACACGAGTCGTGGATGGCGCGACATGGAAGAACTTACAAAAATGATATAGAAAAGGCAAAAAGATTGAATATCTTCACGAAGAACGTGAAATTTATTGAGTCATTCAACAATAATGATAGTAAATCATATAAATTAGGTATCAATAAATTTACTGATCTTACTTCTGAGGAATTCATGAGGTATTATACTACTAATCATGGACTTAATAGTAAGTTTTCTTCTATAAAATCACAAAAATTATCTCCAACAACAATTTCATCATTCAAGTATGAAAATATAAGTGATGTT…	MALVLEWKTQFTLLFMIVGMYASQVTCSQDSTSMVEKHESWMARHGRTYKNDIEKAKRLNIFTKNVKFIESFNNNDSKSYKLGINKFTDLTSEEFMRYYTTNHGLNSKFSSIKSQKLSPTTISSFKYENISDVPSEMDWRKSGVVTSIKDQGQCGCCWAFSAVAALEGANKLSTGKLISLSEQQLLDCSTENNGCNGGLITMAYDYIVKNNGIAEESSYPYEENQDSCKIQDSIVKMSSYETLPPSNEPMLLTAVARQPISVGIAVNEEFKLYKSGVYDGNCGDEVNHAVTIIGYGTSNENGTKYWLIKNSWGSSWGENGYMKIARDIGNNDGLCRIATMASYPIV*	-
Solanum melongena	Eggplant	SME_r2.5.1	SmePIP1-like	PIP1-like		YES	Sme2.5_00787.1_g00006.1	Sme2.5_00787.1	14183:12418	ATGGCTTCGATTCTTGAATGCAAAACACAATTTATCCTTCTCTTTATGATTATTGTGATGTATGCATCTCAAATTACTTCAAGAAACCTTCAAGATTCATCCTCCATGGTGGAAAAACATGAGTGGTGGATGGCGCGACATGGAAGAACTTATGAAGATGATATAGAAAAGGCAAAAAGATTGAACATTTTTGAAAAGAATGTGAAATTTATTGAGTCTTTCAACAATAATGGTACGAAGTCATATAAATTAGGTATCAATGAATTTGCTGATCTTACTTCTGAGGAATTCTTGAGGTATTATACTACTAAACATGGACTTAATGATAAGTTTTCTTCAACAAAATCTCAACAATTATCTCCAACAACACTTTCATCATTGAAATATGAAAATTTGAGT…	MASILECKTQFILLFMIIVMYASQITSRNLQDSSSMVEKHEWWMARHGRTYEDDIEKAKRLNIFEKNVKFIESFNNNGTKSYKLGINEFADLTSEEFLRYYTTKHGLNDKFSSTKSQQLSPTTLSSLKYENLSDVPSDMDWRQSGVVTSIKDQGQCGCCWAFSAIAALEGANKLSTGKLIPLSEQQLLDCTTDTYGCDGGLITTAFDYIVKNGGIAAESDYPYEESQDSCRNQESVVKMSRYENVPASSEPTLLTAVAKQPIAVGIAVNENFHLYQSGVYDGNCGDRLNHAVTIIGYGTSNESGTKYWLIKNSWGTSWGENGYMKIARDIGIEDGLCGIATMASYPIV	-
Solanum melongena L. 67/3	Eggplant	SMEL3	SmePIP1-like	PIP1-like	NO	YES	SMEL_003g170250	SMEL3Ch03	1475368:1473603	ATGGCTTCGATTCTTGAATGCAAAACACAATTTATCCTTCTCTTTATGATTATTGTGATGTATGCATCTCAAATTACTTCAAGAAACCTTCAAGATTCATCCTCCATGGTGGAAAAACATGAGTGGTGGATGGCGCGACATGGAAGAACTTATGAAGATGATATAGAAAAGGCAAAAAGATTGAACATTTTTGAAAAGAATGTGAAATTTATTGAGTCTTTCAACAATAATGGTACGAAGTCATATAAATTAGGTATCAATGAATTTGCTGATCTTACTTCTGAGGAATTCTTGAGGTATTATACTACTAAACATGGACTTAATGATAAGTTTTCTTCAACAAAATCTCAACAATTATCTCCAACAACACTTTCATCATTGAAATATGAAAATTTGAGT…		-
Solanum dulcamara	Bittersweet nightshade	Transcriptome DAgostino2013 Contigs	SoldulPIP1-like	PIP1-like		YES	comp14878_c0_seq1		1193:147	ATGGCTTTGGTTCTTGAATGGAAAACACAATTTATCCTTCTCTTTGTGATTGTTGGGATGTATGCATCTCAAATCACTTGTAGAAACATTCAAGAATCATCCTCCATGTTGAAAAAACATGAGTCGTGGATGACGCGTCATGGAAGAACTTACAAAAATGATACAGAAAAGGCGAAAAGATTGAATATTTTCAGAAAGAATGTGAAATTTATCGAGTCTTTCAACAATAATGGTACTAAATCATACAAATTAGGCATCAATAAATTTGCTGATCTTACTTCTGAGGAATTCTTGAGGTATTATACCACTAATCATGGACTTAATAATAAGTTTTCTTCTATAAAATCTCAACAATTATCTCCAACAACAATTTCATCATTCAAGTATGAAAATATGAGT…	MALVLEWKTQFILLFVIVGMYASQITCRNIQESSSMLKKHESWMTRHGRTYKNDTEKAKRLNIFRKNVKFIESFNNNGTKSYKLGINKFADLTSEEFLRYYTTNHGLNNKFSSIKSQQLSPTTISSFKYENMSDVPSDMDWRKSGVVTSIKDQGQCGCCWAFSAVGALEGANKLSTGKLTPLSEQQLLDCTTETYGCNGGLITTAYDFIVKNGGIASESDYPYEESQNSCKSQDSIVKMSRYENLPPSSESALLTAVARQPVAVGIAVNEDFHLYQSGVYDGNCGDKLNHAVTIIGYGTNDENGTKYWLIKNSWGTSWGENGYMKIARDIGIEDGLCGITTMASYPIV	-
Solanum tuberosum		Genbank	SoltubPIP1-like	PIP1-like		YES	LOC102593894	XM_006367718	62:1108	ATGGCTTTGGTTCTTGCATGGAAAACACAATTCACCCTTCTCTTTGTGATTTTTGGGATGTATGCATCTCAAGTCACTTGTAGAAACCTTCAAGATCCATCCTCCATGTTGGAAAAACACGAGTCATGGATGGCGCGACATGGAAGAGCTTACGAAAATGATATAGAAAAGGCGAAAAGATTGAATATTTTCAAGAAGAACGTCAAATTTATTGAGTCATTCAACAATAATGGTAGTAGGTCATATAAATTAGGCATCAATAAATTTTCTGATCTTACTTCTGAGGAATTCTTGAGGTATTATACTACTAATCATGGACTTAATAATAAGTTTTCTTCTATAAAATCTCAAAAATTATCTCCAACAACAATTTCATCATTCAAGTATGAAAATACGAGT…	MALVLAWKTQFTLLFVIFGMYASQVTCRNLQDPSSMLEKHESWMARHGRAYENDIEKAKRLNIFKKNVKFIESFNNNGSRSYKLGINKFSDLTSEEFLRYYTTNHGLNNKFSSIKSQKLSPTTISSFKYENTSDVPSEMDWRKSGVVTSIKDQGRCGCCWAFSAIAALEGANKLSKGKLISLSEQQLLDCSTENYGCNGGLITTAYDYIVKNNGIAAESDYPYEENQDSCKIQDSIVKMSNYETLPPSSEPTLLTAVARQPVSVGIAVNEEFMSYQRGVYDGNCGDEVNHAVTIIGYGTNNENGAKYWIIKNSWGSSWGENGYMKIARDIGNNDGLCRIATMASYPIV	Identical to PGSC0003DMG400004380
Solanum pennellii		Genbank	SopenPIP1-like	PIP1-like		YES	LOC107014086	XM_015213951	1:1041	ATGGCTTTGGTTCTTGAAAGGAAAACACAATTCACCCTTATCTTTATGATTATTGGGATGTATGCATCTCAAGTCACTTGTAGTCAAGATTCAACCTCCATGGTGGAAAAACACGAGTCGTGGATGGCGCGACATGGAAGAACTTACGAAAATGATATAGAAAAGGCAAAAAGATTGAATATCTTCACGAAGAACGTGAAATTTATTGAGTCATTCAATAACAATGATAGTAAATCATATAAATTAGGCATCAATAAATTTACTGATCTTACTTCTGAGGAATTCATGAGGTATTATACTACTAATCATGGACTTAATAGTAAGTTTTCTTCTATAAAATCACAAAAATTATCTCCAACAACAATTTCACCATTCAAGTATGAAAATATAAGTGATGTT…	MALVLERKTQFTLIFMIIGMYASQVTCSQDSTSMVEKHESWMARHGRTYENDIEKAKRLNIFTKNVKFIESFNNNDSKSYKLGINKFTDLTSEEFMRYYTTNHGLNSKFSSIKSQKLSPTTISPFKYENISDVPSEMDWRKSGVVTSIKDQGQCGCCWAFSAVAALEGANKLSTGKLISLSEQQILDCSTENNGCNGGLITMAYDYIVKNNGIAEESNYPYEENQDSCKIQDSIVKMSRYETLPPSNEPMLLTAVARQPVSVGIAVNEEFKLYKSGVYDGNCGDEVNHAVTIIGYGTSNENGTKYWLIKNSWGSSWGENGYMKIARDIGNNDGLCRIATMASYPIV	Identical to Sopen03g002220
Solanum pennellii		Spenn-v2	SopenPIP1-like	PIP1-like	NO	YES	Sopen03g002220	Spenn-ch03	866627:864751	ATGGCTTTGGTTCTTGAAAGGAAAACACAATTCACCCTTATCTTTATGATTATTGGGATGTATGCATCTCAAGTCACTTGTAGTCAAGATTCAACCTCCATGGTGGAAAAACACGAGTCGTGGATGGCGCGACATGGAAGAACTTACGAAAATGATATAGAAAAGGCAAAAAGATTGAATATCTTCACGAAGAACGTGAAATTTATTGAGTCATTCAATAACAATGATAGTAAATCATATAAATTAGGCATCAATAAATTTACTGATCTTACTTCTGAGGAATTCATGAGGTATTATACTACTAATCATGGACTTAATAGTAAGTTTTCTTCTATAAAATCACAAAAATTATCTCCAACAACAATTTCACCATTCAAGTATGAAAATATAAGTGATGTT…	MALVLERKTQFTLIFMIIGMYASQVTCSQDSTSMVEKHESWMARHGRTYENDIEKAKRLNIFTKNVKFIESFNNNDSKSYKLGINKFTDLTSEEFMRYYTTNHGLNSKFSSIKSQKLSPTTISPFKYENISDVPSEMDWRKSGVVTSIKDQGQCGCCWAFSAVAALEGANKLSTGKLISLSEQQILDCSTENNGCNGGLITMAYDYIVKNNGIAEESNYPYEENQDSCKIQDSIVKMSRYETLPPSNEPMLLTAVARQPVSVGIAVNEEFKLYKSGVYDGNCGDEVNHAVTIIGYGTSNENGTKYWLIKNSWGSSWGENGYMKIARDIGNNDGLCRIATMASYPIV	-
Solanum pimpinellifolium	Currant tomato	S.pimpinellifolium CDS LA1589	SopimPIP1-like	PIP1-like	NO	YES	Sopim03g006210.0.1			ATGGCTTTGGTTCTTGAATGGAAAACACAATTCACCCTTCTCTTTATGATTGTTGGGATGTATGCATCTCAAGTCACTTGTAGTCAAGATTCAACCTCCATGGTGGAAAAACACGAGTCGTGGATGGCGCGACATGGAAGAACTTACAAAAATGATATAGAAAAGGCAAAAAGATTGAATATCTTCACGAAGAACGTGAAATTTATTGAGTCATTCAACAATAATGATAGTAAATCATATAAATTAGGTATCAATAAATTTACTGATCTTACTTCTGAGGAATTCATGAGGTATTATACTACTAATCATGGACTTAATAGTAAGTTTTCTTCTATAAAATCACAAAAATTATCTCCAACAACAATTTCATCATTCAAGTATGAAAATATAAGTGATGTT…	MALVLEWKTQFTLLFMIVGMYASQVTCSQDSTSMVEKHESWMARHGRTYKNDIEKAKRLNIFTKNVKFIESFNNNDSKSYKLGINKFTDLTSEEFMRYYTTNHGLNSKFSSIKSQKLSPTTISSFKYENISDVPSEMDWRKSGVVTSIKDQGQCGCCWAFSAVAALEGANKLSTGKLISLSEQQLLDCSTENNGCNGGLITMAYDYIVKNNGIAEESSYPYEENQDSCKIQDSIVKMSSYETLPPSNEPMLLTAVARQPISVGIAVNEEFKLYKSGVYDGNCGDEVNHAVTIIGYGTSNENGTKYWLIKNSWGSSWGENGYMKIARDIGNNDGLCRIATMASYPIV	-
Solanum pimpinellifolium	Currant tomato	Solanum_pimpinellifolium/LA1589/assemblies/A-1.0	SopimPIP1-like	PIP1-like	NO	YES	Sopim03g006210.0.1	contig:unspecified:6495392:1:3131:1	2781:919	ATGGCTTTGGTTCTTGAATGGAAAACACAATTCACCCTTCTCTTTATGATTGTTGGGATGTATGCATCTCAAGTCACTTGTAGTCAAGATTCAACCTCCATGGTGGAAAAACACGAGTCGTGGATGGCGCGACATGGAAGAACTTACAAAAATGATATAGAAAAGGCAAAAAGATTGAATATCTTCACGAAGAACGTGAAATTTATTGAGTCATTCAACAATAATGATAGTAAATCATATAAATTAGGTATCAATAAATTTACTGATCTTACTTCTGAGGAATTCATGAGGTATTATACTACTAATCATGGACTTAATAGTAAGTTTTCTTCTATAAAATCACAAAAATTATCTCCAACAACAATTTCATCATTCAAGTATGAAAATATAAGTGATGTT…	MALVLEWKTQFTLLFMIVGMYASQVTCSQDSTSMVEKHESWMARHGRTYKNDIEKAKRLNIFTKNVKFIESFNNNDSKSYKLGINKFTDLTSEEFMRYYTTNHGLNSKFSSIKSQKLSPTTISSFKYENISDVPSEMDWRKSGVVTSIKDQGQCCCWAFSAVAALEGANKLSTGKLISLSEQQLLDCSTENNGCNGGLITMAYDYIVKNNGIAEESSYPYEENQDSCKIQDSIVKMSSYETLPPSNEPLLLTAVARQPISVGIAVNEEFKLYKSGVYDGNCGDEVNHAVTIIGYGTSNENGTKYWLIKNSWGSSWGENGYMKIARDIGNNDGLCRIATMASYPIV	-
Capsicum chinense	Bonnet pepper	Capsicum chinense v0.5	CachinRCR3	RCR3		YES		scaffold14537	1963:189	ATGGCTCTTAAAATTGATTTGATGATCAGTAATATTCTAATATTGTTCTTTGTAGTTGGCATATTTAACTCTCAAGATGCAATTGCTCGCCGCCAGCCAAAACTATCCGTGTCTGAGAGACACAAACAGTGGATGGCGCGTCATGGACGCGTTTACAAGGACGAAGCAGAAAAAGGAAAACGACTGATGATATTCAAAGAAAACTTGAAATTCATTGAGTCAATCAATAAGGCAGGAAATCTGTCTTACAAGTTAGGCATCAATGAATTTGCAGATATGACTTCGGACGAGTTTTTTGCAAAGTATACTGCATTAAATATGCCTTCTTCACATCCATCACCTTCTCCAATGTCGTCGGCGGAATTCATGATCAATGATCTAACTGATGATGACATTCCG…	MALKIDLMISNILILFFVVGIFNSQDAIARRQPKLSVSERHKQWMARHGRVYKDEAEKGKRLMIFKENLKFIESINKAGNLSYKLGINEFADMTSDEFFAKYTALNMPSSHPSPSPMSSAEFMINDLTDDDIPSNLDWRDNGVVTQVKHQGQCGCCWAFSAVGALEGAYKLATGQLIELSEQELLDCTTNNRGCDGGYMTNAFEFIIQNGGISTRSDYPYQG*QYTCRSQEQRPAVQISGYQVVPESETALLQAVTKQPVSIGISTSQEFQFYRGGTYHGSCADRINHAVTVIGYGTDEQGQKYWLLKNSWGTNWGENGFMKIIRDTGNPGGHCDITKLSSYPII*	RCR3 duplication
Capsicum chinense	Bonnet pepper	Capsicum chinense v0.5	CachinRCR3	RCR3		YES		scaffold35281	799:2497	ATGGCTATTAACATTGAATTGATGATCAACAATATTCTAATATTGTTCTTTATAGTTGGAATGTTTAACTCTCAAGATGCAATTGCTCGCGGCCAGCCAAAACTATCCGTGTCTGAGAGACACGAACAGTGGATGGCACGTCATGGACGCGTTTACAAGGACGAAGCAGAAAAAGGAAAACGACTCTTGATATTCAAAGAAAATTTGAAATTCATTGAGTCAATCAATAAGGCAGGGAATCTGTCTTACAAGTTAGGCATCAATGAATTTGCAGATATTACTTCGGACGAGTTTTTTGCCAAGTATACTGCATTAAACATGCCTTCTTCACATTCATCACCTTCTCCAATACCGTCGACGGAATTCATGATCAATGATCTAACTGATGATGAAATTCCG…	MAINIELMINNILILFFIVGMFNSQDAIARGQPKLSVSERHEQWMARHGRVYKDEAEKGKRLLIFKENLKFIESINKAGNLSYKLGINEFADITSDEFFAKYTALNMPSSHSSPSPIPSTEFMINDLTDDEIPSNLDWRDNGVVTQVKHQGQCGCCWAFSAVGALEGAYKLATGQLLELSEQELLDCTNNNYGCNGGYMTNAFEFIIQNEGISTRSNYPYQGQQYTCRSQEQTPAVQISGYQVVPESETALLQAVTKQPVSLGISTSQEFQFYRGGTYHGSCADRINHAVTAIGYGTDEQGQKYWLLKNSWGTNWGENGFMKIIRDTGNPGGHCDITKLSSYPIL	RCR3 duplication
Capsicum annuum L. zunla	Hot pepper	Capsicum.annuum.L_Zunla-1_Release_2.0	CapanaRCR3	RCR3	YES	YES	Capana02g001786	Chr02	132983614:132985290	ATGGCTCTTAAAATTGATTTGATGATCAGTAATATTCTAATATTGTTCTTTGTAGTTGGCATATTTAACTCTCAAGATGCAATTGCTCGCGGCCAGCCAAAACTATCCGTGTCTGAGAGACACAAACAGTGGATGGCGCGTCATGGACGCGTTTACAAGGACGAAGCAGAAAAAGGAAAACGACTGATGATATTCAAAGAAAACTTGAAATTCATTGAGTCAATCAATAAGGCAGGAAATCTGTCTTACAAGTTAGGCATCAATGAATTTGCAGATATTACTTCGGACGAGTTTTTTGCAAAGTATACTGCATTAAACATGCCTTCTTCACATCCATCACCTTCTCCAATGTCGTCGGCGGAATTCATGATCAATGATCTAACTGATGATGACATTCCG…	MALKIDLMISNILILFFVVGIFNSQDAIARGQPKLSVSERHKQWMARHGRVYKDEAEKGKRLMIFKENLKFIESINKAGNLSYKLGINEFADITSDEFFAKYTALNMPSSHPSPSPMSSAEFMINDLTDDDIPSNLDWRDNGVVTKVKHQGQCGCCWAFSAVGALEGAYKLATGQLIELSEQELLDCTTNNRGCDGGYMTNAFEFIIQNGGISTRSNYPYQGQQYTCRSQEQTPAVQISGYQVVPESETALLQAVTKQPVSIGISTSQEFQFYRGGTYHGSCADRINHAVTVIGYGTDEQGQKYWLLKNSWGTNWGENGFMKIIRDTGNPGGHCDITKLSSYPII	-
Capsicum annuum L. zunla	Hot pepper	Capsicum.annuum.L_Zunla-1_Release_2.0	CapanaRCR3_Pseudo	RCR3	YES	Pseudo	Capana02g001791	Chr02	133082482:133083994	ATGATATTCAAAGAAAATTTGAAATTCATTGAGTCAATCAATAAGGCAGGGAATCTGTCTTACAAGTTAGGCATCAATGAATTTGCAGATATTACTTCGGAAGAGTTTTTTGCCAAGTATACTGCATTAAACATGCCTTCTTCACATTCATCACCTTCTTCAATACCGTCGACGGAATTCATGATCAATGATCTAACTGATGATGAAATTCCGTCTAACTTGGATTGGAGAGACAATGGAGTTGTGACTCAAGTGAAGCATCAAGGTCAATGTGGATGTTGTTGGGCGTTTTCTGCCGTTGGAGCACTAGAAGGAGCCTACAAACTTGCAACAGGTCAATTGCTTGAACTCTCTGAGCAAGAACTTCTCGATTGCACCAACAACAATTACGGCTGTAAT…	-	Lacks signal peptide
Capsicum annuum glabriusculum	Chiltepin	Capsicum.annuum.var.glabriusculum_Chiltepin_v2.0	CapangRCR3	RCR3	YES	Partial	Capang02g001589	Chr02	129399137:129399427	GGATGTTGCTGGGCATTTTCTGCAGTTGGAGCGCTAGAAGGAGCCTACAAACTTGCAACAGGTCAATTGATTGAACTCTCTGAGCAAGAACTTCTCGATTGCACCACCAACAACCGCGGCTGTGATGGAGGTTATATGACCAATGCATTTGAATTCATCATACAAAATGGTGGAATTTCAACTCGATCAAATTATCCATATCAAGGTCAACAATACACATGCAGAAGTCAAGAGCAGACGCCGGCAGTACAAATAAGTGGCTATCAAGTCGTGCCTGAAAGTGAAACAGCA	-	Partial, surrounded by Ns; Probably complete
Capsicum annuum glabriusculum	Chiltepin	Capsicum.annuum.var.glabriusculum_Chiltepin_v2.0	CapangRCR3_Pseudo	RCR3	YES	Pseudo		Chr02	129508120:129509632	ATGATATTCAAAGAAAATTTGAAATTCATTGAGTCAATCAATAAGGCAGGGAATCTGTCTTACAAGTTAGGCATCAATGAATTTGCAGATATTACTTCGGACGAGTTTTTTGCCAAGTATACTGCATTAAACATGCCTTCTTCACATTCATCACCTTCTCCAATACCGTCGACGGAATTCATGATCAATGATCTAACTGATGATGAAATTCCGTCTAACTTGGATTGGAGAGACAATGGAGTTGTGACTCAAGTGAAGCATCAAGGTCAATGTGGATGTTGTTGGGCGTTTTCTGCCGTTGGAGCACTAGAAGGAGCCTACAAACTTGCAACAGGTCAATTGCTTGAACTCTCTGAGCAAGAACTTCTCGATTGCACCAACAACAATTACGGCTGTAAT…	-	Lacks signal peptide
Capsicum annuum	Hot pepper	Genbank	CaRCR3	RCR3		Partial	LOC107858125	XM_016702844		ATGCAAGGAAAACGACTCATGATATTCAAAGAAAATTTGAAATTCATTGAGTCAATCAATAAGGCAGGGAATCTGTCTTACAAGTTAGGCATCAATGAATTTGCAGATATTACTTCGGAAGAGTTTTTTGCCAAGTATACTGCATTAAACATGCCTTCTTCACATTCATCACCTTCTTCAATACCGTCGACGGAATTCATGATCAATGATCTAACTGATGATGAAATTCCGTCTAACTTGGATTGGAGAGACAATGGAGTTGTGACTCAAGTGAAGCATCAAGGTCAATGTGGATGTTGTTGGGCGTTTTCTGCCGTTGGAGCACTAGAAGGAGCCTACAAACTTGCAACAGGTCAATTGCTTGAACTCTCTGAGCAAGAACTTCTCGATTGCACCAAC…	-	Genbank; Lacks signal peptide
Capsicum annuum cv CM334	Hot pepper	Pepper.v.1.55	CaRCR3	RCR3		Partial	CA00g94600		1:906	ATGGCGCGTCATGGACGCGTTTACAAGGACGAAGCAGAAAAAGGAAAACGACTGATGATATTCAAAGAAAATTTGAAATTCATTGAGTCAATCAATAAGGCAGGAAATCTGTCTTACAAGTTAGGCATCAATGAATTTGCAGATATTACTTCGGACGAGTTTTTTGCAAAGTATACTGCATTAAACATGCCTTCTTCACATCCATCACCTTCTCCAATGTCGTCGGCGGAATTCATGATCAATGATCTAACTGATGATGACATTCCGTCTAACTTGGATTGGAGAGACAATGGAGTTGTGACGCAAGTCAAGCATCAAGGTCAATGTGGATGTTGCTGGGCATTTTCTGCAGTTGGAGCGCTAGAAGGAGCCTACAAACTTGCAACAGGTCAATTGATT…	MARHGRVYKDEAEKGKRLMIFKENLKFIESINKAGNLSYKLGINEFADITSDEFFAKYTALNMPSSHPSPSPMSSAEFMINDLTDDDIPSNLDWRDNGVVTQVKHQGQCGCCWAFSAVGALEGAYKLATGQLIELSEQELLDCTTNNRGCDGGYMTNAFEFIIQNGGISTQSNYPYQGQQYTCRSQEQTPAVQISGYQVVPESETALLQAVTKQPVSIGISTSQEFQFYRGGTYHGSCADHINHAVTAIGYGTDEQGQKYWLLKNSWGTNWGENGFMKIIRDTGNPGGHCDITKLSSYPII	Not mapped, incomplete. Lacks signal peptide and part of the inhibitor I29 domain
Capsicum annuum cv CM334	Hot pepper	Pepper.v.1.55	CaRCR3	RCR3		Reconstructed				ATGGCTCTTAAAATTGATTTGATGATCAGTAATATTCTAATATTGTTCTTTGTAGTTGGCATATTTAACTCTCAAGATGCAATTGCTCGCGGCCAGCCAAAACTATCCGTGTCTGAGAGACACAAACAGTGGATGGCGCGTCATGGACGCGTTTACAAGGACGAAGCAGAAAAAGGAAAACGACTGATGATATTCAAAGAAAATTTGAAATTCATTGAGTCAATCAATAAGGCAGGAAATCTGTCTTACAAGTTAGGCATCAATGAATTTGCAGATATTACTTCGGACGAGTTTTTTGCAAAGTATACTGCATTAAACATGCCTTCTTCACATCCATCACCTTCTCCAATGTCGTCGGCGGAATTCATGATCAATGATCTAACTGATGATGACATTCCG…	MALKIDLMISNILILFFVVGIFNSQDAIARGQPKLSVSERHKQWMARHGRVYKDEAEKGKRLMIFKENLKFIESINKAGNLSYKLGINEFADITSDEFFAKYTALNMPSSHPSPSPMSSAEFMINDLTDDDIPSNLDWRDNGVVTQVKHQGQCGCCWAFSAVGALEGAYKLATGQLIELSEQELLDCTTNNRGCDGGYMTNAFEFIIQNGGISTQSNYPYQGQQYTCRSQEQTPAVQISGYQVVPESETALLQAVTKQPVSIGISTSQEFQFYRGGTYHGSCADHINHAVTAIGYGTDEQGQKYWLLKNSWGTNWGENGFMKIIRDTGNPGGHCDITKLSSYPII	Likely maps on chromosome 2, reconstructed allele
Capsicum annuum cv CM334	Hot pepper	Pepper.v.1.55	CaRCR3_Pseudo	RCR3	YES	Pseudo	CA02g10920	Pepper.v.1.55.chr02	132011462:132009950	ATGATATTCAAAGAAAATTTGAAATTCATTGAGTCAATCAATAAGGCAGGGAATCTGTCTTACAAGTTAGGCATCAATGAATTTGCAGATATTACTTCGGAAGAGTTTTTTGCCAAGTATACTGCATTAAACATGCCTTCTTCACATTCATCACCTTCTTCAATACCGTCGACGGAATTCATGATCAATGATCTAACTGATGATGAAATTCCGTCTAACTTGGATTGGAGAGACAATGGAGTTGTGACTCAAGTGAAGCATCAAGGTCAATGTGGATGTTGTTGGGCGTTTTCTGCCGTTGGAGCACTAGAAGGAGCCTACAAACTTGCAACAGGTCAATTGCTTGAACTCTCTGAGCAAGAACTTCTCGATTGCACCAACAACAATTACGGCTGTAAT…	-	Lacks signal peptide and part of inhibitor I29 domain
Nicotiana attenuata		N.attenuata v2 annot v5	NiattRCR3	RCR3		YES		scaffold01199		ATGGCTATGAAAATCAATTTGATCAGTGTTCTGATGCTGTTCTATGTAGTTGGCATGTACAAGTCTCATGCAACTGCTCGCAACCTGCAGCCAGAATTATCTGTGTCTGAGAGACACGAGCTGTGGATGGCACGTCATGGACGAGTTTACAAGGATGAAGCAGAAAAAGGAAAACGACTCATGATATTTAAAGAAAACATGCAATTCATTGAGTCAACCAATAGGGAAGGGAATCTGTCTTATAAGTTGGGCATCAATGAATTTGCTGATATTACTTCAGACGAGTTTTTTGCCAGGTATACTGGATTAAACGTGCCTTCACACCTTCCATCTTCTCCAGTATCGTCAACGGAATTCAAGATTAATGATCTAACTGATGACATGCCGTCTAACTTGGAT…	MAMKINLISVLMLFYVVGMYKSHATARNLQPELSVSERHELWMARHGRVYKDEAEKGKRLMIFKENMQFIESTNREGNLSYKLGINEFADITSDEFFARYTGLNVPSHLPSSPVSSTEFKINDLTDDMPSNLDWREKGAVTEVKHQGHCGCCWAFSAVGALEGAYQIATGQKVELSEQELLDCTTINNGCNGGFMTNAFQFIIENGGISTESDYPYETQQDTCRSQELTPTVKISSYQVVPESETALLQAVTQQPVSIGISASQEFQFYQGGTYHGSCADRINHAVTAIGYGTDEQGQNYWLLKNSWGKSWGENGFMRIIRGTGGHCDITKLSSYPVI	-
Nicotiana benthamiana		BTI v0.4.4	NbRCR3a_Pseudo	RCR3		Pseudo	NbS00028900g0005.1	Niben044Scf00028900	13189:11926	ATGGCTATGAAAATCAATTTGATGAGTGTTGTAATATTGTTCTTTGTAGTTGGCATGTACAAGTCTCATGCAACTGCTCGCAACCTGCAGCCAGCTGAATTGTCTGTGTCTGAGAGACACGAGCTGTGGATGGCACGTCATGGACGAGTTTACAAGGATGAAGCAGAAAAAGGAAAACGACTCATGATATTTAAAGAAAACATGCAATTCATTGAGTCAATCAATAGGGCAGGGAATATGTCTTATAAGTTGGGCATCAATGAATTTGCCGATATTACTTCAGACGAGTTTTTTGCCAGGTACACTGGATTAAACAATATGCCTTCACACCCGTCACCTTCTCCAACGTCGTCGATGGAATTCAAGATTAATGATCTAAATGACGACATGCCGTCTAAC…	-	Same contig as NibenPIP1, two frame-shift mutations. Duplication of RCR3
Nicotiana benthamiana		BTI v1.0.1	NbRCR3a_Pseudo	RCR3	YES	Pseudo	Niben101Scf08921g02018.1	Niben101Scf08921	252419:251156	ATGGCTATGAAAATCAATTTGATGAGTGTTGTAATATTGTTCTTTGTAGTTGGCATGTACAAGTCTCATGCAACTGCTCGCAACCTGCAGCCAGCTGAATTGTCTGTGTCTGAGAGACACGAGCTGTGGATGGCACGTCATGGACGAGTTTACAAGGATGAAGCAGAAAAAGGAAAACGACTCATGATATTTAAAGAAAACATGCAATTCATTGAGTCAATCAATAGGGCAGGGAATATGTCTTATAAGTTGGGCATCAATGAATTTGCCGATATTACTTCAGACGAGTTTTTTGCCAGGTACACTGGATTAAACAATATGCCTTCACACCCGTCACCTTCTCCAACGTCGTCGATGGAATTCAAGATTAATGATCTAAATGACGACATGCCGTCTAAC…	-	Same contig as NibenPIP1, two frame-shift mutations. Duplication of RCR3
Nicotiana benthamiana		Sydney v0.5	NbRCR3a_Pseudo	RCR3		Pseudo	Nbv6.1trP23858	Nbv0.5scaffold5366	12869:11606	ATGGCTATGAAAATCAATTTGATGAGTGTTGTAATATTGTTCTTTGTAGTTGGCATGTACAAGTCTCATGCAACTGCTCGCAACCTGCAGCCAGCTGAATTGTCTGTGTCTGAGAGACACGAGCTGTGGATGGCACGTCATGGACGAGTTTACAAGGATGAAGCAGAAAAAGGAAAACGACTCATGATATTTAAAGAAAACATGCAATTCATTGAGTCAATCAATAGGGCAGGGAATATGTCTTATAAGTTGGGCATCAATGAATTTGCCGATATTACTTCAGACGAGTTTTTTGCCAGGTACACTGGATTAAACAATATGCCTTCACACCCGTCACCTTCTCCAACGTCGTCGATGGAATTCAAGATTAATGATCTAAATGACGACATGCCGTCTAAC…	-	Two frame-shift mutations. Duplication of RCR3; Nbv5.1tr6238100
Nicotiana benthamiana		BTI v0.4.4	NbRCR3b_Pseudo	RCR3		Pseudo	NbS00003110g0006.1	Niben044Scf00003110	8408:9723	ATGGCTATGAAAATCAATTTGATCAGTTTTCTAATGTTGTTCTTTGTAGTTGGCATGTACAAGTCTCATGCAACTGCTCGAAACCTGCAGCCAGAATTATCTGTGTCAGAGAGACACGAGCACGTCATGGACGAGTTTACAAGGATGAAGCAGAAAAAGGAAAACGGCTCATGATATTTAAAGAAAACATGCAATTCATTGAGTCAATCAATAGGGCAGGAAATCTGTCTTATAAGTTGGGCATCAATGAATTTGCCGATATTACTTCAGACGAGTTTTTTGCCAGGTACACTGTATTAAACATGCCTTCATACCCGTCATCTTCTCCAACGTCGTCGTCGATGGAATTCAAGATTAATGATCTAAATGATGACATGCCGTATTACTTGGATTGGAGAG…	-	10bp deletion. Duplication of RCR3
Nicotiana benthamiana		BTI v1.0.1	NbRCR3b_Pseudo	RCR3		Pseudo	Niben101Scf03309g05002.1	Niben101Scf03309	578512:577197	ATGGCTATGAAAATCAATTTGATCAGTTTTCTAATGTTGTTCTTTGTAGTTGGCATGTACAAGTCTCATGCAACTGCTCGAAACCTGCAGCCAGAATTATCTGTGTCAGAGAGACACGAGCACGTCATGGACGAGTTTACAAGGATGAAGCAGAAAAAGGAAAACGGCTCATGATATTTAAAGAAAACATGCAATTCATTGAGTCAATCAATAGGGCAGGAAATCTGTCTTATAAGTTGGGCATCAATGAATTTGCCGATATTACTTCAGACGAGTTTTTTGCCAGGTACACTGTATTAAACATGCCTTCATACCCGTCATCTTCTCCAACGTCGTCGTCGATGGAATTCAAGATTAATGATCTAAATGATGACATGCCGTATTACTTGGATTGGAGAG…	-	10bp deletion. Duplication of RCR3
Nicotiana benthamiana		Sydney v0.5	NbRCR3b_Pseudo	RCR3		Pseudo	Nbv6.1trP23858	Nbv0.5scaffold959	269788:271103	ATGGCTATGAAAATCAATTTGATCAGTTTTCTAATGTTGTTCTTTGTAGTTGGCATGTACAAGTCTCATGCAACTGCTCGAAACCTGCAGCCAGAATTATCTGTGTCAGAGAGACACGAGCACGTCATGGACGAGTTTACAAGGATGAAGCAGAAAAAGGAAAACGGCTCATGATATTTAAAGAAAACATGCAATTCATTGAGTCAATCAATAGGGCAGGAAATCTGTCTTATAAGTTGGGCATCAATGAATTTGCCGATATTACTTCAGACGAGTTTTTTGCCAGGTACACTGTATTAAACATGCCTTCATACCCGTCATCTTCTCCAACGTCGTCGTCGATGGAATTCAAGATTAATGATCTAAATGATGACATGCCGTATTACTTGGATTGGAGAG…	-	10bp deletion. Duplication of RCR3; Nbv5.1tr6238100
Nicotiana tabacum	Common tobacco	Nitab v4.5 Edwards2017	NitabRCR3a	RCR3		YES	Nitab4.5_0003322g0020.1	Nitab4.5_0003322	143544:142258	ATGGCTATGAAAATCAATTTGATCAGTGTTGTAATATTGTTCTTTGTAGTTGGCATGTACAAGTCTCATGCAACGGCTCGCAACCTGCAGCCAGAATTATCTGTGTCTGAGAGACACGAGCTGTGGATGGCACGTCATGGACGAGTTTACAAGGATGAAGCAGAAAAAGGAAAACGACTCATGATATTTAAAGAAAACATGCAATTCATTGAGTCAATCAATAGGGCAGGAAATCTGTCTTATAAGTTGGGCATCAATGAATATGCTGATATTACTTCAGACGAGTTTTTTGCTAGGTACACTGGATTAAACATGCCTTCACACCTTCCATCTTCTCCGGTATCGTCGATGGAATTCAAGATTAATGATCTAACTGATGACATACCGTCGAACTTGGAT…	MAMKINLISVVILFFVVGMYKSHATARNLQPELSVSERHELWMARHGRVYKDEAEKGKRLMIFKENMQFIESINRAGNLSYKLGINEYADITSDEFFARYTGLNMPSHLPSSPVSSMEFKINDLTDDIPSNLDWREKGAVTEVKHQGQCGCCWAFSAVGALEGAYQIATGQKVELSEQELLDCTTNNNGCKGGFMTNAFKFIIENGGISTESDYPYEMKQDTCRSQELTPAVKISSYQVVPESETALLQAVTQQPVSIGISASREFQFYQGGTYHGSCADQINHAVTAIGYGTDDEQGQNYWLLKNSWGTSWGENGFMRIIRGTGGHCDITKLSSYPII	-
Nicotiana tabacum	Common tobacco	Nitab v4.5 Edwards2017	NitabRCR3b	RCR3		YES	Nitab4.5_0003322g0050.1	Nitab4.5_0003322	265372:263759	ATGGCTATGAAAATCAATTTGATCAGTGTTGTAATATTGTTCTTTGTAGTTGGCATGTACAAGTCTCATGCAACGGCTCGCAACCTGCAGCCAGAATTATCTGTGTCAGAGAGACACGAGCTGTGGATGGCACGTCATGGACGAGTTTACAAGGATGAAGCAGAAAAAGGAAAACGACTCATGATATTTAAAGAAAACATGCAATTCATTGAGTCAATCAATAGGGCAGGGAATCTGTCTTATAAGTTGGGCATCAATGAATTTGCCGATATTACTTCAGATGAGTTTTTTGCCAGGTACACTGGATTAAACATGCCTTCACACCTCCCATCTTCTCCGGTATCGTCGATGGAATTCAAGATTAATGATCTAACTGATGACATGCCGTCGAACTTGGAT…	MAMKINLISVVILFFVVGMYKSHATARNLQPELSVSERHELWMARHGRVYKDEAEKGKRLMIFKENMQFIESINRAGNLSYKLGINEFADITSDEFFARYTGLNMPSHLPSSPVSSMEFKINDLTDDMPSNLDWREKGAVTEVKYQGLCGCCWAFSAVGALEGAYQIATGQKVELSEQELLDCTTNNNGCKGGFMTNAFEFIIENGGISTESDYPYETQQDTCRSQELTPAVKISSYQVVPESETALLQAVTQQPVSIGISASQEFQFYQGGTYHGSCAYQINHAVTAIGYGTDEQGQNYWLFKNSWGTSWGENGFMKIIRGTGGHCDITKLSSYPVI	-
Nicotiana tabacum	Common tobacco	Nitab v4.5 Edwards2017	NitabRCR3	RCR3		Partial		Nitab4.5_0122219	2057:1086	GAATTCAAGATTAATGATCTAACTGATGACATGCCGTCTAACTTGGATTGGAGAGAGAAAGGAGCTGTCACTGAAGTGAAGCAGCAAGGTCGGATGTTGCTGGGCATTCTCTGCAGTTGGAGCACTAGAAGGAGCATACCAAATTGCAACAGGCCAAAAGGTGGAACTTTCTGAGCAAGAACTTCTCGATTGCACCACCAATAACAATGGCTGCAACGGAGGATTTATGACCAATGCATTTGAGTTCATCATACAAAATGGTGGAATTTCCACTGAATCAGACTACCCTTATGAAACGCAACAAGACACATGCAGAAGCCAAGAGCTCACACCAGCAGTTAAAATAAGTAGCTATCAAGTTGTGCCTGAAAGTGAAACAGCATTATTGCAAGCCGTAAC…	-	-
Nicotiana tabacum	Common tobacco	Nitab v4.5 Edwards2017	NitabRCR3	RCR3		Partial	Nitab4.5_0017649g0020.1	Nitab4.5_0017649	9172:9531	ATGGCTATGAAAATCAATTTGATCAGTGTTCTAATATTGTTCTTTGTAGTTGGCATGTACAAATCTCATGCAACTGCTCGAAACCTGCAGCCAGCTGAATTGTCTGTGTCTGAGAGACACGAGCTGTGGATGGCACGTCATGGACGAGTTTACAAGGATGAAGTAGAAAAAGGAAAACGACTCATGATATTTAAAGAAAACATGCAATTCATTGAGTCAGTCAATAGGGCAGGAAATCTGTCTTATAAGTTAGGCATCAATGAATTTGCTGATATTACTTCAGAAGAGTTTTTTGCCAGGTATACTGGATTAAACATGCCTTCACACCTTCCATCTTCTCCAATATCGTCGACGGAATTC	-	-
Nicotiana tabacum	Common tobacco	Nitab v4.5 Edwards2017	NitabRCR3	RCR3	YES	Partial	Nitab4.5_0000681g0250.1	Nitab4.5_0000681	716314:715265	ATGGCTATGAAAATCAATTTGATCAGTGTTCTAATATTGTTCTTTGTAATTGGCATGTACAAATCTCATGCAACTGCTCGAAACCTGCAGCCAGCTGAATTGTCTGTGTCTGAGAGACACGAGCTGTGGATGGCACGTCATGGACGAGTTTACAAGGATGAAGCAGAAAAAGGAAAACGACTCATGATATTTAAAGAAAACATGCAATTCATTGAGTCAGTCAACAGTAAGAATTAA	-	-
Nicotiana otophora		Solgenomics	NotoRCR3	RCR3		Partial		Noto_AWOL01S0542158.1	1:201	GGAATTTCTGCTAGCCAAGAGTTCCAATTCTACCAAGGAGGAACTTATCAAGGAAGTTGCGCAGATCGAATTAACCATGCTGTTACAGCGATAGGATATGGAACTGATGAACAAGGTCAAAATTATTGGTTATTGAAGAATTCATGGGGAACATCTTGGGGTGAGAATGGATTCATGAGAATTATAAGAGGTACTGGAGGT		Partial
Nicotiana otophora		Solgenomics	NotoRCR3	RCR3		Partial		Noto_AWOL01S0646077.1	228:124	AATTCATGGGGAACATCTTGGGGTGAGAATGGATTCATGAGAATTATAAGAGGTACTGGAGGTCACTGTGACATCACCAAGTTGTCTTCTTATCCAGTCATTTAA	-	Partial
Nicotiana otophora		Solgenomics	NotoRCR3	RCR3		Partial		Noto_AWOL01S0763305.1	78:279	ATGGCTATGAAAATCAATTTGATCAGTGTTCTAATATTGTTCTTTGTAGTTGGCATGTACAAATCTCATGCAACTGCTCGAAACCTGCAGCCAGCTGAATTGTCTGTGTCTGAGAGACATGAGCTGTGGATGGCACGTCATGGACGAGTTTACAAGGATGAAGCAGAAAAAGGAAAACGACTCATGATATTTAAAGAAAACA	-	Partial
Nicotiana otophora		Solgenomics	NotoRCR3	RCR3		Partial		Noto_AWOL01S0834247.1	245:3	TGTTGCTGGGCATTCTCTGCAGTTGGAGCACTAGAAGGAGCATACCAAATTGCAACAGGCCAAAAGGTGGAACTTTCTGAGCAAGAACTTCTCGATTGCACCACCAATAACAATGGCTGCAACGGAGGATTCATGACCAATGCATTTGAGTTCATCATACAAAATGGTGGAATTTCCACTGAATCAGACTACCCTTATGAAACGCAACAAGACACATGCAGAAGCCAAGAGCTCACACCAGCA	-	Partial
Nicotiana sylvestris	Woodland tobacco	Transcriptome Bombarely2012 Contigs	NSylRCR3_Pseudo	RCR3		Pseudo	Nsyl32208		3:190	GAATTCTTGAATAACCAATAATTTTGACCTTGTTCATCAGTTCCATATCCTATGGCTGTAACAGCATGGTTAATTTGATATGCACAACTTCCATGATAAGTTCCTCCTTGGTAGAATTGGAACTCTTGGCTAGCAGAAATTCCAATTGACACTGGTTGTTGAGTTACGGCTTGCAATAATGCTGTTTC	-	Transcript; Pseudo-gene
Nicotiana sylvestris	Woodland tobacco	Genbank	NSylRCR3a	RCR3		YES	LOC104225753	XM_009777620		ATGGCTATGAAAATCAATTTGATCAGTGTTGTAATATTGTTCTTTGTAGTTGGCATGTACAAGTCTCATGCAACGGCTCGCAACCTGCAGCCAGAATTATCTGTGTCTGAGAGACACGAGCTGTGGATGGCACGTCATGGACGAGTTTACAAGGATGAAGCAGAAAAAGGAAAACGACTCGTGATATTTAAAGAAAACATGCAATTCATTGAGTCAATCAATAGGGCAGGGAATCTGTCTTATAAGTTGGGCATCAATGAATTTGCCGATATTACTTCAGATGAGTTTTTTGCCAGGTACACTGGATTAAACATGCCTTCACACCTCCCATCTTCTCCGGTATCGTCGATGGAATTCAAGATTAATGATCTAACTGATGACATGCCGTCGAACTTGGAT…	MAMKINLISVVILFFVVGMYKSHATARNLQPELSVSERHELWMARHGRVYKDEAEKGKRLVIFKENMQFIESINRAGNLSYKLGINEFADITSDEFFARYTGLNMPSHLPSSPVSSMEFKINDLTDDMPSNLDWREKGAVTEVKYQGLCGCCWAFSAVGALEGAYQIATGQKVELSEQELLDCTTNNNGCKGGFMTNAFEFIIENGGISTESDYPYETQQDTCRSQELTPAVKISSYQVVPESETALLQAVTQQPVSIGISASQEFQFYQGGTYHGSCAYQINHAVTAIGYGTDEQGQNYWLFKNSWGTSWGENGFMKIIRGTGGHCDITKLSSYPVI	Genbank; Identical to NSylRCR3a
Nicotiana sylvestris	Woodland tobacco	Solgenomics	NSylRCR3a	RCR3		YES	mRNA_13731	Nsyl_KD935601.1	87067:85454	ATGGCTATGAAAATCAATTTGATCAGTGTTGTAATATTGTTCTTTGTAGTTGGCATGTACAAGTCTCATGCAACGGCTCGCAACCTGCAGCCAGAATTATCTGTGTCTGAGAGACACGAGCTGTGGATGGCACGTCATGGACGAGTTTACAAGGATGAAGCAGAAAAAGGAAAACGACTCGTGATATTTAAAGAAAACATGCAATTCATTGAGTCAATCAATAGGGCAGGGAATCTGTCTTATAAGTTGGGCATCAATGAATTTGCCGATATTACTTCAGATGAGTTTTTTGCCAGGTACACTGGATTAAACATGCCTTCACACCTCCCATCTTCTCCGGTATCGTCGATGGAATTCAAGATTAATGATCTAACTGATGACATGCCGTCGAACTTGGAT…	MAMKINLISVVILFFVVGMYKSHATARNLQPELSVSERHELWMARHGRVYKDEAEKGKRLVIFKENMQFIESINRAGNLSYKLGINEFADITSDEFFARYTGLNMPSHLPSSPVSSMEFKINDLTDDMPSNLDWREKGAVTEVKYQGLCGCCWAFSAVGALEGAYQIATGQKVELSEQELLDCTTNNNGCKGGFMTNAFEFIIENGGISTESDYPYETQQDTCRSQELTPAVKISSYQVVPESETALLQAVTQQPVSIGISASQEFQFYQGGTYHGSCAYQINHAVTAIGYGTDEQGQNYWLFKNSWGTSWGENGFMKIIRGTGGHCDITKLSSYPVI	Duplication of RCR3
Nicotiana sylvestris	Woodland tobacco	Genbank	NSylRCR3b	RCR3		YES	LOC104240670	XM_009795541		ATGGCTATGAAAATCAATTTGATCAGTGTTGTAATATTGTTCTTTGTAGTTGGCATGTACAAGTCTCATGCAACGGCTCGCAACCTGCAGCCAGAATTATCTGTGTCTGAGAGACACGAGCTGTGGATGGCACGTCATGGACGAGTTTACAAGGATGAAGCAGAAAAAGGAAAACGACTCATGATATTTAAAGAAAACATGCAATTCATTGAGTCAATCAATAGGGCAGGAAATCTGTCTTATAAGTTGGGCATCAATGAATATGCTGATATTACTTCAGACGAGTTTTTTGCTAGGTACACTGGATTAAACATGCCTTCACACCTTCCATCTTCTCCGGTATCGTCGATGGAATTCAAGATTAATGATCTAACTGATGACATACCGTCGAACTTGGAT…	MAMKINLISVVILFFVVGMYKSHATARNLQPELSVSERHELWMARHGRVYKDEAEKGKRLMIFKENMQFIESINRAGNLSYKLGINEYADITSDEFFARYTGLNMPSHLPSSPVSSMEFKINDLTDDIPSNLDWREKGAVTEVKHQGQCGCCWAFSAVGALEGAYQIATGQKVELSEQELLDCTTNNNGCKGGFMTNAFKFIIENGGISTESDYPYEMKQDTCRSQELTPAVKISSYQVVPESETALLQAVTQQPVSIGISASQEFQFYQGGTYHGSCADQINHAVTAIGYGTDDEQGQNYWLLKNSWGTSWGENGFMRIIRGTGGHCDITKLSSYPII	Genbank; Identical to NSylRCR3b
Nicotiana sylvestris	Woodland tobacco	Solgenomics	NSylRCR3b	RCR3		YES	mRNA_35526	Nsyl_KD949497.1	16799:18536	ATGGCTATGAAAATCAATTTGATCAGTGTTGTAATATTGTTCTTTGTAGTTGGCATGTACAAGTCTCATGCAACGGCTCGCAACCTGCAGCCAGAATTATCTGTGTCTGAGAGACACGAGCTGTGGATGGCACGTCATGGACGAGTTTACAAGGATGAAGCAGAAAAAGGAAAACGACTCATGATATTTAAAGAAAACATGCAATTCATTGAGTCAATCAATAGGGCAGGAAATCTGTCTTATAAGTTGGGCATCAATGAATATGCTGATATTACTTCAGACGAGTTTTTTGCTAGGTACACTGGATTAAACATGCCTTCACACCTTCCATCTTCTCCGGTATCGTCGATGGAATTCAAGATTAATGATCTAACTGATGACATACCGTCGAACTTGGAT…	MAMKINLISVVILFFVVGMYKSHATARNLQPELSVSERHELWMARHGRVYKDEAEKGKRLMIFKENMQFIESINRAGNLSYKLGINEYADITSDEFFARYTGLNMPSHLPSSPVSSMEFKINDLTDDIPSNLDWREKGAVTEVKHQGQCGCCWAFSAVGALEGAYQIATGQKVELSEQELLDCTTNNNGCKGGFMTNAFKFIIENGGISTESDYPYEMKQDTCRSQELTPAVKISSYQVVPESETALLQAVTQQPVSIGISASQEFQFYQGGTYHGSCADQINHAVTAIGYGTDDEQGQNYWLLKNSWGTSWGENGFMRIIRGTGGHCDITKLSSYPII	Duplication of RCR3
Nicotiana tabacum BX	Common tobacco	Ntab-BX_AWOK-SS	Ntab-BX-RCR3a	RCR3		YES	mRNA_67667	Ntab-BX_AWOK-SS19668	82158:80872	ATGGCTATGAAAATCAATTTGATCAGTGTTGTAATATTGTTCTTTGTAGTTGGCATGTACAAGTCTCATGCAACGGCTCGCAACCTGCAGCCAGAATTATCTGTGTCTGAGAGACACGAGCTGTGGATGGCACGTCATGGACGAGTTTACAAGGATGAAGCAGAAAAAGGAAAACGACTCATGATATTTAAAGAAAACATGCAATTCATTGAGTCAATCAATAGGGCAGGAAATCTGTCTTATAAGTTGGGCATCAATGAATATGCTGATATTACTTCAGACGAGTTTTTTGCTAGGTACACTGGATTAAACATGCCTTCACACCTTCCATCTTCTCCGGTATCGTCGATGGAATTCAAGATTAATGATCTAACTGATGACATACCGTCGAACTTGGAT…	MAMKINLISVVILFFVVGMYKSHATARNLQPELSVSERHELWMARHGRVYKDEAEKGKRLMIFKENMQFIESINRAGNLSYKLGINEYADITSDEFFARYTGLNMPSHLPSSPVSSMEFKINDLTDDIPSNLDWREKGAVTEVKHQGQCGCCWAFSAVGALEGAYQIATGQKVELSEQELLDCTTNNNGCKGGFMTNAFKFIIENGGISTESDYPYETQQDTCRSQELTPAVKISSYQVVPESETALLQAVTQQPVSIGISASREFQFYQGGTYHGSCADQINHAVTAIGYGTDDEQGQNYWLLKNSWGTSWGENGFMRIIRGTGGHCDITKLSSYPII	Probable duplication of RCR3
Nicotiana tabacum BX	Common tobacco	Ntab-BX_AWOK-SS	Ntab-BX-RCR3b	RCR3		Partial	mRNA_67667	Ntab-BX_AWOK-SS19668	146980:148294	ATGGCTATGAAAATCAATTTGATCAGTGTTGTAATATTGTTCTTTGTAGTTGGCATGTACAAGTCTCATGCAACGGCTCGCAACCTGCAGCCAGAATTATCTGTGTCTGAGAGACACGAGCTGTGGATGGCACGTCATGGACGAGTTTACAAGGATGAAGCAGAAAAAGGAAAACGACTCATGATATTTAAAGAAAACATGCAATTCATTGAGTCAATCAATAGGGCAGGGAATCTGTCTTATAAGTTGGGCATCAATGAATTTGCCGATATTACTTCAGATGAGTTTTTTGCCAGGTACACTGGATTAAACATGCCTTCACACCTCCCATCTTCTCCGGTATCGTCGATGGAATTCAAGATTAATGATCTAACTGATGACATGCCGTCGAACTTGGAT…		Probable duplication of RCR3
Nicotiana tabacum K326	Common tobacco	Ntab-K326_AWOJ-SS	Ntab-K326-RCR3a	RCR3	YES	Partial		Ntab-K326_AWOJ-SS17361	130685:130117	GATGTTGCTGGGCATTCTCTGCAGTTGGAGCACTAGAAGGAGCATACCAAATTGCAACAGGCCAAAAGGTGGAACTTTCTGAGCAAGAACTTCTCGATTGCACCACCAATAACAATGGCTGCAACGGAGGATTTATGACCAATGCATTTGAGTTCATCATACAAAATGGTGGAATTTCCACTGAATCAGACTACCCTTATGAAACGCAACAAGACACATGCAGAAGCCAAGAGCTCACACCAGCAGTTAAAATAAGTAGCTATCAAGTTGTGCCTGAAAGTGAAACAGCATTATTGCAAGCCGTAACTCAACAACCAGTGTCAATTGGAATTTCTGCTAGCCAAGAGTTCCAATTCTACCAAGGAGGAACTTATCAAGGAAGTTGCGCAGATCGAATTA…	-	Second exon only, identical to Ntab-K326-RCR3b
Nicotiana tabacum K326	Common tobacco	Ntab-K326_AWOJ-SS	Ntab-K326-RCR3b	RCR3	YES	YES	mRNA_48238	Ntab-K326_AWOJ-SS17361	222654:223977	ATGGCTATGAAAATCAATTTGATCAGTGTTCTAATATTGTTCTTTGTAGTTGGCATGTACAAATCTCATGCAACTGCTCGAAACCTGCAGCCAGCTGAATTGTCTGTGTCTGAGAGACACGAGCTGTGGATGGCACGTCATGGACGAGTTTACAAGGATGAAGCAGAAAAAGGAAAACGACTCATGATATTTAAAGAAAACATGCAATTCATTGAGTCAGTCAATAGGGCAGGAAATCTGTCTTATAAGTTAGGCATCAATGAATTTGCTGATATTACTTCAGAAGAGTTTTTTGCCAGGTATACTGGATTAAACATGCCTTCACACCTTCCATCTTCTCCAATATCGTCGACGGAATTCAAGATTAATGATCTAACTGATGACATGCCGTCTAACTTG…	MAMKINLISVLILFFVVGMYKSHATARNLQPAELSVSERHELWMARHGRVYKDEAEKGKRLMIFKENMQFIESVNRAGNLSYKLGINEFADITSEEFFARYTGLNMPSHLPSSPISSTEFKINDLTDDMPSNLDWREKGAVTEVKQQGHCGCCWAFSAVGALEGAYQIATGQKVELSEQELLDCTTNNNGCNGGFMTNAFEFIIQNGGISTESDYPYETQQDTCRSQELTPAVKISSYQVVPESETALLQAVTQQPVSIGISASQEFQFYQGGTYQGSCADRINHAVTAIGYGTDEQGQNYWLLKNSWGTSWGENGFMRIIRGTGGHCDITKLSSYPVI	Duplication of RCR3
Nicotiana tabacum K326	Common tobacco	Ntab-K326_AWOJ-SS	Ntab-K326-RCR3c	RCR3		YES	mRNA_67061	Ntab-K326_AWOJ-SS19472	105327:104041	ATGGCTATGAAAATCAATTTGATCAGTGTTGTAATATTGTTCTTTGTAGTTGGCATGTACAAGTCTCATGCAACGGCTCGCAACCTGCAGCCAGAATTATCTGTGTCTGAGAGACACGAGCTGTGGATGGCACGTCATGGACGAGTTTACAAGGATGAAGCAGAAAAAGGAAAACGACTCATGATATTTAAAGAAAACATGCAATTCATTGAGTCAATCAATAGGGCAGGAAATCTGTCTTATAAGTTGGGCATCAATGAATATGCTGATATTACTTCAGACGAGTTTTTTGCTAGGTACACTGGATTAAACATGCCTTCACACCTTCCATCTTCTCCGGTATCGTCGATGGAATTCAAGATTAATGATCTAACTGATGACATACCGTCGAACTTGGAT…	MAMKINLISVVILFFVVGMYKSHATARNLQPELSVSERHELWMARHGRVYKDEAEKGKRLMIFKENMQFIESINRAGNLSYKLGINEYADITSDEFFARYTGLNMPSHLPSSPVSSMEFKINDLTDDIPSNLDWREKGAVTEVKHQGQCCCWAFSAVGALEGAYQIATGQKVELSEQELLDCTTNNNGCKGGFMTNAFKFIIENGGISTESDYPYETQQDTCRSQELTPAVKISSYQVVPESETALLQAVTQQPVSIGISASREFQFYQGGTYHGSCADQINHAVTAIGYGTDDEQGQNYWLLKNSWGTSWGENGFMRIIRGTGGHCDITKLSSYPII	Duplication of RCR3
Nicotiana tabacum K326	Common tobacco	Ntab-K326_AWOJ-SS	Ntab-K326-RCR3d	RCR3		YES		Ntab-K326_AWOJ-SS19472	172669:174282	ATGGCTATGAAAATCAATTTGATCAGTGTTGTAATATTGTTCTTTGTAGTTGGCATGTACAAGTCTCATGCAACGGCTCGCAACCTGCAGCCAGAATTATCTGTGTCAGAGAGACACGAGCTGTGGATGGCACGTCATGGACGAGTTTACAAGGATGAAGCAGAAAAAGGAAAACGACTCATGATATTTAAAGAAAACATGCAATTCATTGAGTCAATCAATAGGGCAGGGAATCTGTCTTATAAGTTGGGCATCAATGAATTTGCCGATATTACTTCAGATGAGTTTTTTGCCAGGTACACTGGATTAAACATGCCTTCACACCTCCCATCTTCTCCGGTATCGTCGATGGAATTCAAGATTAATGATCTAACTGATGACATGCCGTCGAACTTGGAT…	MAMKINLISVVILFFVVGMYKSHATARNLQPELSVSERHELWMARHGRVYKDEAEKGKRLMIFKENMQFIESINRAGNLSYKLGINEFADITSDEFFARYTGLNMPSHLPSSPVSSMEFKINDLTDDMPSNLDWREKGAVTEVKYQGLCCCWAFSAVGALEGAYQIATGQKVELSEQELLDCTTNNNGCKGGFMTNAFEFIIENGGISTESDYPYETQQDTCRSQELTPAVKISSYQVVPESETALLQAVTQQPVSIGISASQEFQFYQGGTYHGSCAYQINHAVTAIGYGTDEQGQNYWLFKNSWGTSWGENGFMKIIRGTGGHCDITKLSSYPVI	Duplication of RCR3
Nicotiana tabacum	Common tobacco	Genbank	NtabRCR3	RCR3		YES	LOC107774349	XM_016593844		ATGGCTATGAAAATCAATTTGATCAGTGTTGTAATATTGTTCTTTGTAGTTGGCATGTACAAGTCTCATGCAACGGCTCGCAACCTGCAGCCAGAATTGTCTGTGTCTGAGAGACACGAGCTGTGGATGGCACGTCATGGACGAGTTTACAAGGATGAAGCAGAAAAAGGAAAACGACTCATGATATTTAAAGAAAACATGCAATTCATTGAGTCAATCAATAGGGCAGGAAATCTGTCTTATAAGTTGGGCATCAATGAATATGCTGATATTACTTCAGACGAGTTTTTTGCTAGGTACACTGGATTAAACATGCCTTCACACCTTCCATCTTCTCCGGTATCGTCGATGGAATTCAAGATTAATGATCTAACTGATGACATACCGTCGAACTTGGAT…	MAMKINLISVVILFFVVGMYKSHATARNLQPELSVSERHELWMARHGRVYKDEAEKGKRLMIFKENMQFIESINRAGNLSYKLGINEYADITSDEFFARYTGLNMPSHLPSSPVSSMEFKINDLTDDIPSNLDWREKGAVTEVKHQGQCGCCWAFSAVGALEGAYQIATGQKVELSEQELLDCTTNNNGCKGGFMTNAFKFIIENGGISTESDYPYEMKQDTCRSQELTPAVKISSYQVVPESETALLQAVTQQPVSIGISASREFQFYQGGTYHGSCADQINHAVTAIGYGTDDEQGQNYWLLKNSWGTSWGENGFMRIIRGTGGHCDITKLSSYPII	Genbank
Nicotiana tabacum	Common tobacco	Genbank	NtabRCR3	RCR3		YES	LOC107784290	XM_016605396		ATGGCTATGAAAATCAATTTGATCAGTGTTGTAATATTGTTCTTTGTAGTTGGCATGTACAAGTCTCATGCAACGGCTCGCAACCTGCAGCCAGAATTATCTGTGTCAGAGAGACACGAGCTGTGGATGGCACGTCATGGACGAGTTTACAAGGATGAAGCAGAAAAAGGAAAACGACTCATGATATTTAAAGAAAACATGCAATTCATTGAGTCAATCAATAGGGCAGGGAATCTGTCTTATAAGTTGGGCATCAATGAATTTGCCGATATTACTTCAGATGAGTTTTTTGCCAGGTACACTGGATTAAACATGCCTTCACACCTCCCATCTTCTCCGGTATCGTCGATGGAATTCAAGATTAATGATCTAACTGATGACATGCCGTCGAACTTGGAT…	MAMKINLISVVILFFVVGMYKSHATARNLQPELSVSERHELWMARHGRVYKDEAEKGKRLMIFKENMQFIESINRAGNLSYKLGINEFADITSDEFFARYTGLNMPSHLPSSPVSSMEFKINDLTDDMPSNLDWREKGAVTEVKYQGLCGCCWAFSAVGALEGAYQIATGQKVELSEQELLDCTTNNNGCKGGFMTNAFEFIIENGGISTESDYPYETQQDTCRSQELTPAVKISSYQVVPESETALLQAVTQQPVSIGISASQEFQFYQGGTYQGSCADRINHAVTAIGYGTDEQGQNYWLFKNSWGTSWGENGFMKIIRGTGGHCDITKLSSYPVI	Genbank
Nicotiana tabacum	Common tobacco	Genbank	NtabRCR3	RCR3		YES	LOC107814689	XM_016640141		ATGGCTATGAAAATCAATTTGATCAGTGTTCTAATATTGTTCTTTGTAATTGGCATGTACAAATCTCATGCAACTGCTCGAAACCTGCAGCCAGCTGAATTGTCTGTGTCTGAGAGACACGAGCTGTGGATGGCACGTCATGGACGAGTTTACAAGGATGAAGCAGAAAAAGGAAAACGACTCATGATATTTAAAGAAAACATGCAATTCATTGAGTCAGTCAACAGGGCAGGAAATCTGTCTTATAAGTTAGGCATCAATGAATTTGCTGATATTACTTCAGAAGAGTTTTTTGCCAGGTATACTGGATTAAACATGCCTTCACACCTTCCATCTTCTCCAATATCGTCGACGGAATTCAAGATTAATGATCTAACTGATGACATGCCGTCTAACTTG…	MAMKINLISVLILFFVIGMYKSHATARNLQPAELSVSERHELWMARHGRVYKDEAEKGKRLMIFKENMQFIESVNRAGNLSYKLGINEFADITSEEFFARYTGLNMPSHLPSSPISSTEFKINDLTDDMPSNLDWREKGAVTEVKQQGHCGCCWAFSAVGALEGAYQIATGQKVELSEQELLDCTTNNNGCNGGFMTNAFEFIIQNGGISTESDYPYETQQDTCRSQELTPAVKISSYQVVPESETALLQAVTQQPVSIGISASQEFQFYQGGTYQGSCADRINHAVTAIGYGTDEQGQNYWLLKNSWGTSWGENGFMRIIRGTGGHCDITKLSSYPVI	Genbank
Nicotiana tabacum TN90	Common tobacco	Ntab-TN90_AYMY-SS	Ntab-TN90-RCR3a	RCR3	YES	YES		Ntab-TN90_AYMY-SS15886	170733:169414	ATGGCTATGAAAATCAATTTGATCAGTGTTCTAATATTGTTCTTTGTAATTGGCATGTACAAATCTCATGCAACTGCTCGAAACCTGCAGCCAGCTGAATTGTCTGTGTCTGAGAGACACGAGCTGTGGATGGCACGTCATGGACGAGTTTACAAGGATGAAGCAGAAAAAGGAAAACGACTCATGATATTTAAAGAAAACATGCAATTCATTGAGTCAGTCAACAGGGCAGGAAATCTGTCTTATAAGTTAGGCATCAATGAATTTGCTGATATTACTTCAGAAGAGTTTTTTGCCAGGTATACTGGATTAAACATGCCTTCACACCTTCCATCTTCTCCAATATCGTCGACGGAATTCAAGATTAATGATCTAACTGATGACATGCCGTCTAACTTG…	MAMKINLISVLILFFVIGMYKSHATARNLQPAELSVSERHELWMARHGRVYKDEAEKGKRLMIFKENMQFIESVNRAGNLSYKLGINEFADITSEEFFARYTGLNMPSHLPSSPISSTEFKINDLTDDMPSNLDWREKGAVTEVKQQGHCGCCWAFSAVGALEGAYQIATGQKVELSEQELLDCTTNNNGCNGGFMTNAFEFIIQNGGISTESDYPYETQQDTCRSQELTPAVKISSYQVVPESETALLQAVTQQPVSIGISASQEFQFYQGGTYQGSCADRINHAVTAIGYGTDEQGQNYWLLKNSWGTSWGENGFMRIIRGTGGHCDITKLSSYPVI	Duplication of RCR3; Ntab-TN90-RCR3a and Ntab-TN90-RCR3b identical AA
Nicotiana tabacum TN90	Common tobacco	Ntab-TN90_AYMY-SS	Ntab-TN90-RCR3b	RCR3	YES	YES		Ntab-TN90_AYMY-SS15886	241366:242685	ATGGCTATGAAAATCAATTTGATCAGTGTTCTAATATTGTTCTTTGTAATTGGCATGTACAAATCTCATGCAACTGCTCGAAACCTGCAGCCAGCTGAATTGTCTGTGTCTGAGAGACACGAGCTGTGGATGGCACGTCATGGACGAGTTTACAAGGATGAAGCAGAAAAAGGAAAACGACTCATGATATTTAAAGAAAACATGCAATTCATTGAGTCAGTCAATAGGGCAGGAAATCTGTCTTATAAGTTAGGCATCAATGAATTTGCTGATATTACTTCAGAAGAGTTTTTTGCCAGGTATACTGGATTAAACATGCCTTCACACCTTCCATCTTCTCCAATATCGTCGACGGAATTCAAGATTAATGATCTAACTGATGACATGCCGTCTAACTTG…	MAMKINLISVLILFFVIGMYKSHATARNLQPAELSVSERHELWMARHGRVYKDEAEKGKRLMIFKENMQFIESVNRAGNLSYKLGINEFADITSEEFFARYTGLNMPSHLPSSPISSTEFKINDLTDDMPSNLDWREKGAVTEVKQQGHCGCCWAFSAVGALEGAYQIATGQKVELSEQELLDCTTNNNGCNGGFMTNAFEFIIQNGGISTESDYPYETQQDTCRSQELTPAVKISSYQVVPESETALLQAVTQQPVSIGISASQEFQFYQGGTYQGSCADRINHAVTAIGYGTDEQGQNYWLLKNSWGTSWGENGFMRIIRGTGGHCDITKLSSYPVI	Duplication of RCR3; Ntab-TN90-RCR3a and Ntab-TN90-RCR3b identical AA
Nicotiana tabacum TN90	Common tobacco	Ntab-TN90_AYMY-SS	Ntab-TN90-RCR3c	RCR3		YES	mRNA_82062	Ntab-TN90_AYMY-SS17877	95056:93770	ATGGCTATGAAAATCAATTTGATCAGTGTTGTAATATTGTTCTTTGTAGTTGGCATGTACAAGTCTCATGCAACGGCTCGCAACCTGCAGCCAGAATTGTCTGTGTCTGAGAGACACGAGCTGTGGATGGCACGTCATGGACGAGTTTACAAGGATGAAGCAGAAAAAGGAAAACGACTCATGATATTTAAAGAAAACATGCAATTCATTGAGTCAATCAATAGGGCAGGAAATCTGTCTTATAAGTTGGGCATCAATGAATATGCTGATATTACTTCAGACGAGTTTTTTGCTAGGTACACTGGATTAAACATGCCTTCACACCTTCCATCTTCTCCGGTATCGTCGATGGAATTCAAGATTAATGATCTAACTGATGACATACCGTCGAACTTGGAT…	MAMKINLISVVILFFVVGMYKSHATARNLQPELSVSERHELWMARHGRVYKDEAEKGKRLMIFKENMQFIESINRAGNLSYKLGINEYADITSDEFFARYTGLNMPSHLPSSPVSSMEFKINDLTDDIPSNLDWREKGAVTEVKHQGQCGCCWAFSAVGALEGAYQIATGQKVELSEQELLDCTTNNNGCKGGFMTNAFKFIIENGGISTESDYPYEMKQDTCRSQELTPAVKISSYQVVPESETALLQAVTQQPVSIGISASREFQFYQGGTYHGSCADQINHAVTAIGYGTDDEQGQNYWLLKNSWGTSWGENGFMRIIRGTGGHCDITKLSSYPII	Duplication of RCR3
Nicotiana tabacum TN90	Common tobacco	Ntab-TN90_AYMY-SS	Ntab-TN90-RCR3d_Pseudo	RCR3		Pseudo	mRNA_82048	Ntab-TN90_AYMY-SS17877	162402:164090	ATGGCTATGAAAATCAATTTGATCAGTGTTGTAATATTGTTCTTTGTAGTTGGCATGTACAAGTCTCATGCAACGGCTCGCAACCTGCAGCCAGAATTATCTGTGTCAGAGAGACACGAGCTGTGGATGGCACGTCATGGACGAGTTTACAAGGATGAAGCAGAAAAAGGAAAACGACTCATGATATTTAAAGAAAACATGCAATTCATTGAGTCAATCAATAGGGCAGGGAATCTGTCTTATAAGTTGGGCATCAATGAATTTGCCGATATTACTTCAGATGAGTTTTTTGCCAGGTACACTGGATTAAACATGCCTTCACACCTCCCATCTTCTCCGGTATCGTCGATGGAATTCAAGATTAATGATCTAACTGATGACATGCCGTCGAACTTGGAT…	-	Duplication of RCR3; Insertion
Nicotiana tomentosiformis		Genbank	NtomRCR3	RCR3		YES	LOC104101197	XM_009608639		ATGGCTATGAAAATCAATTTGATCAGTGTTCTAATATTGTTCTTTGTAGTTGGCATGTACAAATCTCATGCAACTGCTCGAAACCTGCAGCCAGCTGAATTGTCTGTGTCTGAGAGACACGAGCTGTGGATGGCACGTCATGGACGAGTTTACAAGGATGAAGCAGAAAAAGGAAAACGACTCATGATATTTAAAGAAAACATGCAATTCATTGAGTCAGTCAATAGGGCAGGAAATCTGTCTTATAAGTTAGGCATCAATGAATTTGCTGATATTACTTCAGAAGAGTTTTTTGCCAGGTATACTGGATTAAACATGCCTTCACACCTTCCATCTTCTCCAATATCGTCGACGGAATTCAAGATTAATGATCTAACTGATGACATGCCGTCTAACTTG…	MAMKINLISVLILFFVVGMYKSHATARNLQPAELSVSERHELWMARHGRVYKDEAEKGKRLMIFKENMQFIESVNRAGNLSYKLGINEFADITSEEFFARYTGLNMPSHLPSSPISSTEFKINDLTDDMPSNLDWREKGAVTEVKQQGHCGCCWAFSAVGALEGAYQIATGQKVELSEQELLDCTTNNNGCNGGFMTNAFEFIIQNGGISTESDYPYETQQDTCRSQELTPAVKISSYQVVPESETALLQAVTQQPVSIGISASQEFQFYQGGTYQGSCADRINHAVTAIGYGNDEQGQNYWLLKNSWGTSWGENGFMRIIRGTGGHCDITKLSSYPVI	Genbank; Identical to NtomRCR3
Nicotiana tomentosiformis		Solgenomics	NtomRCR3	RCR3		YES		Ntom_KB952743.1	14596:13275	ATGGCTATGAAAATCAATTTGATCAGTGTTCTAATATTGTTCTTTGTAGTTGGCATGTACAAATCTCATGCAACTGCTCGAAACCTGCAGCCAGCTGAATTGTCTGTGTCTGAGAGACACGAGCTGTGGATGGCACGTCATGGACGAGTTTACAAGGATGAAGCAGAAAAAGGAAAACGACTCATGATATTTAAAGAAAACATGCAATTCATTGAGTCAGTCAATAGGGCAGGAAATCTGTCTTATAAGTTAGGCATCAATGAATTTGCTGATATTACTTCAGAAGAGTTTTTTGCCAGGTATACTGGATTAAACATGCCTTCACACCTTCCATCTTCTCCAATATCGTCGACGGAATTCAAGATTAATGATCTAACTGATGACATGCCGTCTAACTTG…	MAMKINLISVLILFFVVGMYKSHATARNLQPAELSVSERHELWMARHGRVYKDEAEKGKRLMIFKENMQFIESVNRAGNLSYKLGINEFADITSEEFFARYTGLNMPSHLPSSPISSTEFKINDLTDDMPSNLDWREKGAVTEVKQQGHCGCCWAFSAVGALEGAYQIATGQKVELSEQELLDCTTNNNGCNGGFMTNAFEFIIQNGGISTESDYPYETQQDTCRSQELTPAVKISSYQVVPESETALLQAVTQQPVSIGISASQEFQFYQGGTYQGSCADRINHAVTAIGYGNDEQGQNYWLLKNSWGTSWGENGFMRIIRGTGGHCDITKLSSYPVI	-
Nicotiana tomentosiformis		Solgenomics	NtomRCR3	RCR3		Partial		Ntom_ASAG01213416.1	561:111	ATGGCTATGAAAATCAATTTGATCAGTGTTCTAATATTGTTCTTTGTAGTTGGCATGTACAAATCTCATGCAACTGCTCGAAACCTGCAGCCAGCTGAATTGTCTGTGTCTGAGAGACACGAGCTGTGGATGGCACGTCATGGACGAGTTTACAAGGATGAAGCAGAAAAAGGAAAACGACTCATGATATTTAAAGAAAACATGCAATTCATTGAGTCAGTCAATAGGGCAGGAAATCTGTCTTATAAGTTAGGCATCAATGAATTTGCTGATATTACTTCAGAAGAGTTTTTTGCCAGGTATACTGGATTAAACATGCCTTCACACCTTCCATCTTCTCCAATATCGTCGACGGAATTCAAGATTAATGATCTAACTGATGACATGCCGTCTAACTTG…	-	Identical to first exon of Ntom_KB952743.1
Nicotiana tomentosiformis		Solgenomics	NtomRCR3	RCR3		Partial		Ntom_ASAG01214328.1	917:349	GATGTTGCTGGGCATTCTCTGCAGTTGGAGCACTAGAAGGAGCATACCAAATTGCAACAGGCCAAAAGGTGGAACTTTCTGAGCAAGAACTTCTCGATTGCACCACCAATAACAATGGCTGCAACGGAGGATTTATGACCAATGCATTTGAGTTCATCATACAAAATGGTGGAATTTCCACTGAATCAGACTACCCTTATGAAACGCAACAAGACACATGCAGAAGCCAAGAGCTCACACCAGCAGTTAAAATAAGTAGCTATCAAGTTGTGCCTGAAAGTGAAACAGCATTATTGCAAGCCGTAACTCAACAACCAGTGTCAATTGGAATTTCTGCTAGCCAAGAGTTCCAATTCTACCAAGGAGGAACTTATCAAGGAAGTTGCGCAGATCGAATTA…	-	Identical to second exon of Ntom_KB952743.1
Petunia axillaris N	Large white petunia	Petunia_axillaris N_v1.6.2	PeaxiRCR3	RCR3		Pseudo	Peaxi162Scf00261g00085.1	Peaxi162Scf00261	842325:835758	ATGCTTTGCTACAACAGACATGGAATGCAAGCCTTGAGCAATTTAAAAGCAAAATTCTTGTCATCAAAAATCCCAGTTTATACTCTAGATTTACTTAACAATGGCTGTGAAGTTAATTTGATAAGCATTCTAGTACTATTGTTTTTTGTTGTTGGCATGCATAAGTCTCAAGCAACTTCTCGCAACCAACAAAAGCTCTCTGTGTCCGAAGAACACGAGCTGTGGATGGCACGACATGGACGAGTTTACGAAAATGAATTAGAGAAGCAAAAACGACTCATGATATTTAAAGATAACATGGAATTCATCGAGTCAATCAATAGTGCAGGAAATAACCATTCTTACAAGTTAGGCATAAATGAATTTGCAGATATGACCTATGAAGAGTTTATTGCCAAG…	-	Pseudo
Petunia inflata S6		Petunia_inflata_v1.0.1	PeinfRCR3	RCR3		YES	Peinf101Scf00562g07015.1	Peinf101Scf00562	744738:743171	ATGGCTGTGAAGTTTAATTTGATAAGCTTCCTAGTACTATTGTTTTTTGTTGTTGGCATGCATAAGTCTCAAGCAACTTCTCGCAACCAACAAAAGCTATCTGTGTCCGAAGAACACGAGCTGTGGATGGCACGACATGGACGAGTTTACGATAATGAATTAGAGAAGCAAAAACGACTCATGATATTCAAAGATAACATGGAATTCATCGAGTCAATCAATAGTGCAGGAAATAACCATTCTTACAAGTTGGGCATAAATGAATTTGCAGATATGACCTATGAAGAGTTTATTGCCAAGTATACTGGATTAAACATGCCTAACTCATCTTCTTCAAAGACCACGGAGTTCAAGATTAAAGATTTAACTGATGATGACATGATGGCCTCTAACTTGGAC…	MAVKFNLISFLVLLFFVVGMHKSQATSRNQQKLSVSEEHELWMARHGRVYDNELEKQKRLMIFKDNMEFIESINSAGNNHSYKLGINEFADMTYEEFIAKYTGLNMPNSSSSKTTEFKIKDLTDDDMMASNLDWREKGAVTQVKQQGQCGCCWAFSAVGALEGAYQISTGQQIELSEQELLDCTTKSRGCNGGYMTDAFEFIIENGGISTESDYPYQMQQDTCRSQELSPAIKISSYQVVPDSETALLQAVTQQPVSIGISISREFQHYNENGGIYQGSCGYYINHAVTAIGYGIDEQEGQKYWLLKNSWGPTWGEKGFMRIIRDTGYPGGHCGITKLASFPVI	-
Petunia inflata S6		Petunia_inflata_v1.0.1	PeinfRCR3_Pseudo	RCR3		Pseudo	Peinf101Scf00195g10008.1	Peinf101Scf00195	1062421:1063938	ATGGCTGTGAAGTTTAATTTGATAAGCTTTCTAGTACTATTGTTTTTTGTTGTTGGCATGCATAAGTCTCAAGCAACTTCTCGCAACCAACAAAAGCTATCTGTGTCCGAAGAACACGAGCTGTGGATGGCACGACATGGACGAGTTTACGATAATGAATTAGAGAAGCAAAAACGACTCATGATATTCAAAGATAACGTGGAATTCATCGAGTCAATCAATAGTGCAGGAAATAACCATTCTTACAAGTTGGGCATAAATGAATTTGCAGATATGACCTATGAAGAGTTTATTGCCAAGTATACTGGATTAAACATGCCTAACTCATCTTCTTCAAAGACCACGGAGTTCAAGATTAAAGATTTAACTGATGATGACATGATGGCCTCTAACTTGGAC…	-	Misses last ~15 amino acids
Solanum tuberosum	Potato	Genbank	PGSC_RCR3a	RCR3		YES	KF536711			ATGGCTATGAAAATTGATTTGATGAGTATTTTAATTACACTATTCTTTGTAATTAGCATGTTTAACTCTCAAACAACAGCTCGCAGCCAGCCAAAACTATCCGTGTCTGAGAGACACGAACAGTGGATGTCACGTCATGGACGCGTTTACAAGGACGAAGTAGAAAAAGGAGAACGATTCATGATTTTCAAAGAAAACATGAAATTCATTGAGTCGATCAATAAGGCAGGGAATCTGTCTTACAAGTTAGGGGTCAATGAATTTGCAGATATTACTTCAGAAGAGTTTTTGGCTAAATTTACTGGATTAAACGTACCTTCATATCTTTCACCTTCTCCAATGTCATCAACGGAATTTAAGATTAATGATCTTAGTGATGATGACATGCCGTCTAACTTG…	MAMKIDLMSILITLFFVISMFNSQTTARSQPKLSVSERHEQWMSRHGRVYKDEVEKGERFMIFKENMKFIESINKAGNLSYKLGVNEFADITSEEFLAKFTGLNVPSYLSPSPMSSTEFKINDLSDDDMPSNLDWRESGAVTQVKNQGRCGCCWAFSAVGSLEGAYKIATGNLVEFSEQELLDCTTTNNYGCNGGFMTNAFDFIIENGGISIESDYEYQGQQYSCRSQEKTAAVQISSYQVVPADETSLLQAVTKQPVSIGIAASQELQFYAGGTYQGSCADQINHAVTAIGYGTDEQGQKYWLLKNSWGTTWGENGFMKIIRDSGNPGGLCDIAKMSSYPNIA	Genbank; Identical to PgscRCR3a
Solanum tuberosum	Potato	Genbank	PGSC_RCR3a	RCR3		YES	NM_001288677			ATGGCTATGAAAATTGATTTGATGAGTATTTTAATTACACTATTCTTTGTAATTAGCATGTTTAACTCTCAAACAACAGCTCGCAGCCAGCCAAAACTATCCGTGTCTGAGAGACACGAACAGTGGATGTCACGTCATGGACGCGTTTACAAGGACGAAGTAGAAAAAGGAGAACGATTCATGATTTTCAAAGAAAACATGAAATTCATTGAGTCGATCAATAAGGCAGGGAATCTGTCTTACAAGTTAGGGGTCAATGAATTTGCAGATATTACTTCAGAAGAGTTTTTGGCTAAATTTACTGGATTAAACGTACCTTCATATCTTTCACCTTCTCCAATGTCATCAACGGAATTTAAGATTAATGATCTTAGTGATGATGACATGCCGTCTAACTTG…	MAMKIDLMSILITLFFVISMFNSQTTARSQPKLSVSERHEQWMSRHGRVYKDEVEKGERFMIFKENMKFIESINKAGNLSYKLGVNEFADITSEEFLAKFTGLNVPSYLSPSPMSSTEFKINDLSDDDMPSNLDWRESGAVTQVKNQGRCGCCWAFSAVGSLEGAYKIATGNLVEFSEQELLDCTTTNNYGCNGGFMTNAFDFIIENGGISIESDYEYQGQQYSCRSQEKTAAVQISSYQVVPADETSLLQAVTKQPVSIGIAASQELQFYAGGTYQGSCADQINHAVTAIGYGTDEQGQKYWLLKNSWGTTWGENGFMKIIRDSGNPGGLCDIAKMSSYPNIA	Genbank; Identical to PgscRCR3a
Solanum tuberosum	Potato	PGSC_DM_v3.4	PGSC_RCR3a	RCR3	YES	YES	PGSC0003DMG400010215	2	32336590:32337723	ATGGCTATGAAAATTGATTTGATGAGTATTTTAATTACACTATTCTTTGTAATTAGCATGTTTAACTCTCAAACAACAGCTCGCAGCCAGCCAAAACTATCCGTGTCTGAGAGACACGAACAGTGGATGTCACGTCATGGACGCGTTTACAAGGACGAAGTAGAAAAAGGAGAACGATTCATGATTTTCAAAGAAAACATGAAATTCATTGAGTCGATCAATAAGGCAGGGAATCTGTCTTACAAGTTAGGGGTCAATGAATTTGCAGATATTACTTCAGAAGAGTTTTTGGCTAAATTTACTGGATTAAACGTACCTTCATATCTTTCACCTTCTCCAATGTCATCAACGGAATTTAAGATTAATGATCTTAGTGATGATGACATGCCGTCTAACTTG…	MAMKIDLMSILITLFFVISMFNSQTTARSQPKLSVSERHEQWMSRHGRVYKDEVEKGERFMIFKENMKFIESINKAGNLSYKLGVNEFADITSEEFLAKFTGLNVPSYLSPSPMSSTEFKINDLSDDDMPSNLDWRESGAVTQVKNQGRCGCCWAFSAVGSLEGAYKIATGNLVEFSEQELLDCTTTNNYGCNGGFMTNAFDFIIENGGISIESDYEYQGQQYSCRSQEKTAAVQISSYQVVPADETSLLQAVTKQPVSIGIAASQELQFYAGGTYQGSCADQINHAVTAIGYGTDEQGQKYWLLKNSWGTTWGENGFMKIIRDSGNPGGLCDIAKMSSYPNIA	Duplication of RCR3 and PIP1
Solanum tuberosum	Potato	PGSC_DM_v3.4	PGSC_RCR3b	RCR3	YES	YES		2	32356538:32357674	ATGGCAATGAAAATTGATTCGATGAGTATTTTAATTACACTATTCTTTGTAATTAGCATGTTTAACTCTCAAACAACAGCTCGCAGCCAGCCAAAACTATCCGTGTCTGAGAGACACGAACAGTGGATGTCACGTCATGGACGCGTTTACAAGGACGAAGTAGAAAAAGGAGAACGATTCATGATTTTCAAAGAAAACATGAAATTCATTGAGTCGATCAATAAGGCAGGGAATCTGTCTTACAAGTTAGGGATCAATGAATTTGCAGATATTACTTCAGAAGAGTTTTTGGCTAAATTTACTGGATTAAACGTACCTTCATATCTTTCACCTTCTCCAATGTCATCAACGGAATTTAAGATTAATGATCTTAGTGATGATGACATGCCGTCTAACTTG…	MAMKIDSMSILITLFFVISMFNSQTTARSQPKLSVSERHEQWMSRHGRVYKDEVEKGERFMIFKENMKFIESINKAGNLSYKLGINEFADITSEEFLAKFTGLNVPSYLSPSPMSSTEFKINDLSDDDMPSNLDWRESGAVTQVKNQGQCGCCWAFSAIGSLEGAYKIATGNLMEFSEQELLDCTTTNNFGCNGGFMTNAFDFIIENGGISIESDYEYQGKQYTCRSQEKTAAVQISSYQVVPADETSLLQAVTKQPVSIGIAASQELQFYAGGTYQGSCADQINHAVTAIGYGTDEQGQKYWLLKNSWGTTWGENGFMKIIRDSGNPGGLCDIAKMSSYPNIA	Duplication of RCR3 and PIP1
Solanum pimpinellifolium	Currant tomato	Genbank	RCR3pim	RCR3		YES	JQ927269			ATGGCTATGAAAGTTGATTTGATGAATATTTTAATTACACTATTCTTTGTAATTAGCATGTTCAACACTCAAACAAGAGGTCGCAGCCAGCCAAAACTGTCCGTGTCTGAGAGACACGAGCTGTGGATGTCACGTCATGGACGCGTTTACAAGGACGAAGTAGAAAAAGGAGAACGATTCATGATTTTCAAAGAAAACATGAAATTCATTGAGTCGGTCAATAAGGCAGGGAATCTGTCTTACAAGTTAGGGATGAATGAATTTGCAGATATTACTTCACAAGAGTTTTTGGCTAAATTTACTGGATTAAACATACCTAATTCATATCTTTCACCTTCTCCAATGTCATCAACGGAATTTAAAATTAATGATCTTAGCGATGATTACATGCCGTCTAAC…	MAMKVDLMNILITLFFVISMFNTQTRGRSQPKLSVSERHELWMSRHGRVYKDEVEKGERFMIFKENMKFIESVNKAGNLSYKLGMNEFADITSQEFLAKFTGLNIPNSYLSPSPMSSTEFKINDLSDDYMPSNLDWRESGAVTQVKHQGRCCCWAFSAVGSLEGAYKIATGNLMEFSEQELLDCTTNNYGCNGGLMTNAFDFIIENGGISRESDYEYLGEQYTCRSREKTAAVQISSYKVVPEGETSLLQAVTKQPVSIGIAASQDLQFYAGGTYDGNCADQINHAVTAIGYGTDEEGQKYWLLKNSWGTSWGENGFMKIIRDSGDPSGLCDIAKMSSYPNIA	Genbank
Solanum aethiopicum	Bitter tomato	Transcriptome Gramazio2016	SaucRCR3	RCR3		Partial	SAUC08038_TC01		55:406	ATGGCTATGAAAATTGATTTAATCATTACTCTAATTACACTGCTCTTTGTAGTTAGCATGTTTAACTCTCATGCCAGCGCTCGGAGTGAGCCAAAACTTTCCATGTCTGAGAGACACAAGCAGTGGATGACGCGTCATGGACGTGTTTACAAGGATGAAGTAGAAAAAGGAAAGCGATTCAAGATTTTCAGAGAAAACATGAAATTCATTGAGTCGATCAACAAGGCAGGGAATCTGTCTTACAAGTTGGGCATCAATGAATTTGCCGATTTTACTTCGGAAGAGTTTTTTGCTAAGTTTACTGGATTAAACGTGCCTTCATATCCGTCACCTTCTCCAATGTCATCGACGG	-	Transcript; Partial
Solanum aethiopicum	Bitter tomato	Transcriptome Gramazio2016	SaucRCR3	RCR3		Partial	SAUC20804_TC01		420:1	CCAATGTCATCGACGGAATTTAACATTGATGATATAAGTGATGATGACATGCAGTCTAATTTGGACTGGAGAGATAATGGAGCTGTCACTGGAGTGAAGAATCAAGGTCGATGTGGATGTTGCTGGGCGTTTTCTGCAGTTGGAGCACTAGAAGGAGCGTACAAAATTGCGACAGGACAATCAGTTGAACTCTCTGAACAACAACTTCTCGATTGCACCACAAACAACATGGGCTGTAACGGAGGTTTCATGACCAATGCCTTTGACCTCATCATACAAAATGGCGGAATTTCAAAGGAATCAGATTATCCATACAATGGGCAACAATACACATGCAGAAGCCAAGAGGTGAGTCCAGCAGTGCAAATAAGGAGTTATCAAGTCGTGGATGAAAGTGAA…	-	Transcript; Partial
Solanum aethiopicum	Bitter tomato	Transcriptome Gramazio2016	SaucRCR3	RCR3		Partial	SAUC20805_TC01		420:1	CCAATGTCATCGACGGAATTTAACATTGATGATATAAGTGATGATGACATGCAGTCTAATTTGGACTGGAGAGATAATGGAGCTGTCACTGGAGTGAAGAATCAAGGTCGATGTGGATGTTGCTGGGCGTTTTCTGCAGTTGGAGCACTAGAAGGAGCGTACAAAATTGCGACAGGACAATCAGTTGAACTCTCTGAACAACAACTTCTCGATTGCACCACAAACAACATGGGCTGTAACGGAGGTTTCATGACCAATGCCTTTGACCTCATCATACAAAATGGCGGAATTTCAACAGAATCAGATTATCCATACAATGGGCAACAATACACATGCAGAAGCCAAGAGGTGAGTCCAGCAGTGCAAATAAGGAGTTATCAAGTCGTGGATGAAAGTGAA…	-	Transcript; Partial
Solanum aethiopicum	Bitter tomato	Transcriptome Gramazio2016	SaucRCR3	RCR3		Partial	SAUC20806_TC01		3:296	ACAGCATTATTACAAGCCGTAACCAAACAACCAGTGTCGATTGGAATTTCTACTAGCCAAGAGTTTCAGTTTTACGCTGGAGGGACTTATCAAGGAAGTTGTGGAGATCACATTAATCATGCTGTTACGGCTATAGGATATGGAACTGATGGGCAGGGCCAGAAATATTGGTTGTTGAAGAATTCATGGGGAACAACTTGGGGTGAAAACGGATTTATGAAAATTATAAGAGATACTGGCAATCCTGGAGGCCATTGTGGCATCACCAAGTTGTCTTCTTATCCAATCATATGA	-	Transcript; Partial
Solanum aethiopicum	Bitter tomato	Transcriptome Gramazio2016	SaucRCR3	RCR3		Reconstructed				ATGGCTATGAAAATTGATTTAATCATTACTCTAATTACACTGCTCTTTGTAGTTAGCATGTTTAACTCTCATGCCAGCGCTCGGAGTGAGCCAAAACTTTCCATGTCTGAGAGACACAAGCAGTGGATGACGCGTCATGGACGTGTTTACAAGGATGAAGTAGAAAAAGGAAAGCGATTCAAGATTTTCAGAGAAAACATGAAATTCATTGAGTCGATCAACAAGGCAGGGAATCTGTCTTACAAGTTGGGCATCAATGAATTTGCCGATTTTACTTCGGAAGAGTTTTTTGCTAAGTTTACTGGATTAAACGTGCCTTCATATCCGTCACCTTCTCCAATGTCATCGACGGAATTTAACATTGATGATATAAGTGATGATGACATGCAGTCTAATTTG…	MAMKIDLIITLITLLFVVSMFNSHASARSEPKLSMSERHKQWMTRHGRVYKDEVEKGKRFKIFRENMKFIESINKAGNLSYKLGINEFADFTSEEFFAKFTGLNVPSYPSPSPMSSTEFNIDDISDDDMQSNLDWRDNGAVTGVKNQGRCGCCWAFSAVGALEGAYKIATGQSVELSEQQLLDCTTNNMGCNGGFMTNAFDLIIQNGGISKESDYPYNGQQYTCRSQEVSPAVQIRSYQVVDESETALLQAVTKQPVSIGISTSQEFQFYAGGTYQGSCGDHINHAVTAIGYGTDGQGQKYWLLKNSWGTTWGENGFMKIIRDTGNPGGHCGITKLSSYPII	RCR3 can be reconstructed from the partial sequences
Solanum incanum	Thorn apple	Transcriptome Gramazio2016	SiucRCR3	RCR3		Partial	SIUC11044_TC01		6:977	ATGTTTAACTCTCATGCCAGCGCTCGGAGTGAGCCAAAACTTTCCATGTCTGAGAGACACAAGCAGTGGATGACGCGTCATGGACGTGTTTACAAGGATGAAGTAGAAAAAGGAAAACGATTCATGATTTTCAGAGAAAACATGAAATTCATTGAGTCGATCAACAAGGCAGGGAATCTGTCTTACAAGTTGGGCATCAATGAATTTGCCGATTTTACTTCGGAAGAGTTTTTTGCTAAGTTTACTGGATTAAACGTGCCTTCATATCCGTCACCTTCTCCAATGTCATCGACGGAATTTAACATTGATGATATAAGTGATGATGACATGCAGTCGAATTTGGACTGGAGAGATAATGGAGCTGTCACTGGAGTGAAGAATCAAGGTCAATGTGGATGT…	MFNSHASARSEPKLSMSERHKQWMTRHGRVYKDEVEKGKRFMIFRENMKFIESINKAGNLSYKLGINEFADFTSEEFFAKFTGLNVPSYPSPSPMSSTEFNIDDISDDDMQSNLDWRDNGAVTGVKNQGQCGCCWAFSAVGALEGAYKIATGQSVELSEQQLLDCTTNNMGCNGGWMTNAFDLIIQNGGISKESDYPYNGQQYTCRSQEVSPAVQIRSYQVVDESETALLQAVTKQPVSIGIATSQEFQFYAGGTYQGSCGDQINHAVTAIGYGTDGQGQKYWLLKNSWGTTWGENGFMKIIRDTGNPGGHCDITKLSSYPII	Incomplete transcript, lacks signal peptide
Solanum lycopersicum	Tomato	Genbank	Rcr3lyc	RCR3		YES	JQ927274			ATGGCTATGAAAGTTGATTTGATGAATATTTTAATTACACTATTCTTTGTAATTAGCATGTTCAACACTCAAACAAGAGGTCGCAGCCAGCCAAAACTGTCCGTGTCTGAGAGACACGAGCTGTGGATGTCACGTCATGGACGCGTTTACAAGGACGAAGTAGAAAAAGGAGAACGATTCATGATTTTCAAAGAAAACATGAAATTCATTGAGTCGGTCAATAAGGCAGGGAATCTGTCTTACAAGTTAGGGATGAATGAATTTGCAGATATTACTTCACAAGAGTTTTTGGCTAAATTTACTGGATTAAACATACCTAATTCATATCTTTCACCTTCTCCAATGTCATCAACGGAATTTAAAATTAATGATCTTAGCGATGATTACATGCCGTCTAAC…	MAMKVDLMNILITLFFVISMFNTQTRGRSQPKLSVSERHELWMSRHGRVYKDEVEKGERFMIFKENMKFIESVNKAGNLSYKLGMNEFADITSQEFLAKFTGLNIPNSYLSPSPMSSTEFKINDLSDDYMPSNLDWRESGAVTQVKHQGRCCCWAFSAVGSLEGAYKIATGNLMEFSEQELLDCTTNNYGCNGGLMTNAFDFIIENGGISRESDYEYLGEQYTCRSREKTAAVQISSYKVVPEGETSLLQAVTKQPVSIGIAASQDLQFYAGGTYDGNCADQINHAVTAIGYGTDEEGQKYWLLKNSWGTSWGENGFMKIIRDSGDPSGLCDIAKMSSYPNIA	Genbank
Solanum lycopersicum	Tomato	Genbank	Rcr3lyc	RCR3		YES	JQ927273			ATGGCTATGAAAGTTGATTTGATGAATATTTTAATTACACTATTCTTTGTAATTAGCATGTTCAACACTCAAACAAGAGGTCGCAGCCAGCCAAAACTGTCCGTGTCTGAGAGACACGAGCTGTGGATGTCACGTCATGGACGCGTTTACAAGGACGAAGTAGAAAAAGGAGAACGATTCATGATTTTCAAAGAAAACATGAAATTCATTGAGTCGGTCAATAAGGCAGGGAATCTGTCTTACAAGTTAGGGATGAATGAATTTGCAGATATTACTTCACAAGAGTTTTTGGCTAAATTTACTGGATTAAACATACCTAATTCATATCTTTCACCTTCTCCAATGTCATCAACGGAATTTAAAAAAATTAATGATCTTAGCGATGATTACATGCCGTCT…	MAMKVDLMNILITLFFVISMFNTQTRGRSQPKLSVSERHELWMSRHGRVYKDEVEKGERFMIFKENMKFIESVNKAGNLSYKLGMNEFADITSQEFLAKFTGLNIPNSYLSPSPMSSTEFKKINDLSDDYMPSNLDWRESGAVTQVKHQGRCCCWAFSAVGSLEGAYKIATGNLMEFSEQELLDCTTNNYGCNGGFMTNAFDFIIENGGISRESDYEYLGQQYTCRSQEKTAAVQISSYQVVPEGETSLLQAVTKQPVSIGIAASQDLQFYAGGTYDGNCADRINHAVTAIGYGTDEEGQKYWLLKNSWGTSWGENGYMKIIRDSGDPSGLCDIAKMSSYPNIA	Genbank
Solanum lycopersicum	Tomato	SL3.0	Rcr3lyc	RCR3	YES	YES	Solyc02g076980	SL3.0ch02	42634051:42635162	ATGGCTATGAAAGTTGATTTGATGAATATTTTAATTACACTATTCTTTGTAATTAGCATGTTCAACACTCAAACAAGAGGTCGCAGCCAGCCAAAACTGTCCGTGTCTGAGAGACACGAGCTGTGGATGTCACGTCATGGACGCGTTTACAAGGACGAAGTAGAAAAAGGAGAACGATTCATGATTTTCAAAGAAAACATGAAATTCATTGAGTCGGTCAATAAGGCAGGGAATCTGTCTTACAAGTTAGGGATGAATGAATTTGCAGATATTACTTCACAAGAGTTTTTGGCTAAATTTACTGGATTAAACATACCTAATTCATATCTTTCACCTTCTCCAATGTCATCAACGGAATTTAAAAAAATTAATGATCTTAGCGATGATTACATGCCGTCT…	MAMKVDLMNILITLFFVISMFNTQTRGRSQPKLSVSERHELWMSRHGRVYKDEVEKGERFMIFKENMKFIESVNKAGNLSYKLGMNEFADITSQEFLAKFTGLNIPNSYLSPSPMSSTEFKKINDLSDDYMPSNLDWRESGAVTQVKHQGRCCCWAFSAVGSLEGAYKIATGNLMEFSEQELLDCTTNNYGCNGGFMTNAFDFIIENGGISRESDYEYLGQQYTCRSQEKTAAVQISSYQVVPEGETSLLQAVTKQPVSIGIAASQDLQFYAGGTYDGNCADRINHAVTAIGYGTDEEGQKYWLLKNSWGTSWGENGYMKIIRDSGDPSGLCDIAKMSSYPNIA	-
Solanum melongena	Eggplant	SME_r2.5.1	SmeRCR3	RCR3	YES	YES	Sme2.5_04224.1_g00004.1	Sme2.5_04224.1	36229:37595	ATGGCTATGAAAATTGATTTAATCATTACTCTAATTACACTGCTCTTTGTAGTTAGCATGTTTAACTCTCAAGCCAGCGCTCGGAGTGAGCCAAAACTTTCCATGTCTGAGAGACACGACCAGTGGATGACGCGTCATGGACGTGTTTACAAGGATGAAGTAGAAAAAGGAAAACGATTCATGATTTTCAGAGAAAACATGAAATTCATTGAGTCGATCAACAAGGCAGGGAATCTTTCTTACAAGTTAGGCATCAATGAATTTGCCGATTTTACTTCAGAAGAGTTTTTTGCTAAGTTTACTGGATTAAACGTGCCTTCATATCCGTCACCTTCTCCAATGTCATCGACGGAATTTAACATTGATGATATAAGTGATGATGACATGCAGTCGAATTTG…	MAMKIDLIITLITLLFVVSMFNSQASARSEPKLSMSERHDQWMTRHGRVYKDEVEKGKRFMIFRENMKFIESINKAGNLSYKLGINEFADFTSEEFFAKFTGLNVPSYPSPSPMSSTEFNIDDISDDDMQSNLDWRDNGAVTGVKNQGQCGCCWAFSAVGALEGAYKIATGQSVELSEQQLLDCTTNNMGCNGGWMTNAFDLIIQNGGISKESDYPYNGQQYTCRSQEVSPAVQIRSYQVVDESETALLQAVTKQPVSIGIATSQEFQFYAGGTYQGSCGDQINHAVTAIGYGTDGQGQKYWLLKNSWGTTWGENGFMKIIRDTGNPGGHCDITKLSSYPII	-
Solanum chilense	Chile tomato	Genbank	SolchilRCR3	RCR3		YES	JQ927285			ATGGCTATGAAAGTTGATTTGATGAATATTTTAATTACACTATTCTTTGTAATTAGCATGTTCAACACTCAAACAAGAGCTCGCAGCCAGCCAAAACTCTCCGTGTCTGAGAGACACGAGCTGTGGATGTCACGTCATGGACGTGTTTACAAGGACGAAGTAGAAAAAGGAGAACGATTCATGATTTTCAAAGAAAACATGAAATTCATTGAGTCGGTCAATAAGGCAGGGAATCTGTCTTACAAGTTAGGGATGAATGAATTTGCAGACATTACTTCACAAGAGTTTTTGGCTAAATTTACTGGATTAAACATACCTAATTCATATCTTTCACCTTCTCCAGTGTCATCAACGGAATTTAAAATTAATGATCTTAGCGATGATGACATGCCGTCTAAC…	MAMKVDLMNILITLFFVISMFNTQTRARSQPKLSVSERHELWMSRHGRVYKDEVEKGERFMIFKENMKFIESVNKAGNLSYKLGMNEFADITSQEFLAKFTGLNIPNSYLSPSPVSSTEFKINDLSDDDMPSNLDWRESGAVTQVKHQGRCCCWAFSAVGSLEGAYKIATGNLMEFSEQELLDCTTNNYGCNGGFMTNAFDFIIENGGISRESDYEYLGEQYTCRSQEKTAAVQISSYQVVPEGETSLLQAVTKQPVSIGIAASQDLQFYAGGTYDGSCADRINHAVTAIGYGTDEKGQKYWLLKNSWGTSWGENGFMKIIRDSGNPSGLCDIAKMSSYPNIA	Genbank
Solanum chilense	Chile tomato	Genbank	SolchilRCR3	RCR3		YES	JQ927284			ATGGCTATGAAAGTTGATTTGATGAATATTTTAATTACACTATTCTTTGTAATTAGCATGTTTAACACTCAAACAAGAGGTCGCAGCCAGCCAGAACTCTCCGTGTCTGAGAGACACGAGCTGTGGATGTCACGTCATGGACGTGTTTACAAGGACGAAGTAGAAAAAGGAGAACGATTCATGATTTTCAAAGAAAACATGAAATTCATTGAGTCGGTCAATAAGGCAGGGAATCTGTCTTACAAGTTAGGGATGAATGAATTTGCAGATATTACTTCACAAGAGTTTTTGGCTAAATTTACTGGATTAAACATACCTAATTCATATCTTTCACCTTCTCCAATGTCATCAACGGAATTTAAAATTAATGATCTTAGCGATGATGACATGCCGTCTAAC…	MAMKVDLMNILITLFFVISMFNTQTRGRSQPELSVSERHELWMSRHGRVYKDEVEKGERFMIFKENMKFIESVNKAGNLSYKLGMNEFADITSQEFLAKFTGLNIPNSYLSPSPMSSTEFKINDLSDDDMPSNLDWRESGAVTQVKHQGRCCCWAFSAVGSLEGAYKIATGNLMEFSEQELLDCTTNNYGCDGGFMTNAFDFIKENGGISSESDYEYLGQQYTCRSQEKTAAVQISSYQVVPEGETSLLQAVTKQPVSIGIAASQDLQFYAGGTYDGSCADRINHAVTAIGYGTDEKGQKYWLLKNSWGTSWGENGFMKIIRDSGDPSGLCDIAKMSSYPNIA	Genbank
Solanum chilense	Chile tomato	Genbank	SolchilRCR3	RCR3		YES	JQ927283			ATGGCTATGAAAGTTGATTTGATGAATATTTTAATTACACTATTCTTTGTAATTAGCATGTTTAACACTCAAACAAGAGGTCGCAGCCAGCCAAAACTCTCCGTGTCTGAGAGACACGAGCTGTGGATGTCACGTCATGGACGCGTTTACAAGGACGAAGTAGAAAAAGGAGAACGATTCATGATTTTCAAAAAAAACATGAAATTCATTGAGTCGGTCAATAAGGCAGGGAATCTGTCTTACAAGTTAGGGATGAATGAATTTGCAGATATTACTTCACAAGAGTTTTTGGCTAAATTTACTGGATTAAACATACCTAATTCATATCTTTCACCTTCTCCAATGTCATCAACGGAATTTAAAATTAATGATCTTAGCGATGATGACATGCCGTCTAAC…	MAMKVDLMNILITLFFVISMFNTQTRGRSQPKLSVSERHELWMSRHGRVYKDEVEKGERFMIFKKNMKFIESVNKAGNLSYKLGMNEFADITSQEFLAKFTGLNIPNSYLSPSPMSSTEFKINDLSDDDMPSNLDWRESGAVTQVKHQGQCCCWAFSAVGSLEGAYKIATGKLMEFSEQELLDCTTNNYGCNGGFMTNAFDFIIENGGISRESDYEYLGEQYTCRSQEKTAAVQISSYQVVPEGETSLLQAVTKQPVSIGIAASQDLQFYAEGTYDGSCADRINHAVTAIGYGTDEKGQKYWLLKNSWGTSWGENGFMKIIRDSGNPSGLCDIAKMSSYPNIA	Genbank
Solanum chilense	Chile tomato	Genbank	SolchilRCR3	RCR3		YES	JQ927282			ATGGCTATGAAAGTTGATTTGATGAATATTTTAATTACACTATTCTTTGTAATTAGCATGTTTAACACTCAAACAAGAGGTCGCAGCCAGCCAAAACTCTCCGTGTCTGAGAGACACGAGCTGTGGATGTCACGTCATGGACGCGTTTACAAGGACGAAGTAGAAAAAGGAGAACGATTCATGATTTTCAAAGAAAACATGAAATTCATTGAGTCGGTCAATAAGGCAGGGAATCTGTCTTACAAGTTAGGGATGAATGAATTTGCAGATATTACTTCACAAGAGTTTTTGGCTAAATTTACTGGATTAAACATACCTAATTCATATCTTTCACCTTCTCCAATGTCATCAACGGAATTTAAAAAAATTAATGATCTTAGCGATGATGACATGCCGTCT…	MAMKVDLMNILITLFFVISMFNTQTRGRSQPKLSVSERHELWMSRHGRVYKDEVEKGERFMIFKENMKFIESVNKAGNLSYKLGMNEFADITSQEFLAKFTGLNIPNSYLSPSPMSSTEFKKINDLSDDDMPSNLDWRESGAVTQVKHQGQCCCWAFSAVGSLEGAYKIATGKLMEFSEQELLDCTTNNYGCNGGFMTNAFDFIIENGGISRESDYEYLGEQYTCRSQEKTAAVQISSYQVVPEGETSLLQAVTKQPVSIGIAASQDLQFYAGGTYDGSCADRINHAVTAIGYGTDEKGQKYWLLKNSWGTSWGENGFMKIIRDSGNPSGLCDIAKMSSYPNIA	Genbank
Solanum chilense	Chile tomato	Genbank	SolchilRCR3	RCR3		Partial	JQ927281			ATGGCTATGAAAGTTGATTTGATGAATATTTTAATTACACTATTCTTTGTAATTAGCATGTTTAACACTCAAACAAGAGGTCGCAGCCAGCCAGAACTCTCCGTGTCTGAGAGACACGAGCTGTGGATGTCACGTCATGGACGTGTTTACAAGGACGAAGTAGAAAAAGGAGAACGATTCATGATTTTCAAAGAAAACATGAAATTCATTGAGTCGGTCAATAAGGCAGGGAATCTGTCTTACAAGTTAGGGATGAATGAATTTGCAGATATTACTTCACAAGAGTTTTTGGCTAAATTTACTGGATTAAACATACCTAATTCATATCTTTCACCTTCTCCAATGTCATCAACGGAATTTAAAATTAATGATCTTAGCGATGATGACATGCCGTCTAAC…		Genbank; Partial
Solanum chmielewskii		Genbank	SolchmRCR3	RCR3		YES	JQ927268			ATGGCTATGAAAGTTGATTTGATGAATATTTTAATTACACTGTTCTTTGTAATTAGCATCTTCAACACTCAAACAAGAGGTCGCAGCCAGCCAAAACTCTCCGTTTCTGAGAGACACGAGCTGTGGATGTCACGTCATGGACGCGTTTACAAGGACGAAGTAGAAAAAGGAGAACGATTCATGATTTTCAAAGAAAACATGAAATTCATTGAGTCGGTCAATAAGGCAGGGAATCTGTCTTACAAGTTAGGGATGAATGAATTTGCAGATATTACTTCACAAGAGTTTTTGGCTAAATTTACTGGATTAAACATACCTAATTCATATCTTTCACCTTCTCCAATGTCATCAACGGAATTTAAAACTAATGATCTTAGCGATGATGACATGCCGTCTAAC…	MAMKVDLMNILITLFFVISIFNTQTRGRSQPKLSVSERHELWMSRHGRVYKDEVEKGERFMIFKENMKFIESVNKAGNLSYKLGMNEFADITSQEFLAKFTGLNIPNSYLSPSPMSSTEFKTNDLSDDDMPSNLDWRESGAVTQVKHQGQCCCWAFSAVGSLEGAYKIATGNLMEFSEQELLDCTTNNYGCNGGFMTNAFDFIIENGGISRESDYEYLGQQYTCRSQEKTAAVQISSYQVVPEGETSLLQAVTKQPVSIGIAASQDLQFYSGGTYDGSCADRINHAVTAIGYGTDEEGQKYWLLKNSWGTSWGENGFMKIIRDSGDPSGLCDIAKMSSYPNIA	Genbank
Solanum corneliomuelleri		Genbank	SolcorRCR3	RCR3		YES	JQ927271			ATGGCTATGAAAGTTGATTTGATGAATATTTTAATTACACTATTCTTTGTAATTAGCATGTTTAACACTCAAACAAGAGCTCGCAGCCAGCCAAAACTCTCCGTGTCTGAGAGACACGAGCTGTGGATGTCACGTCATGGACGCGTTTACAAGGACGAAGTAGAAAAAGGAGAACGATTCATGATTTTCAAAGAAAACATGAAATTCATTGAATCGGTCAATAAGGCAGGGAATCTGTCTTACAAGTTAGGGATGAATGAATTTGCAGATATTACTTCACAAGAGTTTTTGGCTAAATTTACTGGATTAAACATACCTAATTCATATCTTTCACCTTCTCCAATGTCATCAACGGAATTTAAAATTAATGATCTTAGCGATGATGACATGCCGTCTAAC…	MAMKVDLMNILITLFFVISMFNTQTRARSQPKLSVSERHELWMSRHGRVYKDEVEKGERFMIFKENMKFIESVNKAGNLSYKLGMNEFADITSQEFLAKFTGLNIPNSYLSPSPMSSTEFKINDLSDDDMPSNLDWRESGAVTQVKHQGRCCCWAFSAVGSLEGAYKIATGNLMEFSEQELLDCTTNNYGCNGGFMTNAFDFIIENGGISRESDYEYLGEQYTCRSQEKTAAVQISSYQVVPEGETSLLQAVTKQPVSIGIAASQDLQFYAGGTYDGSCADRINHAVTAIGYGTDEKGQKYWLLKNSWGTSWGENGFMKIIRDSGNPSGLCDIAKMSSYPNIA	Genbank
Solanum corneliomuelleri		Genbank	SolcorRCR3	RCR3		YES	JQ927270			ATGGCTATGAAAGTTGATTTGATGAATATTTTAATTACACTATTCTTTGTAATTAGCATGTTCAACACTCAAACAAGAGGTCGCAGCCAGCCAAAACTCTCCGTGTCTGAGAGACACGAGCTGTGGATGTCACGTCATGGACGTGTTTACAAGGACGAAGTAGAAAAAGGAGAACGATTCATGATTTTCAAAGAAAACATGAAATTCATTGAGTCGGTCAATAAGGCAGGGAATCTGTCTTACAAGTTAGGGATGAATGAATTTGCAGATATTACTTCACAAGAGTTTTTGGCTAAATTTACTGGATTAAACATACCTAATTCATATCTTTCACCTTCTCCAATGTCATCAACGGAATTTAAAATTAATGATCTTAGCGATGATGACATGCCGTCTAAC…	MAMKVDLMNILITLFFVISMFNTQTRGRSQPKLSVSERHELWMSRHGRVYKDEVEKGERFMIFKENMKFIESVNKAGNLSYKLGMNEFADITSQEFLAKFTGLNIPNSYLSPSPMSSTEFKINDLSDDDMPSNLDWRESGAVTQVKHQGRCCCWAFSAVGSLEGAYKIATGNLMEFSEQELLDCTTNNYGCNGGFMTNAFDFIIENGGISRESDYEYLGQQYTCRSQEKTAAVQISSYQVVPEGETSLLQAVTKQPVSIGIAASQDLQFYAGGTYDGSCADRINHAVTAIGYGTDENGQKYWLLKNSWGTSWGENGFMKIIRDSGNPSGLCDIAKMSSYPNIA	Genbank
Solanum corneliomuelleri		Genbank	SolcorRCR3_Pseudo	RCR3		Pseudo	JQ927272			ATGGCTATGAAAGTTGATTTGATGAATATTTTAATTACACTATTCTTTGTAATTAGCATGTTCAACACTCAAACAAGAGGTCGCAGCCAGCCAAAACTCTCCGTGTCTGAGAGACACGAGCTGTGGATGTCACGTCATGGACGCGTTTACAAGGACGAAGTAGAAAAAGGAGAACGATTCATGATTTTCAAAGAAAACATGAAATTCATTGAGTCGGTCAATAAGGCAGGGAATCTGTCTTACAAGTTAGGGATGAATGAATTTGCAGATATTACTTCACAAGAGTTTTTGGCTAAATTTACTGGATTAAACATACCTAATTCATATCTTTCACCTTCTCCAATGTCATCAACGGAATTTAAAATTAATGATCTTAGCGATGATGACATGCCGTCTAAC…		Genbank; Truncated
Solanum demissum	Dwarf wild potato	Genbank	Rcr3dms1	RCR3		YES	KF536707			ATGGCTATGAAAATTGATTTGATGAGTATTTTAATTACACTATTCTTTGTAATTAGCATGTTTAACTCTCAAACAACAGCAGCTCGCAGCCAGCCAAAACTATCCGTGTCTGAGAGACACGAGCAGTGGATGTCACGTCATGGACGCGTTTACAAGGACGAAGTAGAAAAAGGAGAACGATTCATGATTTTCAAAGAAAACATGAAATTCATTGAGTCGATCAATAAGGCAGGGAATCTGTCTTACAAGTTAGGCATCAATGAATTTGCAGATATTACTTCAGAAGAGTTTTTGGCTAAATTTACTGGATTAAACGTACCTTCATATCTTTCACCTTCTCCAATGTCATCAACGGAATTTAAGATTAATGATCTTAGCGATGATGACATGCCGTCTAAC…	MAMKIDLMSILITLFFVISMFNSQTTAARSQPKLSVSERHEQWMSRHGRVYKDEVEKGERFMIFKENMKFIESINKAGNLSYKLGINEFADITSEEFLAKFTGLNVPSYLSPSPMSSTEFKINDLSDDDMPSNLDWRESGAVTQVKYQGRCGCCWAFSAVGSLEGAYKIATGNLVEFSEQELLDCTTNNYGCNGGFMTNAFDFIIENGGISIESDYEYQGQQYTCRSQEKTAAVQISSYQVVPEDETSLLQAVTKQPVSIGIAASQELQFYAGGTYHGSCADRINHAVTAIGYGTDEQGQKYWLLKNSWGATWGENGFMKIIRDSGIPGGLCDIAKMSSYPNIA	Genbank
Solanum demissum	Dwarf wild potato	Genbank	Rcr3dms3	RCR3		YES	KF536708			ATGGCTATGAAAATTGATTTGATGAGTATTTTAATTACACTATTCTTTGTAATTAGCATGTTTAACTCTCAAACAACAGCAGCTCGCAGCCAGCCAAAACTATCCGTGTCTGAGAGACACGAGCAGTGGATGTCACGTCATGGACGCGTTTACAAGGACGAAGTAGAAAAAGGAGAACGATTCATGATTTTCAAAGAAAACATGAAATTCATTGAGTCGATCAATAAGGCAGGGAATCTGTCTTACAAGTTAGGCATCAATGAATTTGCAGATATTACTTCAGAAGAGTTTTTGGCTAAATTTACTGGATTAAACGTACCTTCATATCTTTCACCTTCTCCAATGTCATCAACGGAATTTAAGATTAATGATCTTAGTGATGATGACATTCCGTCTAAC…	MAMKIDLMSILITLFFVISMFNSQTTAARSQPKLSVSERHEQWMSRHGRVYKDEVEKGERFMIFKENMKFIESINKAGNLSYKLGINEFADITSEEFLAKFTGLNVPSYLSPSPMSSTEFKINDLSDDDIPSNLDWRESGAVTQVKNQGRCGCCWAFSAVGSLEGAYKIATGNLVRFSEQELLDCTTNNYGCNGGFMTNAFDFIIENGGISIESDYEYQGQQYTCRSQEKTAAVQISSYQVVPEDETSLLQAVTKQPVSIGIAASQELQFYAGGTYHGSCADHINHAVTAIGYGTDEQGQKYWLLKNSWGTTWGENGFMKIIRDSGIPGGLCDIAKMSSYPNIA	Genbank
Solanum habrochaites		Genbank	SolhabRCR3	RCR3		YES	JQ927279			ATGGCTATGAAAGTTGATTTGATGAGCATTTTAATTACACTATTCTTTGTAATTAGCATGTTCAACTCTCAAACAAGAGCTCGCAGCCAGCCAAAACTGTCCGTGTCTGAGAGACACGAGCTGTGGATGTCACGTCATGGACGCGTTTACAAGGACGAAGTAGAAAAAGGAGAACGATTCATGATTTTCAAAGAAAACATGAAATTCATTGAGTCGGTCAATAAGGCAGGGAATCTGTCTTACAAGTTAGGGATGAATGAATTTGCAGATATTACTTCAGAAGAGTTTTTGGCTAAATTTACTGGATTAAACATACCTAATTCATATCTGTCACCTTCTCCAATGTCATCAACGGAATTTAAAATTAATGATATTAGCGATGATGACATGCCGTCTAAC…	MAMKVDLMSILITLFFVISMFNSQTRARSQPKLSVSERHELWMSRHGRVYKDEVEKGERFMIFKENMKFIESVNKAGNLSYKLGMNEFADITSEEFLAKFTGLNIPNSYLSPSPMSSTEFKINDISDDDMPSNLDWRESGAVTQVKNQGQCCCWAFSAVGSLEGAYKIATGNLMEFSEQELLDCTTNNYGCNGGFMTNAFDFIRENGGISRESDYEYLGQQYTCRSQEKTAAVQISSYQVVPEGETSLLQAVTKQPVSIGIAASQDLQFYAGGTYDGSCANRINHAVTAIGYGTDENGQKYWLLKNSWGTSWGEKGFMKIIRDYGNPSGLCDIAKLSSYPNIA	Genbank
Solanum habrochaites		Genbank	SolhabRCR3	RCR3		Partial	JQ927280			ATGGCTATGAAAGTTGATTTGATGAGCATTTTAATTACACTATTCTTTGTAATTAGCATGTTCAACTCTCAAACAAGAGCTCGCAGCCAGCCAAAACTGTCCGTGTCTGAGAGACACGAGCTGTGGATGTCACGTCATGGACGTGTTTACAAGGACGAAGTAGAAAAAGGAGAACGATTCATGATTTTCAAAGAAAACATGAAATTCATCGAGTCGGTCAATAAGGCAGGGAATCTGTCTTACAAGTTAGGGATGAATGAATTTGCAGATATTACTTCAGAAGAGTTTTTGGCTAAATTTACTGGATTAAACATACCTAATTCATATCTTTCACCTTCTCCAATGCCATCAACGGAATTTAAAATTAATGATCTTAGCGATGATGACATGCCGTCTAAC…		Genbank; Partial
Solanum peruvianum	Peruvian nightshade	Genbank	SolperRCR3	RCR3		YES	JQ927253			ATGGCTATGAAAGTTGATTTGATGAATATTTTAATTACACTATTCTTTGTAATTAGCATGTTTAACACTCAAACAAGAGGTCGCAGCCAGCCAAAACTCTCGGTGTCTGAGAGACACGAGCTGTGGATGTCACGTCATGGACGTGTTTACAAGGACGAAGTAGAAAAAGTAGAACGATTCATGATTTTCAAAGAAAACATGAAATTCATTGAGTCGGTCAATAAGGCAGGGAATCTGTCTTACAAGTTAGGGATGAATGAATTTGCAGATATTACTTCACAAGAGTTTTTGGCTAAATTTACTGGATTAAACATACCTAATTCATATCTTTCACCTTCTCCAATGTCATCAACGGAATTAAAAATTAATGATCTTAGCGATGATGACATGCCGTCTAAC…	MAMKVDLMNILITLFFVISMFNTQTRGRSQPKLSVSERHELWMSRHGRVYKDEVEKVERFMIFKENMKFIESVNKAGNLSYKLGMNEFADITSQEFLAKFTGLNIPNSYLSPSPMSSTELKINDLSDDDMPSNLDWRESGAVTQVKHQGRCGCCWAFSAVGSLEGAYKIATGNLMEFSEQELLDCTTNNYGCNGGFMTNAFDFIIENGGISRESDYEYLGEQYTCRSQEKTAAVQISSYKVVPEGETSLLQAVTKQPVSIGIAASQDLQFYAGGTYDGSCADRINHAVTAIGYGTDEKGQKYWLLKNSWGTSWGENGFMKIIRDSGNPSGLCDIAKMSSYPNIA	Genbank
Solanum peruvianum	Peruvian nightshade	Genbank	SolperRCR3	RCR3		YES	JQ927252			ATGGCTATGAAAGTTGATTTGATGAGCATTTTAATTACACTATTCTTTGTGATTAGCATGTTCAACTCTCAAACAAGAGCTCGCAGCCAGCCAAAACTCTCCGTGTCTGAGAGACACGAGCTGTGGATGTCACGTCATGGACGCGTTTACAAGGACGAAGTAGAAAAAGGAGAACGATTCATGATTTTCAAAGAAAACATGAAATTCATTGAGTCGGTCAATAAGGCAGGGAATCTGTCTTACAAGTTAGGAATGAATGAATTTGCAGATATTACTTCACAAGAGTTTTTGGCTAAATTTACTGGATTAAACATACCTAATTCATATCTTTCACCTTCTCCAATGTCATCAACGGAATTTAAAATTAATGATCTTAGCGATGATGACATGCCGTCTAAC…	MAMKVDLMSILITLFFVISMFNSQTRARSQPKLSVSERHELWMSRHGRVYKDEVEKGERFMIFKENMKFIESVNKAGNLSYKLGMNEFADITSQEFLAKFTGLNIPNSYLSPSPMSSTEFKINDLSDDDMPSNLDWRESGAVTQVKHQGRCGCCWAFSAVGSLEGAYKIATGNLMEFSEQELLDCTTNNYGCNGGFMTNAFDFIKENGGISRESDYEYLGEQYTCRSQEKTAAVQISSYQVVPEGETSLLQAVTKQPVSIGIAASQDLQFCAGGTYDGSCADRINHAVTAIGYGTDEKGQKYWLLKNSWGTSWGENGFMKIIRDYGNPAGLCDIAKMSSYPNIA	Genbank
Solanum peruvianum	Peruvian nightshade	Genbank	SolperRCR3	RCR3		YES	JQ927251			ATGGCTATGAAAGTTGATTTGATGAATATTTTAATTACACTATTCTTTGTAATTAGCATGTTTAACACTCAAACAAGAGGTCGCAGCCAGCCAAAACTCTCGGTGTCTGAGAGACACGAGCTGTGGATGTCACGTCATGGACGTGTTTACAAGGACGAAGTAGAAAAAGGAGAACGATTCATGATTTTCAAAGAAAACATGAAATTCATTGAGTCGGTCAATAAGGCAGGGAATCTGTCTTACAAGTTAGGGATGAATGAATTTGCAGATATTACTTCACAAGAGTTTTTGGCTAAATTTACTGGATTAAACATACCTAATTCATATCTTTCACCTTCTCCAATGTCATCAACGGAATTTAAAATTAATGATCTTAGCGATGATGACATGCCGTCTAAC…	MAMKVDLMNILITLFFVISMFNTQTRGRSQPKLSVSERHELWMSRHGRVYKDEVEKGERFMIFKENMKFIESVNKAGNLSYKLGMNEFADITSQEFLAKFTGLNIPNSYLSPSPMSSTEFKINDLSDDDMPSNLDWRESGAVTQVKHQGRCGCCWAFSAVGSLEGAYKIATGNLMEFSEQELLDCTTNNYGCNGGFMTNAFDFIIENGGISRESDYEYLGEQYTCRSQEKTAAVQISSYKVVPEGETSLLQAVTKQPVSIGIAASQDLQFYAGGTYDGSCADRINHAVTAIGYGTDEKGQKYWLLKNSWGTSWGENGFMKIIRDSGNPSGLCDIAKMSSYPNIA	Genbank
Solanum peruvianum	Peruvian nightshade	Genbank	SolperRCR3	RCR3		YES	JQ927250			ATGGCTATGAAAGTTGATTTGATGAATATTTTAATTACACTATTCTTTGTAATTAGCATGTTTAACACTCAAACAAGAGGTCGCAGCCAGCCAAAACTCTCGGTGTCTGAGAGACACGAGCTGTGGATGTCACGTCATGGACGTGTTTACAAGGACGAAGTAGAAAAAGTAGAACGATTCATGATTTTCAAAGAAAACATGAAATTCATTGAGTCGGTCAATAAGGCAGGGAATCTGTCTTACAAGTTAGGGATGAATGAATTTGCAGATATTACTTCACAAGAGTTTTTGGCTAAATTTACTGGATTAAACATACCTAATTCATATCTTTCACCTTCTCCAATGTCATCAACGGAATTAAAAATTAATGATCTTAGCGATGATGACATGCCGTCTAAC…	MAMKVDLMNILITLFFVISMFNTQTRGRSQPKLSVSERHELWMSRHGRVYKDEVEKVERFMIFKENMKFIESVNKAGNLSYKLGMNEFADITSQEFLAKFTGLNIPNSYLSPSPMSSTELKINDLSDDDMPSNLDWIESGAVTQVKHQGRCGCCWAFSAVGSLEGAYKIATGNLMEFSEQELLDCTTNNYGCNGGFMTNAFDFIKENGGISRESDYEYLGEQYTCRSQEKTAAVQISSYQVVPEGETSLLQAVTKQPVSIGIAASQDLQFYAGGTYDGSCADRINHAVTAIGYGTDEKGQKYWLLKNSWGTSWGENGFMKIIRDYGNPAGLCDIAKMSSYPNIA	Genbank
Solanum peruvianum	Peruvian nightshade	Genbank	SolperRCR3	RCR3		YES	JQ927249			ATGGCTATGAAAGTTGATTTGATGAATATTTTAATTACACTATTCTTTGTAATTAGCATGTTTAACACTCAAACAAGAGGTCGCAGCCAGCCAAAACTCTCCGTGTCTGAGAGACACGAGCTGTGGATGTCACGTCATGGACGCGTTTACAAGGACGAAGTAGAAAAAGGAGAACGATTCATGATTTTCAAAGAAAACATGAAATTCATTGAGTCGGTCAATAAGGCAGGGAATCTGTCTTACAAGTTAGGGATGAATGAATTTGCAGATATTACTTCACAAGAGTTTTTGGCTAAATTTACTGGATTAAACATACCTAATTCATATCTTTCACCTTCTCCAATGTCATCAACGGAATTTAAAATTAATGATCTTAGCGATGATGACATGCCGTCTAAC…	MAMKVDLMNILITLFFVISMFNTQTRGRSQPKLSVSERHELWMSRHGRVYKDEVEKGERFMIFKENMKFIESVNKAGNLSYKLGMNEFADITSQEFLAKFTGLNIPNSYLSPSPMSSTEFKINDLSDDDMPSNLDWRESGAVTQVKHQGRCGCCWAFSAVGSLEGAYKIATGNLMEFSEQELLDCTTNNYGCNGGFMTNAFDFIKENGGISRESDYEYLGEQYTCRSQEKTAAVQISSYQVVPEGETSLLQAVTKQPVSIGIAASQDLQFYAGGTYDGSCADRINHAVTAIGYGTDEKGQKYWLLKNSWGTSWGENGFMKIIRDSGDPSGLCDITKMSSYPNIA	Genbank
Solanum peruvianum	Peruvian nightshade	Genbank	SolperRCR3	RCR3		YES	JQ927248			ATGGCTATGAAAGTTGATTTGATGAATATTTTAATTACACTATTCTTTGTAATTAGCATGTTTAACACTCAAACAAGAGGTCGCAGCCAGCCAAAACTCTCCGTGTCTGAGAGACACGAGCTGTGGATGTCACGTCATGGACGCGTTTACAAGGACGAAGTAGAAAAAGGAGAACGATTCATGATTTTCAAAGAAAACATGAAATTCATTGAGTCGGTCAATAAGGCAGGGAATCTGTCTTACAAGTTAGGGATGAATGAATTTGCAGATATTACTTCACAAGAGTTTTTGGCTAAATTTACTGGATTAAACATACCTAATTCATATCTTTCACCTTCTCCAATGTCATCAACGGAATTTATAATTAATGATCTTAGCGATGATGACATGCCGTCTAAC…	MAMKVDLMNILITLFFVISMFNTQTRGRSQPKLSVSERHELWMSRHGRVYKDEVEKGERFMIFKENMKFIESVNKAGNLSYKLGMNEFADITSQEFLAKFTGLNIPNSYLSPSPMSSTEFIINDLSDDDMPSNLDWRESGAVTQVKHQGRCGCCWAFSAVGSLEGAYKIATGNLMEFSEQELLDCTTNNYGCNGGFMTNAFDFIIENGGISRESDYEYLGQQYTCRSQEKTAAVQISSYKVVPEGETSLLQAVTKQPVSIGIAASQDLQFYAGGTYDGSCADRINHAVTAIGYGTDEKGQKYWLLKNSWGTSWGENGFMKIIRDSGNPSGLCDIAKMSSYPNIA	Genbank
Solanum peruvianum	Peruvian nightshade	Genbank	SolperRCR3	RCR3		YES	JQ927247			ATGGCTATGAAAGTTGATTTGATGAATATTTTAATTACACTATTCTTTGTAATTAGCATGTTTAACACTCAAACAAGAGGTCGCAGCCAGCCAAAACTCTCCGTGTCTGAGAGACACGAGCTGTGGATGTCACGTCATGGACGCGTTTACAAGGACGAAGTAGAAAAAGGAGAACGATTCATGATTTTCAAAGAAAACATGAAATTCATTGAGTCGGTCAATAAGGCAGGGAATCTGTCTTACAAGTTAGGGATGAATGAATTTGCAGATATTACTTCACAAGAGTTTTTGGCTAAATTTACTGGATTAAACATACCTAATTCATATCTTTCACCTTCTCCAATGTCATCAACGGAATTTAAAATTAATGATCTTAGCGATGATGACATGCCGTCTAAC…	MAMKVDLMNILITLFFVISMFNTQTRGRSQPKLSVSERHELWMSRHGRVYKDEVEKGERFMIFKENMKFIESVNKAGNLSYKLGMNEFADITSQEFLAKFTGLNIPNSYLSPSPMSSTEFKINDLSDDDMPSNLDWRESGAVTQVKHQGRCGCCWAFSAVGSLEGAYKIATGNLMEFSEQELLDCTTNNYGCNGGFMTNAFDFIIENGGISRESDYEYLGQQYTCRSQEKTAAVQISSYKVVPEGETSLLQAVTKQPVSIGIAASQDLQFYAGGTYDGSCADRINHAVTAIGYGTDEKGQKYWLLKNSWGTSWGENGFMKIIRDSGDPSGLCDITKMSSYPNIA	Genbank
Solanum peruvianum	Peruvian nightshade	Genbank	SolperRCR3	RCR3		YES	JQ927246			ATGGCTATGAAAGTTGATTTGATGAATATTTTAATTACACTATTCTTTGTAATTACCATGTTTAACACTCAAACAAGAGGTCGCAGCCAGCCAAAGCTCTCCGTGTCTGAGAGACACGAGCTGTGGATGTCACGTCATGGACGCGTTTACAAGGACGAAGTAGAAAAAGGAGAGCGATTCATGATTTTCAAAGAAAACATGAAATTCATTGAGTCGGTCAATAAGGCAGGGAATCTGTCTTACAAGTTAGGGATGAATGAATTTGCAGATATTACTTCACAAGAGTTTTTGGCTAAATTTACTGGATTAAACATACCTAATTCATATCTTTCACCTTCTCCAATGTCATCAACGGAATTTAAAATTAATGATCTTAGCGATGATGACATGCCGTCTAAC…	MAMKVDLMNILITLFFVITMFNTQTRGRSQPKLSVSERHELWMSRHGRVYKDEVEKGERFMIFKENMKFIESVNKAGNLSYKLGMNEFADITSQEFLAKFTGLNIPNSYLSPSPMSSTEFKINDLSDDDMPSNLDWRESGAVTQVKHQGRCGCCWAFSAVGSLEGAYKIATGNLMEFSEQELLDCTTNNYGCDGGFMTNAFDFIKENGGISRESDYEYLGEQYTCRSQEKTAAVQISSYQVVPEGETSLLQAVTKQPVSIGIAASQDLQFYAGGTYDGSCADRINHAVTAIGYGTDEKGQKYWLLKNSWGTSWGENGFMKIIRDSGNPSGLCDIAKMSSYPNIA	Genbank
Solanum peruvianum	Peruvian nightshade	Genbank	SolperRCR3	RCR3		YES	JQ927245			ATGGCTATGAAAGTTGATTTGATGAATATTTTAATTACACTATTCTTTGTAATTAGCATGTTTAACACTCAAACAAGAGGTCGCAGCCAGCCAGAACTCTCCGTGTCTGAGAGACACGAGCTGTGGATGTCACGTCATGGACGTGTTTACAAGGACGAAGTAGAAAAAGGAGAACGATTCATGATTTTCAAAGAAAACATGAAATTCATTGAGTCGGTCAATAAGGCAGGGAATCTGTCTTACAAGTTAGGGATGAATGAATTTGCAGATATTACTTCACAAGAGTTTTTGGCTAAATTTACTGGATTAAACATACCTAATTCATATCTTTCACCTTCTCCAATGTCATCAACGGAATTTAAAATTAATGATCTTAGCGATGATGACATGCCGTCTAAC…	MAMKVDLMNILITLFFVISMFNTQTRGRSQPELSVSERHELWMSRHGRVYKDEVEKGERFMIFKENMKFIESVNKAGNLSYKLGMNEFADITSQEFLAKFTGLNIPNSYLSPSPMSSTEFKINDLSDDDMPSNLDWRESGAVTQVKHQGRCGCCWAFSAVGSLEGAYKIATGNLMEFSEQELLDCTTNNYGCNGGFMTNAFDFIIENGGISRESDYEYQGEQYTCRSQEKTAAVQISSYQVVPEGETSLLQAVTKQPVSIGIAASQDLQFYAGGTYDGSCADRINHAVTAIGYGTDEKGQKYWLLKNSWGTSWGENGFMKIIRDSGNPSGLCDIAKMSSYPNIA	Genbank
Solanum peruvianum	Peruvian nightshade	Genbank	SolperRCR3	RCR3		YES	JQ927244			ATGGCTATGAAAGTTGATTTGATGAGCATTTTAATTACACTATTCTTTGTGATTAGCATGTTCAACTCTCAAACAAGAGCTCGCAGCCAGCCAAAACTCTCCGTGTCTGAGAGACACGAGCTGTGGATGTCACGTCATGGACGTGTTTACAAGGACGAAGTAGAAAAAGGAGAACGATTCATGATTTTCAAAGAAAACATTAAATTCATTGAGTCGGTCAATAAGGCAGGGAATCTGTCTTACAAGTTAGGGATGAATGAATTTGCAGATATTACTTCACAAGAGTTTTTGGCTAAATTTACTGGTTTAAACATACCTAATTCATATCTTTCACCTTCTCCAATGTCATCAACGGAATTTAAAATTAATGATCTTAGCGATGATGACATGCCGTCTAAC…	MAMKVDLMSILITLFFVISMFNSQTRARSQPKLSVSERHELWMSRHGRVYKDEVEKGERFMIFKENIKFIESVNKAGNLSYKLGMNEFADITSQEFLAKFTGLNIPNSYLSPSPMSSTEFKINDLSDDDMPSNLDWRESGAVTQVKHQGRCGCCWAFSAVGSLEGAYKIATGNLMEFSEQELLDCTTNNYGCDGGFMTNAFDFIKENGGISSESDYEYLGEQYTCRSQEKTAAVQISSYQVVPEGETSLLQAVTKQPVSIGIAASQDLQFYAGGTYDGSCADRINHAVTAIGYGTDEKGQKYWLLKNSWGTSWGENGFMKIIRDSGNPAGLCDIAKMSSYPNIA	Genbank
Solanum peruvianum	Peruvian nightshade	Genbank	SolperRCR3	RCR3		YES	JQ927243			ATGGCTATGAAAGTTGATTTGATGAATATTTTAATTACACTATTCTTTGTAATTAGCATGTTTAACACTCAAACAAGAGGTCGCAGCCAGCCAAAGCTCTCGGTGTCTGAGAGACACGAGCTGTGGATGTCACGTCATGGACATGTTTACAAGGACGAAGTAGAAAAAGGAGAACGATTCATGATTTTCAAAGAAAACATGAAATTCATTGAGTCGGTCAATAAGGCAGGGAATCTGTCTTACAAGTTAGGGATGAATGAATTTGCAGATATTACTTCACAAGAGTTTTTGGCTAAATTTACTGGATTAAACATACCTAATTCATATCTTTCACCTTCTCCAATGTCATCAACGGAATTTAAAATTAATGATCTTAGCGATGATGACATGCCGTCTAAC…	MAMKVDLMNILITLFFVISMFNTQTRGRSQPKLSVSERHELWMSRHGHVYKDEVEKGERFMIFKENMKFIESVNKAGNLSYKLGMNEFADITSQEFLAKFTGLNIPNSYLSPSPMSSTEFKINDLSDDDMPSNLDWRESGAVTQVKHQGQCGCCWAFSAVGSLEGAYKIATGNLMEFSEQELLDCTTNNYGCDGGFMTNAFDFIKENGGISSESDYEYLGEQYTCRSQEKTAAVQISSYQVVPEGETSLLQAVTKQPVSIGIAASQDLQFYAGGTYDGSCADRINHAVTAIGYGTDEKGQKYWLLKNSWGTSWGENGFMKIIRDSGNPAGLCDIAKMSSYPNIA	Genbank
Solanum peruvianum	Peruvian nightshade	Genbank	SolperRCR3	RCR3		YES	JQ927242			ATGGCTATGAAAGTTGATTTGATGAATATTTTAATTACACTATTCTTTGTAATTAGCATGTTTAACACTCAAACAAGAGGTCGCAGCCAGCCAAAACTCTCCGTGTCTGAGAGACACGAGCTGTGGATGTCACGTCATGGACGCGTTTACAAGGACGAAGTAGAAAAAGGAGAACGATTCATGATTTTCAAAGAAAACATGAAATTCATTGAGTCGGTCAATAAGGCAGGGAATCTGTCTTACAAGTTAGGGATGAATGAATTTGCAGATATTACTTCACAAGAGTTTTTGGCTAAATTTACTGGATTAAACATACCTAATTCATATCTTTCACCTTCTCCAATGTCATCAACGGAATTTATAATTAATGATCTTAGCGATGATGACATGCCGTCTAAC…	MAMKVDLMNILITLFFVISMFNTQTRGRSQPKLSVSERHELWMSRHGRVYKDEVEKGERFMIFKENMKFIESVNKAGNLSYKLGMNEFADITSQEFLAKFTGLNIPNSYLSPSPMSSTEFIINDLSDDDMPSNLDWRESGAVTQVKHQGRCGCCWAFSAVGSLEGAYKIATGNLMEFSEQELLDCTTNNYGCNGGFMTNAFDFIKENGGISRESDYEYLGEQYTCRSQEKTAAVQISSYQVVPEGETSLLQAVTKQPVSIGIAASQDLQFYAGGTYDGSCADRINHAVTAIGYGTDEKGQKYWLLKNSWGTSWGENGFMKIIRDSGNPSGLCDIAKMSSYPNIA	Genbank
Solanum peruvianum	Peruvian nightshade	Genbank	SolperRCR3	RCR3		YES	JQ927241			ATGGCTATGAAAGTTGATTTGATGAATATTTTAATTACACTATTCTTTGTAATTAGCATGTTTAACACTCAAACAAGAGGTCGCAGCCAGCCAAAACTCTCCGTGTCTGAGAGACACGAGCTGTGGATGTCACGTCATGGACGCGTTTACAAGGACGAAGTAGAAAAAGGAGAACGATTCATGATTTTCAAAGAAAACATGAAATTCATTGAGTCGGTCAATAAGGCAGGGAATCTGTCTTACAAGTTAGGGATGAATGAATTTGCAGATATTACTTCACAAGAGTTTTTGGCTAAATTTACTGGATTAAACATACCTAATTCATATCTTTCACCTTCTCCAATGTCATCAACGGAATTTAAAATTAATGATCTTAGCGATGATGACATGCCGTCTAAC…	MAMKVDLMNILITLFFVISMFNTQTRGRSQPKLSVSERHELWMSRHGRVYKDEVEKGERFMIFKENMKFIESVNKAGNLSYKLGMNEFADITSQEFLAKFTGLNIPNSYLSPSPMSSTEFKINDLSDDDMPSNLDWRESGAVTQVKHQGRCGCCWAFSAVGSLEGAYKIATGNLMEFSEQELLDCTTNNYGCNGGFMTNAFDFIKENGGISRESDYEYLGQQYTCRSQEKTAAVQISSYKVVPEGETSLLQAVTKQPVSIGIAASQDLQFYAGGTYDGSCADRINHAVTAIGYGTDEKGQKYWLLKNSWGTSWGENGFMKIIRDSGNPSGLCDIAKMSSYPNIA	Genbank
Solanum peruvianum	Peruvian nightshade	Genbank	SolperRCR3	RCR3		YES	JQ927240			ATGGCTATGAAAGTTGATTTGATGAATATTTTAATTACACTATTCTTTGTAATTAGCATGTTTAACACTCAAACAAGAGGTCGCAGCCAGCCAAAACTCTCGGTGTCTGAGAGACACGAGCTGTGGATGTCACGTCATGGACGTGTTTACAAGGACGAAGTAGAAAAAGTAGAACGATTCATGATTTTCAAAGAAAACATGAAATTCATTGAGTCGGTCAATAAGGCAGGGAATCTGTCTTACAAGTTAGGGATGAATGAATTTGCAGATATTACTTCACAAGAGTTTTTGGCTAAATTTACTGGATTAAACATACCTAATTCATATCTTTCACCTTCTCCAATGTCATCAACGGAATTTAAAATTAATGATCTTAGCGATGATGACATGCCGTCTAAC…	MAMKVDLMNILITLFFVISMFNTQTRGRSQPKLSVSERHELWMSRHGRVYKDEVEKVERFMIFKENMKFIESVNKAGNLSYKLGMNEFADITSQEFLAKFTGLNIPNSYLSPSPMSSTEFKINDLSDDDMPSNLDWRESGAVTQVKHQGRCGCCWAFSAVGSLEGAYKIATGNLMEFSEQELLDCTTNNYGCNGGFMTNAFDFIIENGGISRESDYEYLGEQYTCRSQEKTAAVQISSYKVVPEGETSLLQAVTKQPVSIGIAASQDLQFYAGGTYDGSCADRINHAVTAIGYGTDEKGQKYWLLKNSWGTSWGENGFMKIIRDYGNPAGLCDIAKMSSYPNIA	Genbank
Solanum peruvianum	Peruvian nightshade	Genbank	SolperRCR3	RCR3		YES	JQ927239			ATGGCTATGAAAGTTGATTTGATGAATATTTTAATTACACTATTCTTTGTAATTAGCATGTTCAACACTCAAACAAGAGGTCGCAGCCAGCCAAAACTCTCCGTGTCTGAGAGACACGAGCTGTGGATGTCACGTCATGGACGCGTTTACAAGGACGAAGTAGAAAAAGGAGAACGATTCATGATTTTCAAAGAAAACATGAAATTCATTGAGTCGGTCAATAAGGCAGGGAATCTGTCTTACAAGTTAGGGATGAATGAATTTGCAGATATTACTTCACAAGAGTTTTTGGCTAAATTTACTGGATTAAACATACCTAATTCATATCTTTCACCTTCTCCAATGTCATCAACGGAATTTAAAATTAATGATCTTAGCGATGATGACATGCCGTCTAAC…	MAMKVDLMNILITLFFVISMFNTQTRGRSQPKLSVSERHELWMSRHGRVYKDEVEKGERFMIFKENMKFIESVNKAGNLSYKLGMNEFADITSQEFLAKFTGLNIPNSYLSPSPMSSTEFKINDLSDDDMPSNLDWRESGAVTQVKHQGRCGCCWAFSAVGSLEGAYKIATGNLMEFSEQELLDCTTNNYGCNGGFMTNAFDFIIENGGISRESDYEYLGQQYTCRSQEKTAAVQISSYKVVPEGETSLLQAVTKQPVSIGIAASQDLQFYAGGTYDGSCADRINHAVTAIGYGTDEKGQKYWLLKNSWGTSWGENGFMKIIRDSGNPSGLCDIAKMSSYPNIA	Genbank
Solanum peruvianum	Peruvian nightshade	Genbank	SolperRCR3	RCR3		YES	JQ927238			ATGGCTATGAAAGTTGATTTGATGAATATTTTAATTACACTATTCTTTGTAATTAGCATGTTTAACACTCAAACAAGAGGTCGCAGCCAGCCAAAACTCTCCGTGTCTGAGAGACACGAGCTGTGGATGTCACGTCATGGACGCGTTTACAAGGACGAAGTAGAAAAAGGAGAACGATTCATGATTTTCAAAGAAAACATGAAATTCATTGAGTCGGTCAATAAGGCAGGGAATCTGTCTTACAAGTTAGGGATGAATGAATTTGCAGATATTACTTCACAAGAGTTTTTGGCTAAATTTACTGGATTAAACATACCTAATTCATATCTTTCACCTTCTCCAATGTCATCAACGGAATTAAAAATTAATGATCTTAGCGATGATGACATGCCGTCTAAC…	MAMKVDLMNILITLFFVISMFNTQTRGRSQPKLSVSERHELWMSRHGRVYKDEVEKGERFMIFKENMKFIESVNKAGNLSYKLGMNEFADITSQEFLAKFTGLNIPNSYLSPSPMSSTELKINDLSDDDMPSNLDWRESGAVTQVKHQGRCGCCWAFSAVGSLEGAYKIATGNLMEFSEQELLDCTTNNYGCNGGFMTNAFDFIKENGGISRESDYEYLGEQYTCRSQEKTAAVQISSYQVVPEGETSLLQAVTKQPVSIGIAASQDLQFYAGGTYDGSCADRINHAVTAIGYGTDEKGQKYWLLKNSWGTSWGENGFMKIIRDYGNPAGLCDIAKMSSYPNIA	Genbank
Solanum peruvianum	Peruvian nightshade	Genbank	SolperRCR3	RCR3		YES	JQ927237			ATGGCTATGAAAGTTGATTTGATGAATATTTTAATTACACTATTCTTTGTAATTAGCATGTTTAACACTCAAACAAGAGGTCGCAGCCAGCCAAAACTCTCCGTGTCTGAGAGACACGAGCTGTGGATGTCACGTCATGGACGCGTTTACAAGGACGAAGTAGAAAAAGGAGAACGATTCATGATTTTCAAAGAAAACATGAAATTCATTGAATCGGTCAATAAGGCAGGGAATCTGTCTTACAAGTTAGGGATGAATGAATTTGCAGATATTACTTCACAAGAGTTTTTGGCTAAATTTACTGGATTAAACATACCTAATTCATATCTTTCACCTTCTCCAATGTCATCAACGGAATTTATAATTAATGATCTTAGCGATGATGACATGCCGTCTAAC…	MAMKVDLMNILITLFFVISMFNTQTRGRSQPKLSVSERHELWMSRHGRVYKDEVEKGERFMIFKENMKFIESVNKAGNLSYKLGMNEFADITSQEFLAKFTGLNIPNSYLSPSPMSSTEFIINDLSDDDMPSNLDWRESGAVTQVKHQGRCGCCWAFSAVGSLEGAYKIATGNLMEFSEQELLDCTTNNYGCNGGFMTNAFDFIKENGGISRESDYEYLGEQYTCRSQEKTAAVQISSYQVVPEGETSLLQAVTKQPVSIGIAASQDLQFYAGGTYDGSCADRINHAVTAIGYGTDEKGQKYWLLKNSWGTSWGENGFMKIIRDSGDPSGLCDITKMSSYPNIA	Genbank
Solanum peruvianum	Peruvian nightshade	Genbank	SolperRCR3	RCR3		YES	JQ927236			ATGGCTATGAAAGTTGATTTGATGAGCATTTTAATTACACTATTCTTTGTGATTAGCATGTTCAACTCTCAAACAAGAGCTCGCAGCCAGCCAAAACTCTCCGTGTCTGAGAGACACGAGCTGTGGATGTCACGTCATGGACGCGTTTACAAGGACGAAGTAGAAAAAGGAGAACGATTCATGATTTTCAAAGAAAACATGAAATTCATTGAGTCGGTCAATAAGGCAGGGAATCTGTCTTACAAGTTAGGAATGAATGAATTTGCAGATATTACTTCACAAGAGTTTTTGGCTAAATTTACTGGATTAAACATACCTAATTCATATCTTTCACCTTCTCCAATGTCATCAACGGAATTTAAAATTAATGATCTTAGCGATGATGACATGCCGTCTAAC…	MAMKVDLMSILITLFFVISMFNSQTRARSQPKLSVSERHELWMSRHGRVYKDEVEKGERFMIFKENMKFIESVNKAGNLSYKLGMNEFADITSQEFLAKFTGLNIPNSYLSPSPMSSTEFKINDLSDDDMPSNLDWRESGAVTQVKHQGRCGCCWAFSAVGSLEGAYKIATGNLMEFSEQELLDCTTNNYGCNGGFMTNAFDFIKENGGISRESDYEYLGEQYTCRSQEKTAAVQISSYQVVPEGETSLLQAVTKQPVSIGIAASQDLQFYAGGTYDGSCADRINHAVTAIGYGTDEKGQKYWLLKNSWGTSWGENGFMKIIRDYGNPAGLCDIAKMSSYPNIA	Genbank
Solanum peruvianum	Peruvian nightshade	Genbank	SolperRCR3	RCR3		YES	JQ927235			ATGGCTATGAAAGTTGATTTGATGAGCATTTTAATTACACTATTCTTTGTGATTAGCATGTTCAACTCTCAAACAAGAGCTCGCAGCCAGCCAAAACTCTCCGTGTCTGAGAGACACGAGCTGTGGATGTCACGTCATGGACGCGTTTACAAGGACGAAGTAGAAAAAGGAGAACGATTCATGATTTTCAAAGAAAACATGAAATTCATTGAGTCGGTCAATAAGGCAGGGAATCTGTCTTACAAGTTAGGAATGAATGAATTTGCAGATATTACTTCACAAGAGTTTTTGGCTAAATTTACTGGATTAAACATACCTAATTCATATCTTTCACCTTCTCCAATGTCATCAACGGAATTTAAAATTAATGATCTTAGCGATGATGACATGCCGTCTAAC…	MAMKVDLMSILITLFFVISMFNSQTRARSQPKLSVSERHELWMSRHGRVYKDEVEKGERFMIFKENMKFIESVNKAGNLSYKLGMNEFADITSQEFLAKFTGLNIPNSYLSPSPMSSTEFKINDLSDDDMPSNLDWRESGAVTQVKHQGRCGCCWAFSAVGSLEGAYKIATGNLMEFSEQELLDCTTNNYGCNGGFMTNAFDFIIENGGISRESDYEYLGQQYTCRSQEKTAAVQISSYKVVPEGETSLLQAVTKQPVSIGIAASQDLQFYAGGTYDGSCADRINHAVTAIGYGTDEKGQKYWLLKNSWGTSWGENGFMKIIRDYGNPSGLCDIAKMSSYPNIA	Genbank
Solanum peruvianum	Peruvian nightshade	Genbank	SolperRCR3	RCR3		YES	JQ927234			ATGGCTATGAAAGTTGATTTGATGAGCATTTTAATTACACTATTCTTTGTAATTAGCATGTTTAACACTCAAACAAGAGGTCGCAGCCAGCCAAAACTCTCCGTGTCTGAGAGACACGAGCTGTGGATGTCACGTCATGGACGCGTTTACAAGGACGAAGTAGAAAAAGGAGAACGATTCATGATTTTCAAAGAAAACATGAAATTCATTGAGTCGGTCAATAAGGCAGGGAATCTGTCTTACAAGTTAGGGATGAATGAATTTGCAGATATTACTTCACAAGAGTTTTTGGCTAAATTTACTGGATTAAACATACCTAATTCATATCTTTCACCTTCTCCAATGTCATCAACGGAATTTAAAATTAATGATCTTAGCGATGATGACATGCCGTCTAAC…	MAMKVDLMSILITLFFVISMFNTQTRGRSQPKLSVSERHELWMSRHGRVYKDEVEKGERFMIFKENMKFIESVNKAGNLSYKLGMNEFADITSQEFLAKFTGLNIPNSYLSPSPMSSTEFKINDLSDDDMPSNLDWRESGAVTQVKHQGRCGCCWAFSAVGSLEGAYKIATGNLMEFSEQELLDCTTNNYGCNGGFMTNAFDFIIENGGISRESDYEYLGEQYTCRSQEKTAAVQISSYQVVPEGETSLLQAVTKQPVSIGIAASQDLQFYAGGTYDGSCADRINHAVTAIGYGTDEKGQKYWLLKNSWGTSWGENGFMKIIRDSGNPSGLCDIAKMSSYPNIA	Genbank
Solanum peruvianum	Peruvian nightshade	Genbank	SolperRCR3	RCR3		YES	JQ927233			ATGGCTATGAAAGTTGATTTGATGAATATTTTAATTACACTATTCTTTGTAATTAGCATGTTTAACACTCAAACAAGAGGTCGCAGCCAGCCAAAACTCTCGGTGTCTGAGAGACACGAGCTGTGGATGTCACGTCATGGACGTGTTTACAAGGACGAAGTAGAAAAAGGAGAACGATTCATGATTTTCAAAGAAAACATGAAATTCATTGAGTCGGTCAATAAGGCAGGGAATCTGTCTTACAAGTTAGGGATGAATGAATTTGCAGATATTACTTCACAAGAGTTTTTGGCTAAATTTACTGGATTAAACATACCTAATTCATATCTTTCACCTTCTCCAATGTCATCAACGGAATTTATAATTAATGATCTTAGCGATGATGACATGCCGTCTAAC…	MAMKVDLMNILITLFFVISMFNTQTRGRSQPKLSVSERHELWMSRHGRVYKDEVEKGERFMIFKENMKFIESVNKAGNLSYKLGMNEFADITSQEFLAKFTGLNIPNSYLSPSPMSSTEFIINDLSDDDMPSNLDWRESGAVTQVKHQGRCGCCWAFSAVGSLEGAYKIATGNLMEFSEQELLDCTTNNYGCNGGFMTNAFDFIIENGGISRESDYEYLGEQYTCRSQEKTAAVQISSYQVVPEGETSLLQAVTKQPVSIGIAASQDLQFYAGGTYDGSCADRINHAVTAIGYGTDEKGQKYWLLKNSWGTSWGENGFMKIIRDSGNPAGLCDIAKMSSYPNIA	Genbank
Solanum peruvianum	Peruvian nightshade	Genbank	SolperRCR3	RCR3		YES	JQ927232			ATGGCTATGAAAGTTGATTTGATGAATATTTTAATTACACTATTCTTTGTAATTAGCATGTTTAACACTCAAACAAGAGGTCGCAGCCAGCCAAAACTCTCCGTGTCTGAGAGACACGAGCTGTGGATGTCACGTCATGGACGCGTTTACAAGGACGAAGTAGAAAAAGGAGAACGATTCATGATTTTCAAAGAAAACATGAAATTCATTGAGTCGGTCAATAAGGCAGGGAATCTGTCTTACAAGTTAGGAATGAATGAATTTGCAGATATTACTTCACAAGAGTTTTTGGCTAAATTTACTGGATTAAACATACCTAATTCATATCTTTCACCTTCTCCAATGTCATCAACGGAATTTAAAATTAATGATCTTAGCGATGATGACATGCCGTCTAAC…	MAMKVDLMNILITLFFVISMFNTQTRGRSQPKLSVSERHELWMSRHGRVYKDEVEKGERFMIFKENMKFIESVNKAGNLSYKLGMNEFADITSQEFLAKFTGLNIPNSYLSPSPMSSTEFKINDLSDDDMPSNLDWRESGAVTQVKHQGRCGCCWAFSAVGSLEGAYKIATGNLMEFSEQELLDCTTNNYGCNGGFMTNAFDFIKENGGISRESDYEYLGEQYTCRSQEKTAAVQISSYQVVPEGETSLLQAVTKQPVSIGIAASQDLQFYAGGTYDGSCADRINHAVTAIGYGTDEKGQKYWLLKNSWGTSWGENGFMKIIRDYGNPAGLCDIAKMSSYPNIA	Genbank
Solanum peruvianum	Peruvian nightshade	Genbank	SolperRCR3	RCR3		YES	JQ927231			ATGGCTATGAAAGTTGATTTGATGAATATTTTAATTACACTATTCTTTGTAATTAGCATGTTTAACACTCAAACAAGAGGTCGCAGCCAGCCAAAACTCTCGGTGTCTGAGAGACACGAGCTGTGGATGTCACGTCATGGACGTGTTTACAAGGACGAAGTAGAAAAAGTAGAACGATTCATGATTTTCAAAGAAAACATGAAATTCATTGAGTCGGTCAATAAGGCAGGGAATCTGTCTTACAAGTTAGGGATGAATGAATTTGCAGATATTACTTCACAAGAGTTTTTGGCTAAATTTACTGGATTAAACATACCTAATTCATATCTTTCACCTTCTCCAATGTCATCAACGGAATTAAAAATTAATGATCTTAGCGATGATGACATGCCGTCTAAC…	MAMKVDLMNILITLFFVISMFNTQTRGRSQPKLSVSERHELWMSRHGRVYKDEVEKVERFMIFKENMKFIESVNKAGNLSYKLGMNEFADITSQEFLAKFTGLNIPNSYLSPSPMSSTELKINDLSDDDMPSNLDWRESGAVTQVKHQGRCGCCWAFSAVGSLEGAYKIATGNLMEFSEQELLDCTTNNYGCNGGFMTNAFDFIKENGGISRESDYEYLGEQYTCRSQEKTAAVQISSYQVVPEGETSLLQAVTKQPVSIGIAASQDLQFYAGGTYDGSCADRINHAVTAIGYGTDEKGQKYWLLKNSWGTSWGENGFMKIIRDYGNPAGLCDIAKMSSYPNIA	Genbank
Solanum peruvianum	Peruvian nightshade	Genbank	SolperRCR3	RCR3		YES	JQ927230			ATGGCTATGAAAGTTGATTTGATGAATATTTTAATTACACTATTCTTTGTAATTAGCATGTTTAACACTCAAACAAGAGGTCGCAGCCAGCCAAAACTCTCCGTGTCTGAGAGACACGAGCTGTGGATGTCACGTCATGGACGCGTTTACAAGGACGAAGTAGAAAAAGGAGAACGATTCATGATTTTCAAAGAAAACATGAAATTCATTGAGTCGGTCAATAAGGCAGGGAATCTGTCTTACAAGTTAGGGATGAATGAATTTGCAGATATTACTTCACAAGAGTTTTTGGCTAAATTTACTGGATTAAACATACCTAATTCATATCTTTCACCTTCTCCAATGTCATCAACGGAATTTAAAATTAATGATCTTAGCGATGATGACATGCCGTCTAAC…	MAMKVDLMNILITLFFVISMFNTQTRGRSQPKLSVSERHELWMSRHGRVYKDEVEKGERFMIFKENMKFIESVNKAGNLSYKLGMNEFADITSQEFLAKFTGLNIPNSYLSPSPMSSTEFKINDLSDDDMPSNLDWRESGAVTQVKHQGRCGCCWAFSAVGSLEGAYKIATGNLMEFSEQELLDCTTNNYGCDGGFMTNAFDFIIENGGISRESDYEYLGQQYTCRSQEKTAAVQISSYQVVPEGETSLLQAVTKQPVSIGIAASQDLQFYAGGTYDGSCADRINHAVTAIGYGTDEKGQKYWLLKNSWGTSWGENGFMKIIRDSGNPSGLCDIAKMSSYPNIA	Genbank
Solanum peruvianum	Peruvian nightshade	Genbank	SolperRCR3_Pseudo	RCR3		Pseudo	JQ927278			ATGGCTATGAAAGTTGATTTGATGAATATTTTAATTACACTATTCTTTGTAATTAGCATGTTTAACACTCAAACAAGAGGTCGCAGCCAGCCAAAACTCTCCGTGTCTGAGAGACACGAGCTGTGGATGTCACGTCATGGACGCGTTTACAAGGACGAAGTAGAAAAAGGAGAACGATTCATGATTTTCAAAGAAAACATGAAATTCATTGAGTCGGTCAATAAGGCAGGGAATCTGTCTTACAAGTTAGGGATGAATGAATTTGCAGATATTACTTCACAAGAGTTTTTGGCTAAATTTACTGGATTAAACATACCTAATTCATATCTTTCACCTTCTCCAATGTCATCAACGGAATTTATAATTAATGATCTTAGCGATGATGACATGCCGTCTAAC…	-	Genbank; Truncated
Solanum peruvianum	Peruvian nightshade	Genbank	SolperRCR3_Pseudo	RCR3		Pseudo	JQ927277			ATGGCTATGAAAGTTGATTTGATGAATATTTTAATTACACTATTCTTTGTAATTAGCATGTTTAACACTCAAACAAGAGGTCGCAGCCAGCCAAAACTCTCCGTGTCTGAGAGACACGAGCTGTGGATGTCACGTCATGGACGCGTTTACAAGGACGAAGTAGAAAAAGGAGAACGATTCATGATTTTCAAAGAAAACATGAAATTCATTGAGTCGGTCAATAAGGCAGGGAATCTGTCTTACAAGTTAGGGATGAATGAATTTGCAGATATTACTTCACAAGAGTTTTTGGCTAAATTTACTGGATTAAACATACCTAATTCATATCTTTCACCTTCTCCAATGTCATCAACGGAATTTATAATTAATGATCTTAGCGATGATGACATGCCGTCTAAC…	-	Genbank; Truncated
Solanum peruvianum	Peruvian nightshade	Genbank	SolperRCR3_Pseudo	RCR3		Pseudo	JQ927267			ATGGCTATGAAAGTTGATTTGATGAATATTTTAATTACACTATTCTTTGTAATTAGCATGTTTAACACTCAAACAAGAGGTCGCAGCCAGCCAAAACTCTCCGTGTCTGAGAGACACGAGCTGTGGATGTCACGTCATGGACGCGTTTACAAGGATGAAGTAGAAAAAGGAGAACGATTCATGATTTTCAAAGAAAACATGAAATTCATTGAGTCGGTCAATAAGGCAGGGAATCTGTCTTACAAGTTAGGGATGAATGAATTTGCAGATATTACTTCACAAGAGTTTTTGGCTAAATTTACTGGATTAAACATACCTAATTCATATCTTTCACCTTCTCCAATGTCATCAACGGAATTTAAAATTAATGATCTTAGCGATGATGACATGCCGTCTAAC…	-	Genbank; Truncated
Solanum peruvianum	Peruvian nightshade	Genbank	SolperRCR3a1	RCR3		YES	JQ927299			ATGGCTATGAAAGTTGATTTGATGAATATTTTAATTACACTATTCTTTGTAATTAGCATGTTTAACACTCAAACAAGAGGTCGCAGCCAGCCAAAACTCTCCGTGTCTGAGAGACACGAGCTGTGGATGTCACGTCATGGACGCGTTTACAAGGACGAAGTAGAAAAAGGAGAACGATTCATGATTTTCAAAGAAAACATGAAATTCATTGAGTCGGTCAATAAGGCAGGGAATCTGTCTTACAAGTTAGGGATGAATGAATTTGCAGATATTACTTCACAAGAGTTTTTGGCTAAATTTACTGGATTAAACATACCTAATTCATATCTTTCACCTTCTCCAATGTCATCAACGGAATTTATAATTAATGATCTTAGCGATGATGACATGCCGTCTAAC…	MAMKVDLMNILITLFFVISMFNTQTRGRSQPKLSVSERHELWMSRHGRVYKDEVEKGERFMIFKENMKFIESVNKAGNLSYKLGMNEFADITSQEFLAKFTGLNIPNSYLSPSPMSSTEFIINDLSDDDMPSNLDWRESGAVTQVKHQGRCGCCWAFSAVGSLEGAYKIATGNLMEFSEQELLDCTTNNYGCNGGFMTNAFDFIKENGGISRESDYEYLGEQYTCRSQEKTAAVQISSYQVVPEGETSLLQAVTKQPVSIGIAASQDLQFYAGGTYDGSCADRINHAVTAIGYGTDEKGQKYWLLKNSWGTSWGENGFMKIIRDYGNPAGLCDIAKMSSYPNIA	Genbank
Solanum peruvianum	Peruvian nightshade	Genbank	SolperRCR3a1	RCR3		YES	JQ927298			ATGGCTATGAAAGTTGATTTGATGAATATTTTAATTACACTATTCTTTGTAATTAGCATGTTTAACACTCAAACAAGAGGTCGCAGCCAGCCAAAACTCTCCGTGTCTGAGAGACACGAGCTGTGGATGTCACGTCATGGACGCGTTTACAAGGACGAAGTAGAAAAAGGAGAACGATTCATGATTTTCAAAGAAAACATGAAATTCATTGAGTCGGTCAATAAGGCAGGGAATCTGTCTTACAAGTTAGGGATGAATGAATTTGCAGATATTACTTCACAAGAGTTTTTGGCTAAATTTACTGGATTAAACATACCTAATTCATATCTTTCACCTTCTCCAATGTCATCAACGGAATTTATAATTAATGATCTTAGCGATGATGACATGCCGTCTAAC…	MAMKVDLMNILITLFFVISMFNTQTRGRSQPKLSVSERHELWMSRHGRVYKDEVEKGERFMIFKENMKFIESVNKAGNLSYKLGMNEFADITSQEFLAKFTGLNIPNSYLSPSPMSSTEFIINDLSDDDMPSNLDWRESGAVTQVKHQGRCGCCWAFSAVGSLEGAYKIATGNLMEFSEQELLDCTTNNYGCNGGFMTNAFDFIKENGGISRESDYEYLGEQYTCRSQEKTAAVQISSYQVVPEGETSLLQAVTKQPVSIGIAASQDLQFYAGGTYDGSCADRINHAVTAIGYGTDEKGQKYWLLKNSWGTSWGENGFMKIIRDYGNPAGLCDIAKMSSYPNIA	Genbank
Solanum peruvianum	Peruvian nightshade	Genbank	SolperRCR3a1	RCR3		YES	JQ927296			ATGGCTATGAAAGTTGATTTGATGAATATTTTAATTACACTATTCTTTGTAATTAGCATGTTTAACACTCAAACAAGAGGTCGCAGCCAGCCAAAACTCTCCGTGTCTGAGAGACACGAGCTGTGGATGTCACGTCATGGACGCGTTTACAAGGACGAAGTAGAAAAAGGAGAACGATTCATGATTTTCAAAGAAAACATGAAATTCATTGAGTCGGTCAATAAGGCAGGGAATCTGTCTTACAAGTTAGGGATGAATGAATTTGCAGATATTACTTCACAAGAGTTTTTGGCTAAATTTACTGGATTAAACATACCTAATTCATATCTTTCACCTTCTCCAATGTCATCAACGGAATTTATAATTAATGATCTTAGCGATGATGACATGCCGTCTAAC…	MAMKVDLMNILITLFFVISMFNTQTRGRSQPKLSVSERHELWMSRHGRVYKDEVEKGERFMIFKENMKFIESVNKAGNLSYKLGMNEFADITSQEFLAKFTGLNIPNSYLSPSPMSSTEFIINDLSDDDMPSNLDWRESGAVTQVKHQGRCGCCWAFSAVGSLEGAYKIATGNLMEFSEQELLDCTTNNYGCNGGFMTNAFDFIKENGGISRESDYEYLGEQYTCRSQEKTAAVQISSYQVVPEGETSLLQAVTKQPVSIGIAASQDLQFYAGGTYDGSCADRINHAVTAIGYGTDEKGQKYWLLKNSWGTSWGENGFMKIIRDYGNPAGLCDIAKMSSYPNIA	Genbank
Solanum peruvianum	Peruvian nightshade	Genbank	SolperRCR3a1	RCR3		YES	JQ927295			ATGGCTATGAAAGTTGATTTGATGAATATTTTAATTACACTATTCTTTGTAATTAGCATGTTTAACACTCAAACAAGAGGTCGCAGCCAGCCAAAACTCTCCGTGTCTGAGAGACACGAGCTGTGGATGTCACGTCATGGACGCGTTTACAAGGACGAAGTAGAAAAAGGAGAACGATTCATGATTTTCAAAGAAAACATGAAATTCATTGAGTCGGTCAATAAGGCAGGGAATCTGTCTTACAAGTTAGGGATGAATGAATTTGCAGATATTACTTCACAAGAGTTTTTGGCTAAATTTACTGGATTAAACATACCTAATTCATATCTTTCACCTTCTCCAATGTCATCAACGGAATTTATAATTAATGATCTTAGCGATGATGACATGCCGTCTAAC…	MAMKVDLMNILITLFFVISMFNTQTRGRSQPKLSVSERHELWMSRHGRVYKDEVEKGERFMIFKENMKFIESVNKAGNLSYKLGMNEFADITSQEFLAKFTGLNIPNSYLSPSPMSSTEFIINDLSDDDMPSNLDWRESGAVTQVKHQGRCGCCWAFSAVGSLEGAYKIATGNLMEFSEQELLDCTTNNYGCNGGFMTNAFDFIKENGGISRESDYEYLGEQYTCRSQEKTAAVQISSYQVVPEGETSLLQAVTKQPVSIGIAASQDLQFYAGGTYDGSCADRINHAVTAIGYGTDEKGQKYWLLKNSWGTSWGENGFMKIIRDYGNPAGLCDIAKMSSYPNIA	Genbank
Solanum peruvianum	Peruvian nightshade	Genbank	SolperRCR3a1	RCR3		YES	JQ927292			ATGGCTATGAAAGTTGATTTGATGAATATTTTAATTACACTATTCTTTGTAATTAGCATGTTCAACACTCAAACAAGAGCTCGCAGCCAGCCAAAACTCTCCGTGTCTGAGAGACACGAGCTGTGGATGTCACGTCATGGACGCGTTTACAAGGACGAAGTAGAAAAAGGAGAACGATTCATGATTTTCAAAGAAAACATGAAATTCATTGAGTCGGTCAATAAGGCAGGGAATCTGTCTTACAAGTTAGGGATGAATGAATTTGCAGATATTACTTCACAAGAGTTTTTGGCTAAATTTACTGGATTAAACATACCTAATTCATATCTTTCACCTTCTCCAATGTCATCAACGGAATTTAAAATTAATGATCTTAGCGATGATGACATGCCGTCTAAC…	MAMKVDLMNILITLFFVISMFNTQTRARSQPKLSVSERHELWMSRHGRVYKDEVEKGERFMIFKENMKFIESVNKAGNLSYKLGMNEFADITSQEFLAKFTGLNIPNSYLSPSPMSSTEFKINDLSDDDMPSNLDWRESGAVTQVKHQGRCGCCWAFSAVGSLEGAYKIATGNLMEFSEQELLDCTTNNYGCNGGFMTNAFDFIKENGGISRESDYEYLGEQYTCRSQEKTAAVQISSYQVVPEGETSLLQAVTKQPVSIGIAASQDLQFYAGGTYDGSCADRINHAVTAIGYGTDEKGQKYWLLKNSWGTSWGENGFMKIIRDYGNPAGLCDIAKMSSYPNIA	Genbank
Solanum peruvianum	Peruvian nightshade	Genbank	SolperRCR3a1	RCR3		YES	JQ927289			ATGGCTATGAAAGTTGATTTGATGAATATTTTAATTACACTATTCTTTGTAATTAGCATGTTTAACACTCAAACAAGAGGTCGCAGCCAGCCAAAACTCTCCGTGTCTGAGAGACACGAGCTGTGGATGTCACGTCATGGACGCGTTTACAAGGACGAAGTAGAAAAAGGAGAACGATTCATGATTTTCAAAGAAAACATGAAATTCATTGAGTCGGTCAATAAGGCAGGGAATCTGTCTTACAAGTTAGGGATGAATGAATTTGCAGATATTACTTCACAAGAGTTTTTGGCTAAATTTACTGGATTAAACATACCTAATTCATATCTTTCACCTTCTCCAATGTCATCAACGGAATTTATAATTAATGATCTTAGCGATGATGACATGCCGTCTAAC…	MAMKVDLMNILITLFFVISMFNTQTRGRSQPKLSVSERHELWMSRHGRVYKDEVEKGERFMIFKENMKFIESVNKAGNLSYKLGMNEFADITSQEFLAKFTGLNIPNSYLSPSPMSSTEFIINDLSDDDMPSNLDWRESGAVTQVKHQGRCGCCWAFSAVGSLEGAYKIATGNLMEFSEQELLDCTTNNYGCNGGFMTNAFDFIKENGGISRESDYEYLGEQYTCRSQEKTAAVQISSYQVVPEGETSLLQAVTKQPVSIGIAASQDLQFYAGGTYDGSCADRINHAVTAIGYGTDEKGQKYWLLKNSWGTSWGENGFMKIIRDYGNPAGLCDIAKMSSYPNIA	Genbank
Solanum peruvianum	Peruvian nightshade	Genbank	SolperRCR3a1	RCR3		YES	JQ927288			ATGGCTATGAAAGTTGATTTGATGAATATTTTAATTACACTATTCTTTGTAATTAGCATGTTTAACACTCAAACAAGAGGTCGCAGCCAGCCAAAACTCTCCGTGTCTGAGAGACACGAGCTGTGGATGTCACGTCATGGACGCGTTTACAAGGACGAAGTAGAAAAAGGAGAACGATTCATGATTTTCAAAGAAAACATGAAATTCATTGAGTCGGTCAATAAGGCAGGGAATCTGTCTTACAAGTTAGGGATGAATGAATTTGCAGATATTACTTCACAAGAGTTTTTGGCTAAATTTACTGGATTAAACATACCTAATTCATATCTTTCACCTTCTCCAATGTCATCAACGGAATTTAAAATTAATGATCTTAGCGATGATGACATGCCGTCTAAC…	MAMKVDLMNILITLFFVISMFNTQTRGRSQPKLSVSERHELWMSRHGRVYKDEVEKGERFMIFKENMKFIESVNKAGNLSYKLGMNEFADITSQEFLAKFTGLNIPNSYLSPSPMSSTEFKINDLSDDDMPSNLDWRESGAVTQVKHQGRCGCCWAFSAVGSLEGAYKIATGNLMEFSEQELLDCTTNNYGCNGGFMTNAFDFIKENGGISRESDYEYLGEQYTCRSQEKTAAVQISSYQVVPEGETSLLQAVTKQPVSIGIAASQDLQFYAGGTYDGSCADRINHAVTAIGYGTDEKGQKYWLLKNSWGTSWGENGFMKIIRDSGDPSGLCDIAKMSSYPNIA	Genbank
Solanum peruvianum	Peruvian nightshade	Genbank	SolperRCR3a1	RCR3		YES	JQ927286			ATGGCTATGAAAGTTGATTTGATGAATATTTTAATTACACTATTCTTTGTAATTAGCATGTTTAACACTCAAACAAGAGGTCGCAGCCAGCCAAAACTCTCCGTGTCTGAGAGACACGAGCTGTGGATGTCACGTCATGGACGCGTTTACAAGGACGAAGTAGAAAAAGGAGAACGATTCATGATTTTCAAAGAAAACATGAAATTCATTGAGTCGGTCAATAAGGCAGGGAATCTGTCTTACAAGTTAGGGATGAATGAATTTGCAGATATTACTTCACAAGAGTTTTTGGCTAAATTTACTGGATTAAACATACCTAATTCATATCTTTCACCTTCTCCAATGTCATCAACGGAATTTAAAATTAATGATCTTAGCGATGATGACATGCCGTCTAAC…	MAMKVDLMNILITLFFVISMFNTQTRGRSQPKLSVSERHELWMSRHGRVYKDEVEKGERFMIFKENMKFIESVNKAGNLSYKLGMNEFADITSQEFLAKFTGLNIPNSYLSPSPMSSTEFKINDLSDDDMPSNLDWRESGAVTQVKHQGRCGCCWAFSAVGSLEGAYKIATGNLMEFSEQELLDCTTNNYGCNGGFMTNAFDFIKENGGISRESDYEYLGEQYTCRSQEKTAAVQISSYQVVPEGETSLLQAVTKQPVSIGIAASQDLQFYAGGTYDGSCADRINHAVTAIGYGTDEKGQKYWLLKNSWGTSWGENGFMKIIRDSGDPSGLCDIAKMSSYPNIA	Genbank
Solanum peruvianum	Peruvian nightshade	Genbank	SolperRCR3a1	RCR3		YES	JQ927265			ATGGCTATGAAAGTTGATTTGATGAATATTTTAATTACAGTATTCTTTGTAATTAGCATGTTCAACACTCAAACAAGAGGTCGCAGCCAGCCAAAACTCTCGGTGTCTGAGAGACACGAGCTGTGGATGTCACGTCATGGACGCGTTTACAAGGACGAAGTAGAAAAAGGAGAACGATTCATGATTTTCAAAGAAAACATGAAATTCATTGAGTCGGTCAATAAGGCAGGGAATCTGTCTTACAAGTTAGGGATGAACGAATTTGCAGATATTACTTCACAAGAGTTTTTGGCTAAATTTACTGGATTAAACATACCTAATTCATATCTTTCACCTTCTCCACTGTCATCAACGGAATTTAAAATCAATGATCTTAGCGATGATGACATGCCGTCTAAC…	MAMKVDLMNILITVFFVISMFNTQTRGRSQPKLSVSERHELWMSRHGRVYKDEVEKGERFMIFKENMKFIESVNKAGNLSYKLGMNEFADITSQEFLAKFTGLNIPNSYLSPSPLSSTEFKINDLSDDDMPSNLDWRESGAVTQVKHQGRCGCCWAFSAVGSLEGAYKIATGNLMEFSEQELLDCTTNNYGCNGGFMTNAFDFIIENGGISRESDYEYLGQQYTCRSQEKTAAVQISSYKVVPEGETSLLQAVTKQPVSIGIAASQDLQFYAGGTYDGSCADRINHAVTAIGYGTDEKGQKYWLLKNSWGTSWGENGFMKIIRDSGNPSGLCDIAKMSSYPNIA	Genbank
Solanum peruvianum	Peruvian nightshade	Genbank	SolperRCR3a2	RCR3		YES	JQ927297			ATGGCTATGAAAGTTGATTTGATGAGCATTTTAATTACACTATTCTTTGTGATTAGCATGTTCAACTCTCAAACAAGAGCTCGCAGCCAGCCAAAACTCTCCGTGTCTGAGAGACACGAGCTGTGGATGTCACGTCATGGACGCGTTTACAAGGACGAAGTAGAAAAAGGAGAACGATTCATGATTTTCAAAGAAAACATGAAATTCATTGAGTCGGTCAATAAGGCAGGGAATCTGTCTTACAAGTTAGGAATGAATGAATTTGCAGATATTACTTCACAAGAGTTTTTGGCTAAATTTACTGGATTAAACATACCTAATTCATATCTTTCACCTTCTCCAATGTCATCAACGGAATTTAAAATTAATGATCTTAGCGATGATGACATGCCGTCTAAC…	MAMKVDLMSILITLFFVISMFNSQTRARSQPKLSVSERHELWMSRHGRVYKDEVEKGERFMIFKENMKFIESVNKAGNLSYKLGMNEFADITSQEFLAKFTGLNIPNSYLSPSPMSSTEFKINDLSDDDMPSNLDWRESGAVTQVKHQGRCGCCWAFSAVGSLEGAYKIATGNLMEFSEQELLDCTTNNYGCNGGFMTNAFDFIKENGGISRESDYEYLGEQYTCRSQEKTAAVQISSYQVVPEGETSLLQAVTKQPVSIGIAASQDLQFYAGGTYDGSCADRINHAVTAIGYGTDEKGQKYWLLKNSWGTSWGENGFMKIIRDYGNPAGLCDIAKMSSYPNIA	Genbank
Solanum peruvianum	Peruvian nightshade	Genbank	SolperRCR3a2	RCR3		YES	JQ927294			ATGGCTATGAAAGTTGATTTGATGAATATTTTAATTACACTATTCTTTGTAATTAGCATGTTTAACACTCAAACAAGAGGTCGCAGCCAGCCAAAACTCTCGGTGTCTGAGAGACACGAGCTGTGGATGTCACGTCATGGACGTGTTTACAAGGACGAAGTAGAAAAAGTAGAACGATTCATGATTTTCAAAGAAAACATGAAATTCATTGAGTCGGTCAATAAGGCAGGGAATCTGTCTTACAAGTTAGGGATGAATGAATTTGCAGATATTACTTCACAAGAGTTTTTGGCTAAATTTACTGGATTAAACATACCTAATTCATATCTTTCACCTTCTCCAATGTCATCAACGGAATTAAAAATTAATGATCTTAGCGATGATGACATGCCGTCTAAC…	MAMKVDLMNILITLFFVISMFNTQTRGRSQPKLSVSERHELWMSRHGRVYKDEVEKVERFMIFKENMKFIESVNKAGNLSYKLGMNEFADITSQEFLAKFTGLNIPNSYLSPSPMSSTELKINDLSDDDMPSNLDWRESGAVTQVKHQGRCGCCWAFSAVGSLEGAYKIATGNLMEFSEQELLDCTTNNYGCNGGFMTNAFDFIKENGGISRESDYEYLGEQYTCRSQEKTAAVQISSYQVVPEGETSLLQAVTKQPVSIGIAASQDLQFYAGGTYDGSCADRINHAVTAIGYGTDEKGQKYWLLKNSWGTSWGENGFMKIIRDYGNPAGLCDIAKMSSYPNIA	Genbank
Solanum peruvianum	Peruvian nightshade	Genbank	SolperRCR3a2	RCR3		YES	JQ927293			ATGGCTATGAAAGTTGATTTGATGAATATTTTAATTACACTATTCTTTGTAATTAGCATGTTTAACACTCAAACAAGAGGTCGCAGCCAGCCAAAACTCTCGGTGTCTGAGAGACACGAGCTGTGGATGTCACGTCATGGACGTGTTTACAAGGACGAAGTAGAAAAAGTAGAACGATTCATGATTTTCAAAGAAAACATGAAATTCATTGAGTCGGTCAATAAGGCAGGGAATCTGTCTTACAAGTTAGGGATGAATGAATTTGCAGATATTACTTCACAAGAGTTTTTGGCTAAATTTACTGGATTAAACATACCTAATTCATATCTTTCACCTTCTCCAATGTCATCAACGGAATTAAAAATTAATGATCTTAGCGATGATGACATGCCGTCTAAC…	MAMKVDLMNILITLFFVISMFNTQTRGRSQPKLSVSERHELWMSRHGRVYKDEVEKVERFMIFKENMKFIESVNKAGNLSYKLGMNEFADITSQEFLAKFTGLNIPNSYLSPSPMSSTELKINDLSDDDMPSNLDWRESGAVTQVKHQGRCGCCWAFSAVGSLEGAYKIATGNLMEFSEQELLDCTTNNYGCNGGFMTNAFDFIKENGGISRESDYEYLGEQYTCRSQEKTAAVQISSYQVVPEGETSLLQAVTKQPVSIGIAASQDLQFYAGGTYDGSCADRINHAVTAIGYGTDEKGQKYWLLKNSWGTSWGENGFMKIIRDYGNPAGLCDIAKMSSYPNIA	Genbank
Solanum peruvianum	Peruvian nightshade	Genbank	SolperRCR3a2	RCR3		YES	JQ927291			ATGGCTATGAAAGTTGATTTGATGAATATTTTAATTACACTATTCTTTGTAATTAGCATGTTTAACACTCAAACAAGAGGTCGCAGCCAGCCAAAACTCTCGGTGTCTGAGAGACACGAGCTGTGGATGTCACGTCATGGACGTGTTTACAAGGACGAAGTAGAAAAAGGAGAACGATTCATGATTTTCAAAGAAAACATGAAATTCATTGAGTCGGTCAATAAGGCAGGGAATCTGTCTTACAAGTTAGGGATGAATGAATTTGCAGATATTACTTCACAAGAGTTTTTGGCTAAATTTACTGGATTAAACATACCTAATTCATATCTTTCACCTTCTCCAATGTCATCAACGGAATTTAAAATTAATGATCTTAGCGATGATGACATGCCGTCTAAC…	MAMKVDLMNILITLFFVISMFNTQTRGRSQPKLSVSERHELWMSRHGRVYKDEVEKGERFMIFKENMKFIESVNKAGNLSYKLGMNEFADITSQEFLAKFTGLNIPNSYLSPSPMSSTEFKINDLSDDDMPSNLDWRESGAVTQVKHQGRCGCCWAFSAVGSLEVAYKIATGNLMEFSEQELLDCTTNNYGCNGGFMTNAFDFIKENGGISRESDYEYLGEQYTCRSQEKTAAVQISSYQVVPEGETSLLQAVTKQPVSIGIAASQDLQFYAGGTYDGSCADRINHAVTAIGYGTDEKGQKYWLLKNSWGTSWGENGFMKIIRDSGNPAGLCDIAKMSSYPNIA	Genbank
Solanum peruvianum	Peruvian nightshade	Genbank	SolperRCR3a2	RCR3		YES	JQ927290			ATGGCTATGAAAGTTGATTTGATGAATATTTTAATTACACTATTCTTTGTAATTAGCATGTTCAACACTCAAACAAGAGCTCGCAGCCAGCCAAAACTCTCCGTGTCTGAGAGACACGAGCTGTGGATGTCACGTCATGGACGCGTTTACAAGGACGAAGTAGAAAAAGGAGAACGATTCATGATTTTCAAAGAAAACATGAAATTCATTGAGTCGGTCAATAAGGCAGGGAATCTGTCTTACAAGTTAGGGATGAATGAATTTGCAGATATTACTTCACAAGAGTTTTTGGCTAAATTTACTGGATTAAACATACCTAATTCATATCTTTCACCTTCTCCAATGTCATCAACGGAATTTAAAATTAATGATCTTAGCGATGATGACATGCCGTCTAAC…	MAMKVDLMNILITLFFVISMFNTQTRARSQPKLSVSERHELWMSRHGRVYKDEVEKGERFMIFKENMKFIESVNKAGNLSYKLGMNEFADITSQEFLAKFTGLNIPNSYLSPSPMSSTEFKINDLSDDDMPSNLDWRESGAVTQVKHQGRCGCCWAFSAVGSLEGAYKIATGNLMEFSEQELLDCTTNNYGCNGGFMTNAFDFIKENGGISRESDYEYLGEQYTCRSQEKTAAVQISSYQVVPEGETSLLQAVTKQPVSIGIAASQDLQFYAGGTYDGSCADRINHAVTAIGYGTDEKGQKYWLLKNSWGTSWGENGFMKIIRDSGDPSGLCDIAKMSSYPNIA	Genbank
Solanum peruvianum	Peruvian nightshade	Genbank	SolperRCR3a2	RCR3		YES	JQ927287			ATGGCTATGAAAGTTGATTTGATGAATATTTTAATTACACTATTCTTTGTAATTAGCATGTTTAACACTCAAACAAGAGGTCGCAGCCAGCCAAAACTCTCCGTGTCTGAGAGACACGAGCTGTGGATGTCACGTCATGGACGCGTTTACAAGGATGAAGTAGAAAAAGGAGAACGATTCATGATTTTCAAAGAAAACATGAAATTCATTGAGTCGGTCAATAAGGCAGGGAATCTGTCTTACAAGTTAGGGATGAATGAATTTGCAGATATTACTTCACAAGAGTTTTTGGCTAAATTTACTGGATTAAACATACCTAATTCATATCTTTCACCTTCTCCAATGTCATCAACGGAATTTATAATTAATGATCTTAGCGATGATGACATGCCGTCTAAC…	MAMKVDLMNILITLFFVISMFNTQTRGRSQPKLSVSERHELWMSRHGRVYKDEVEKGERFMIFKENMKFIESVNKAGNLSYKLGMNEFADITSQEFLAKFTGLNIPNSYLSPSPMSSTEFIINDLSDDDMPSNLDWRESGAVTQVKHQGRCGCCWAFSAVGSLEGAYKIATGNLMEFSEQELLDCTTNNYGCNGGFMTNAFDFIIENGGISRESDYEYLGEQYTCRSQEKTAAVQISSYKVVPEGETSLLQAVTKQPVSIGIAASQDLQFYAGGTYDGSCADRINHAVTAIGYGTDEKGQKYWLLKNSWGTSWGENGFMKIIRDSGNPSGLCDIAKMSSYPNIA	Genbank
Solanum peruvianum	Peruvian nightshade	Genbank	SolperRCR3b1	RCR3		YES	JQ927263			ATGGCTATGAAAGTTGATTTGATGAATATTTTAATTACACTATTCTTTGTAATTAGCATGTTTAACACTCAAACAAGAGGTCGCAGCCAGCCAAAACTCTCGGTGTCTGAGAGACACGAGCTGTGGATGTCACGTCATGGACGTGTTTACAAGGACGAAGTAGAAAAAGGAGAACGATTCATGATTTTCAAAGAAAACATGAAATTCATTGAGTCGGTCAATAAGGCAGGGAATCTGTCTTACAAGTTAGGGATGAATGAATTTGCAGATATTACTTCACAAGAGTTTTTGGCTAAATTTACTGGATTAAACATACCTAATTCATATCTTTCACCTTCTCCAATGTCATCAACGGAATTTAAAATTAATGATCTTAGCGATGATGACATGCCGTCTAAC…	MAMKVDLMNILITLFFVISMFNTQTRGRSQPKLSVSERHELWMSRHGRVYKDEVEKGERFMIFKENMKFIESVNKAGNLSYKLGMNEFADITSQEFLAKFTGLNIPNSYLSPSPMSSTEFKINDLSDDDMPSNLDWRESGAVTQVKHQGRCGCCWAFSAVGSLEGAYKIATGNLMEFSEQELLDCTTNNYGCNGGFMTNAFDFIKENGGISRESDYEYLGEQYTCRSQEKTAAVQISSYQVVPEGETSLLQAVTKQPVSIGIAASQDLQFYAGGTYDGSCADRINHAVTAIGYGTDEKGQKYWLLKNSWGTSWGENGFMKIIRDSGNPAGLCDIAKMSSYPNIA	Genbank
Solanum peruvianum	Peruvian nightshade	Genbank	SolperRCR3b1	RCR3		YES	JQ927261			ATGGCTATGAAAGTTGATTTGATGAATATTTTAATTACACTATTCTTTGTAATTAGCATGTTTAACACTCAAACAAGAGGTCGCAGCCAGCCAAAACTCTCCGTGTCTGAGAGACACGAGCTGTGGATGTCACGTCATGGACGCGTTTACAAGGATGAAGTAGAAAAAGGAGAACGATTCATGATTTTCAAAGAAAACATGAAATTCATTGAGTCGGTCAATAAGGCAGGGAATCTGTCTTACAAGTTAGGGATGAATGAATTTGCAGATATTACTTCACAAGAGTTTTTGGCTAAATTTACTGGATTAAACATACCTAATTCATATCTTTCACCTTCTCCAATGTCATCAACGGAATTTAAAATTAATGATCTTAGCGATGATGACATGCCGTCTAAC…	MAMKVDLMNILITLFFVISMFNTQTRGRSQPKLSVSERHELWMSRHGRVYKDEVEKGERFMIFKENMKFIESVNKAGNLSYKLGMNEFADITSQEFLAKFTGLNIPNSYLSPSPMSSTEFKINDLSDDDMPSNLDWRESGAVTQVKHQGRCGCCWAFSAVGSLEGAYKIATGNLMEFSEQELLDCTTNNYGCNGGFMTNAFDFIIENGGISRESDYEYLGQQYTCRSQEKTAAVQISSYKVVPEGETSLLQAVTKQPVSIGIAASQDLQFYAGGTYDGSCADRINHAVTAIGYGTDEKGQKYWLLKNSWGTSWGENGFMKIIRDSGNPSGLCDIAKMSSYPNIA	Genbank
Solanum peruvianum	Peruvian nightshade	Genbank	SolperRCR3b1	RCR3		YES	JQ927259			ATGGCTATGAAAGTTGATTTGATGAATATTTTAATTACACTATTCTTTGTAATTAGCATGTTCAACACTCAAACAAGAGGTCGCAGCCAGCCAAAACTCTCCGTGTCTGAGAGACACGAGCTGTGGATGTCACGTCATGGACGCGTTTACAAGGACGAAGTAGAAAAAGGAGAACGATTCATGATTTTCAAAGAAAACATGAAATTCATTGAGTCGGTCAATAAGGCAGGGAATCTGTCTTACAAGTTAGGGATGAATGAATTTGCAGATATTACTTCACAAGAGTTTTTGGCTAAATTTACTGGATTAAACATACCTAATTCATATCTTTCACCTTCTCCAATGTCATCAACGGAATTTAAAATTAATGATCTTAGCGATGATGACATGCCGTCTAAC…	MAMKVDLMNILITLFFVISMFNTQTRGRSQPKLSVSERHELWMSRHGRVYKDEVEKGERFMIFKENMKFIESVNKAGNLSYKLGMNEFADITSQEFLAKFTGLNIPNSYLSPSPMSSTEFKINDLSDDDMPSNLDWRESGAVTQVKHQGRCGCCWAFSAVGSLEGAYKIATGNLMEFSEQELLDCTTNNYGCNGGFMTNAFDFIIENGGISRESDYEYLGQQYTCRSQEKTAAVQISSYKVVPEGETSLLQAVTKQPVSIGIAASQDLQFYAGGTYDGSCADRINHAVTAIGYGTDEKGQKYWLLKNSWGTSWGENGFMKIIRDSGNPSGLCDIAKMSSYPNIA	Genbank
Solanum peruvianum	Peruvian nightshade	Genbank	SolperRCR3b1	RCR3		YES	JQ927258			ATGGCTATGAAAGTTGATTTGATGAATATTTTAATTACACTATTCTTTGTAATTAGCATGTTTAACACTCAAACAAGAGGTCGCAGCCAGCCAAAACTCTCGGTGTCTGAGAGACACGAGCTGTGGATGTCACGTCATGGACGTGTTTACAAGGACGAAGTAGAAAAAGGAGAACGATTCATGATTTTCAAAGAAAACATGAAATTCATTGAGTCGGTCAATAAGGCAGGGAATCTGTCTTACAAGTTAGGGATGAATGAATTTGCAGATATTACTTCACAAGAGTTTTTGGCTAAATTTACTGGATTAAACATACCTAATTCATATCTTTCACCTTCTCCAATGTCATCAACGGAATTTAAAATTAATGATCTTAGCGATGATGACATGCCGTCTAAC…	MAMKVDLMNILITLFFVISMFNTQTRGRSQPKLSVSERHELWMSRHGRVYKDEVEKGERFMIFKENMKFIESVNKAGNLSYKLGMNEFADITSQEFLAKFTGLNIPNSYLSPSPMSSTEFKINDLSDDDMPSNLDWRESGAVTQVKHQGRCGCCWAFSAVGSLEGAYKIATGNLMEFSEQELLDCTTNNYGCNGGFMTNAFDFIKENGGISRESDYEYLGEQYTCRSQEKTAAVQISSYQVVPEGETSLLQAVTKQPVSIGIAASQDLQFYAGGTYDGSCADRINHAVTAIGYGTDEKGQKYWLLKNSWGTSWGENGFMKIIRDSGNPAGLCDIAKMSSYPNIA	Genbank
Solanum peruvianum	Peruvian nightshade	Genbank	SolperRCR3b2	RCR3		YES	JQ927264			ATGGCTATGAAAGTTGATTTGATGAATATTTTAATTACACTATTCTTTGTAATTAGCATGTTTAACACTCAAACAAGAGGTCGCAGCCAGCCAAAACTCTCCGTGTCTGAGAGACACGAGCTGTGGATGTCACGTCATGGACGCGTTTACAAGGACGAAGTAGAAAAAGGAGAACGATTCATGATTTTCAAAGAAAACATGAAATTCATTGAGTCGGTCAATAAGGCAGGGAATCTGTCTTACAAGTTAGGGATGAATGAATTTGCAGATATTACTTCACAAGAGTTTTTGGCTAAATTTACTGGATTAAACATACCTAATTCATATCTTTCACCTTCTCCAATGTCATCAACGGAATTTAAAATTAATGATCTTAGCGATGATGACATGCCGTCTAAC…	MAMKVDLMNILITLFFVISMFNTQTRGRSQPKLSVSERHELWMSRHGRVYKDEVEKGERFMIFKENMKFIESVNKAGNLSYKLGMNEFADITSQEFLAKFTGLNIPNSYLSPSPMSSTEFKINDLSDDDMPSNLDWRESGAVTQVKHQGRCGCCWAFSAVGSLEGAYKIATGNLMEFSEQELLDCTTNNYGCNGGFMTNAFDFIKENGGISRESDYEYLGEQYTCRSQEKTAAVQISSYQVVPEGETSLLQAVTKQPVSIGIAASQDLQFYAGGTYDGSCADRINHAVTAIGYGTDEKGQKYWLLKNSWGTSWGENGFMKIIRDSGNPAGLCDIAKMSSYPNIA	Genbank
Solanum peruvianum	Peruvian nightshade	Genbank	SolperRCR3b2	RCR3		YES	JQ927262			ATGGCTATGAAAGTTGATTTGATGAATATTTTAATTACACTATTCTTTGTAATTAGCATGTTTAACACTCAAACAAGAGGTCGCAGCCAGCCAAAACTCTCCGTGTCTGAGAGACACGAGCTGTGGATGTCACGTCATGGACGCGTTTACAAGGACGAAGTAGAAAAAGGAGAACGATTCATGATTTTCAAAGAAAACATGAAATTCATTGAGTCGGTCAATAAGGCAGGGAATCTGTCTTACAAGTTAGGGATGAATGAATTTGCAGATATTACTTCACAAGAGTTTTTGGCTAAATTTACTGGATTAAACATACCTAATTCATATCTTTCACCTTCTCCAATGTCATCAACGGAATTTAAAATTAATGATCTTAGCGATGATGACATGCCGTCTAAC…	MAMKVDLMNILITLFFVISMFNTQTRGRSQPKLSVSERHELWMSRHGRVYKDEVEKGERFMIFKENMKFIESVNKAGNLSYKLGMNEFADITSQEFLAKFTGLNIPNSYLSPSPMSSTEFKINDLSDDDMPSNLDWRESGAVTQVKHQGRCGCCWAFSAVGSLEGAYKIATGNLMEFSEQELLDCTTNNYGCNGGFMTNAFDFIIENGGISRESDYEYLGQQYTCRSQEKTAAVQISSYKVVPEGETSLLQAVTKQPVSIGIAASQDLQFYAGGTYDGSCADRINHAVTAIGYGTDEKGQKYWLLKNSWGTSWGENGFMKIIRDSGNPSGLCDIAKMSSYPNIA	Genbank
Solanum peruvianum	Peruvian nightshade	Genbank	SolperRCR3b2	RCR3		YES	JQ927260			ATGGCTATGAAAGTTGATTTGATGAATATTTTAATTACACTATTCTTTGTAATTAGCATGTTTAACACTCAAACAAGAGGTCGCAGCCAGCCAAAACTCTCGGTGTCTGAGAGACACGAGCTGTGGATGTCACGTCATGGACGTGTTTACAAGGACGAAGTAGAAAAAGTAGAACGATTCATGATTTTCAAAGAAAACATGAAATTCATTGAGTCGGTCAATAAGGCAGGGAATCTGTCTTACAAGTTAGGAATGAATGAATTTGCAGATATTACTTCACAAGAGTTTTTGGCTAAATTTACTGGATTAAACATACCTAATTCATATCTTTCACCTTCTCCAATGTCATCAACGGAATTTAAAATTAATGATCTTAGCGATGATGACATGCCGTCTAAC…	MAMKVDLMNILITLFFVISMFNTQTRGRSQPKLSVSERHELWMSRHGRVYKDEVEKVERFMIFKENMKFIESVNKAGNLSYKLGMNEFADITSQEFLAKFTGLNIPNSYLSPSPMSSTEFKINDLSDDDMPSNLDWRESGAVTQVKHQGRCGCCWAFSAVGSLEGAYKIATGNLMEFSEQELLDCTTNNYGCNGGFMTNAFDFIKENGGISRESDYEYLGEQYTCRSQEKTAAVQISSYQVVPEGETSLLQAVTKQPVSIGIAASQDLQFYAGGTYDGSCADRINHAVTAIGYGTDEKGQKYWLLKNSWGTSWGENGFMKIIRDSGNPSGLCDIAKMSSYPNIA	Genbank
Solanum peruvianum	Peruvian nightshade	Genbank	SolperRCR3c1	RCR3		YES	JQ927257			ATGGCTATGAAAGTTGATTTGATGAATATTTTAATTACACTATTCTTTGTAATTAGCATGTTTAACACTCAAACAAGAGGTCGCAGCCAGCCAAAACTCTCCGTGTCTGAGAGACACGAGCTGTGGATGTCACGTCATGGACGCGTTTACAAGGACGAAGTAGAAAAAGGAGAACGATTCATGATTTTCAAAGAAAACATGAAATTCATTGAGTCGGTCAATAAGGCAGGGAATCTGTCTTACAAGTTAGGGATGAATGAATTTGCAGATATTACTTCACAAGAGTTTTTGGCTAAATTTACTGGATTAAACATACCTAATTCATATCTTTCACCTTCTCCAATGTCATCAACGGAATTTATAATTAATGATCTTAGCGATGATGACATGCCGTCTAAC…	MAMKVDLMNILITLFFVISMFNTQTRGRSQPKLSVSERHELWMSRHGRVYKDEVEKGERFMIFKENMKFIESVNKAGNLSYKLGMNEFADITSQEFLAKFTGLNIPNSYLSPSPMSSTEFIINDLSDDDMPSNLDWRESGAVTQVKHQGRCGCCWAFSAVGSLEGAYKIATGNLMEFSEQELLDCTTNNYGCNGGFMTNAFDFIKENGGISRESDYEYLGEQYTCRSQEKTAAVQISSYQVVPEGETSLLQAVTKQPVSIGIAASQDLQFYAGGTYDGSCADRINHAVTAIGYGTDEKGQKYWLLKNSWGTSWGENGFMKIIRDSGDPSGLCDITKMSSYPNIA	Genbank
Solanum peruvianum	Peruvian nightshade	Genbank	SolperRCR3c1	RCR3		YES	JQ927256			ATGGCTATGAAAGTTGATTTGATGAATATTTTAATTACACTATTCTTTGTAATTAGCATGTTTAACACTCAAACAAGAGGTCGCAGCCAGCCAAAACTCTCCGTGTCTGAGAGACACGAGCTGTGGATGTCACGTCATGGACGCGTTTACAAGGACGAAGTAGAAAAAGGAGAACGATTCATGATTTTCAAAGAAAACATGAAATTCATTGAATCGGTCAATAAGGCAGGGAATCTGTCTTACAAGTTAGGGATGAATGAATTTGCAGATATTACTTCACAAGAGTTTTTGGCTAAATTTACTGGATTAAACATACCTAATTCATATCTTTCACCTTCTCCAATGTCATCAACGGAATTTATAATTAATGATCTTAGCGATGATGACATGCCGTCTAAC…	MAMKVDLMNILITLFFVISMFNTQTRGRSQPKLSVSERHELWMSRHGRVYKDEVEKGERFMIFKENMKFIESVNKAGNLSYKLGMNEFADITSQEFLAKFTGLNIPNSYLSPSPMSSTEFIINDLSDDDMPSNLDWRESGAVTQVKHQGRCGCCWAFSAVGSLEGAYKIATGNLMEFSEQELLDCTTNNYGCNGGFMTNAFDFIKENGGISRESDYEYLGEQYTCRSQEKTAAVQISSYQVVPEGETSLLQAVTKQPVSIGIAASQDLQFYAGGTYDGSCADRINHAVTAIGYGTDEKGQKYWLLKNSWGTSWGENGFMKIIRDSGDPSGLCDIAKMSSYPNIA	Genbank
Solanum peruvianum	Peruvian nightshade	Genbank	SolperRCR3c1	RCR3		YES	JQ927255			ATGGCTATGAAAGTTGATTTGATGAATATTTTAATTACACTATTCTTTGTAATTAGCATGTTTAACACTCAAACAAGAGGTCGCAGCCAGCCAAAACTCTCCGTGTCTGAGAGACACGAGCTGTGGATGTCACGTCATGGACGCGTTTACAAGGACGAAGTAGAAAAAGGAGAACGATTCATGATTTTCAAAGAAAACATGAAATTCATTGAGTCGGTCAATAAGGCAGGGAATCTGTCTTACAAGTTAGGGATGAATGAATTTGCAGATATTACTTCACAAGAGTTTTTGGCTAAATTTACTGGATTAAACATACCTAATTCATATCTTTCACCTTCTCCAATGTCATCAACGGAATTTATAATTAATGATCTTAGCGATGATGACATGCCGTCTAAC…	MAMKVDLMNILITLFFVISMFNTQTRGRSQPKLSVSERHELWMSRHGRVYKDEVEKGERFMIFKENMKFIESVNKAGNLSYKLGMNEFADITSQEFLAKFTGLNIPNSYLSPSPMSSTEFIINDLSDDDMPSNLDWRESGAVTQVKHQGRCGCCWAFSAVGSLEGAYKIATGNLMEFSEQELLDCTTNNYGCNGGFMTNAFDFIKENGGISRESDYEYLGEQYTCRSQEKTAAVQISSYQVVPEGETSLLQAVTKQPVSIGIAASQDLQFYAGGTYDGSCADRINHAVTAIGYGTDEKGQKYWLLKNSWGTSWGENGFMKIIRDSGDPSGLCDITKMSSYPNIA	Genbank
Solanum peruvianum	Peruvian nightshade	Genbank	SolperRCR3c2	RCR3		YES	JQ927254			ATGGCTATGAAAGTTGATTTGATGAATATTTTAATTACACTATTCTTTGTAATTAGCATGTTTAACACTCAAACAAGAGGTCGCAGCCAGCCAAAACTCTCCGTGTCTGAGAGACACGAGCTGTGGATGTCACGTCATGGACGCGTTTACAAGGACGAAGTAGAAAAAGGAGAACGATTCATGATTTTCAAAGAAAACATGAAATTCATTGAGTCGGTCAATAAGGCAGGGAATCTGTCTTACAAGTTAGGGATGAATGAATTTGCAGATATTACTTCACAAGAGTTTTTGGCTAAATTTACTGGATTAAACATACCTAATTCATATCTTTCACCTTCTCCAATGTCATCAACGGAATTTAAAATTAATGATCTTAGCGATGATGACATGCCGTCTAAC…	MAMKVDLMNILITLFFVISMFNTQTRGRSQPKLSVSERHELWMSRHGRVYKDEVEKGERFMIFKENMKFIESVNKAGNLSYKLGMNEFADITSQEFLAKFTGLNIPNSYLSPSPMSSTEFKINDLSDDDMPSNLDWRESGAVTQVKHQGRCGCCWAFSAVGSLEGAYKIATGNLMEFSEQELLDCTTNNYGCNGGFMTNAFDFIIENGGISRESDYEYLGQQYTCRSQEKTAAVQISSYKVVPEGETSLLQAVTKQPVSIGIAASQDLQFYAGGTYDGSCADRINHAVTAIGYGTDEKGQKYWLLKNSWGTSWGENGFMKIIRDSGNPSGLCDIAKMSSYPNIA	Genbank
Solanum stoloniferum	Wild potato	Genbank	Rcr3slf	RCR3		YES	KF536706			ATGGCTATGAAAATTGATTTGATGAGTATTTTAATTACACTATTCTTTGTAATTAGCATGTTTAACTCTCAAACAACAGCTCGCAGCCAGCCAAAACTATCAGTGTCTGAGAGACACGAGCAGTGGATGTCACGTCATGGACGCGTTTACAAGGACGAAGTAGAAAAAAGAGAACGATTCATGATTTTCAAAGAAAACATGAAATTCATTGAGTCGATCAATAAGGCAGGGAATCTGTCTTACAAGTTAGGCATCAATGAATTTGCAGATATTACTTCAGAAGAGTTTTTGGCTAAATTTACTGGATTAAACGTACCTTCATATCTTTCACCTTCTCCAATGTCATCAACGGAATTTAAGATTAATGATCTTAGTGATGATGACATGCCGTCTAAAGAC…	MAMKIDLMSILITLFFVISMFNSQTTARSQPKLSVSERHEQWMSRHGRVYKDEVEKRERFMIFKENMKFIESINKAGNLSYKLGINEFADITSEEFLAKFTGLNVPSYLSPSPMSSTEFKINDLSDDDMPSKDWRESGAVTQVKNQGQCGCCWAFSAIGSLEGAYQIATGNLMEFSEQELLDCTTTNNFGCNGGFMTNAFDFIIENGGISIESDYEYQGQQYTCRSQEKTAAVQIRSYQVVPEDETSLLQAVYNQPVSIGIAASQELQFYKGGTYHGSCADKINHAVTAIGYGTDEQGQKYWLLKNSWGTTWGENGFMKIIRDSGIPGGLCDIAKMSSYPNIA	Genbank
Solanum tuberosum	Potato	Genbank	Rcr3tbs1	RCR3		YES	KF536710			ATGGCTATGAAAATTGATTTGATGAGTATTTTAATTACACTATTCTTTGTAATTAGCATGTTTAACTCTCAAACAACAGCTCGCAGCCAGCCAAAACTATCCGTGTCTGAGAGACACGAGCAGTGGATGTCACGTCATGGACGTGTTTACAAGGACGAAGTAGAAAAAGGAGAACGCTTCATGATTTTCAAAGAAAACATGAAATTCATTGATTCGATCAATAAGGCAGGGAATCTGTCTTACAAGTTAGGCATCAATGAATTTGCAGATATTACTTCAGAAGAGTTTTTGGCTAAATTTACTGGATTAAACGTACCTTCATATCTTTCACCTTCTCCAATGTCATCAACGGAATTTAAGATTAATGATCTTAGTGATGATGACATGCCGTCTAACTTG…	MAMKIDLMSILITLFFVISMFNSQTTARSQPKLSVSERHEQWMSRHGRVYKDEVEKGERFMIFKENMKFIDSINKAGNLSYKLGINEFADITSEEFLAKFTGLNVPSYLSPSPMSSTEFKINDLSDDDMPSNLDWRESGAVTQVKNQGQCGCCWAFSAVGSLEGAYKIATGNLVEFSEQELLDCTTTNNYGCNGGFMTNAFDFIIENGGISIESDYEYQGQQYTCRSQEKTAAVQISSYQVVPADETSLLQAVTKQPVSIGIAASQELQFYAGGTYHGSCADNINHAVTAIGYGTDEQGQKYWLLKNSWGTTWGENGFMKIIRDSGNPGGLCDIAKMSSYPNIA	Genbank
Solanum verrucosum		Genbank	Rcr3vcs	RCR3		YES	KF536709			ATGGCTATGAAAATTGATTTGATGAGTATTTTAATTACACTATTCTTTGTAATTAGCATGTTTAACTCTCAAACAACAGCAGCTCGCAGCCAGCCAAAACTATCCGTGTCTGAGAGACACGAGCAGTGGATGTCACGTCATGGACGCGTTTACAAGGACGAAGTAGAAAAAGGAGAACGATTCATGATTTTCAAAGAAAACATGAAATTCATTGAGTCGATCAATAAGGCAGGGAATCTGTCTTACAAGTTAGGCATCAATGAATTTGCAGATATTACTTCAGAAGAGTTTTTGGCTAAATTTACTGGATTAAACGTACCTTCATATCTTTCACCTTCTCCAATGTCATCAACGGAATTTAAGATTAATGATCTTAGCGATGATGACATGCCGTCTAAC…	MAMKIDLMSILITLFFVISMFNSQTTAARSQPKLSVSERHEQWMSRHGRVYKDEVEKGERFMIFKENMKFIESINKAGNLSYKLGINEFADITSEEFLAKFTGLNVPSYLSPSPMSSTEFKINDLSDDDMPSNLDWRESGAVTQVKYQGRCGCCWAFSAVGSLEGAYKIATGNLVEFSEQELLDCTTNNYGCNGGFMTNAFDFIIENGGISIESDYEYQGQQYTCRSQEKTAAVQISSYQVVPEDETSLLQAVTKQPVSIGIAASQELQFYAGGTYHGSCADRINHAVTAIGYGTDEQGQKYWLLKNSWGATWGENGFMKIIRDSGIPGGLCDIAKMSSYPNIA	Genbank
Solanum lycopersicoides	Peruvian wolfpeach	Genbank	SolycoRCR3	RCR3		YES	JQ927266			ATGGCTATGAAAATTGATTTGATGAGCATTTTAATTACACTATTCTTTGTAATTAGCATGTTCAACTCTCAAACAACAGCTCGCAGCCAGCCAAAACTATCTGTGTCTGAGAGACACGAGCTGTGGATGTCACGTCATGGACGCGTTTACAAGGACGAAGTAGAAAAAGGAGAACGATTCATGATATTCAAAGAAAACATGAAATTCATTGAGTCGGTCAATAAGGCAGGGAATCTGTCTTACAAGTTAGGGATCAATGAATTTGCAGATATTACTTCAGAAGAGTTTTTGACTAAATTTACTGGAATAAACATACCTTCATATCTGTCACCTTCTCCAATGTCATCAACGGAATTTAAGATTAATGATCTTAGTGATGATGACATGCCGTCTAACTTG…	MAMKIDLMSILITLFFVISMFNSQTTARSQPKLSVSERHELWMSRHGRVYKDEVEKGERFMIFKENMKFIESVNKAGNLSYKLGINEFADITSEEFLTKFTGINIPSYLSPSPMSSTEFKINDLSDDDMPSNLDWRESGAVTQVKNQGQCCCWAFSAVGSLEGAYKIATGNLMEFSEQELLDCTTNNYGCNGGFMTNAFDFIKENGGISSESDYEYQGQQYTCRSQEKTAAVQISSYQVVPEGETSLLQAVTKQPVSIGIAASQDLQFYAGGTYDGSCADRINHAVTAIGYGTDEKGQKYWLLKNSWGTSWGENGFMKIIRDSGNPGGHCDIAKMSSYPNIA	Genbank
Solanum lycopersicoides	Peruvian wolfpeach	Solanum lycopersicoides chromosomes v0.6	SolycoRcr3a	RCR3	YES	YES		SLYD0.6ch02	67618261:67619370	ATGGCTATGAAAATTGATTTGATGAGCATTTTAATTACACTATTCTTTGTAATTAGCATGTTCAACTCTCAAACAACAGCTCGCAGCCAGCCAAAACTATCTGTGTCTGAGAGACACGAGCTGTGGATGTCACGTCATGGACGCGTTTACAAGGACGAAGTAGAAAAAGGAGAACGATTCATGATATTCAAAGAAAACATGAAATTCATTGAGTCGGTCAATAAGGCAGGGAATCTGTCTTACAAGTTAGGGATCAATGAATTTGCAGATATTACTTCAGAAGAGTTTTTGACTAAATTTACTGGAATAAACATACCTTCATATCTGTCACCTTCTCCAATGTCATCAACGGAATTTAAGATTAATGATCTTAGTGATGATGACATGCCGTCTAACTTG…	MAMKIDLMSILITLFFVISMFNSQTTARSQPKLSVSERHELWMSRHGRVYKDEVEKGERFMIFKENMKFIESVNKAGNLSYKLGINEFADITSEEFLTKFTGINIPSYLSPSPMSSTEFKINDLSDDDMPSNLDWRESGAVTQVKNQGQCGCCWAFSAVGSLEGAYKIATGNLMEFSEQELLDCTTNNYGCNGGFMTNAFDFIKENGGISSESDYEYQGQQYTCRSQEKTAAVQISSYQVVPEGETSLLQAVTKQPVSIGIAASQDLQFYAGGTYDGSCADRINHAVTAIGYGTDEKGQKYWLLKNSWGTSWGENGFMKIIRDSGNPGGHCDIAKMSSYPNIA*	-
Solanum lycopersicoides	Peruvian wolfpeach	Solanum lycopersicoides chromosomes v0.6	SolycoRcr3b	RCR3	YES	YES		SLYD0.6ch02	67674027:67675136	ATGGCTATGAAAATTGATTTGATGAGCATTTTAATTACACTATTCTTTGTAATTAGCATGTTCAACTCTCAAACAACAGCTCGCAGCCAGCCAAAACTATCTGTGTCTGAGAGACACGAGCTGTGGATGTCACGTCATGGACGCGTTTACAAGGACGAAGTAGAAAAAGGAGAACGATTCATGATATTCAAAGAAAACATGAAATTCATTGAGTCGGTCAATAAGGCAGGGAATCTGTCTTACAAGTTAGGGATCAATGAATTTGCAGATATTACTTCAGAAGAGTTTTTGACTAAATTTACTGGAATAAACATACCTTCATATCTGTCACCTTCTCCAATGTCATCAACGGAATTTAAGATTAATGATCTTAGTGATGATGACATGCCGTCTAACTTG…	MAMKIDLMSILITLFFVISMFNSQTTARSQPKLSVSERHELWMSRHGRVYKDEVEKGERFMIFKENMKFIESVNKAGNLSYKLGINEFADITSEEFLTKFTGINIPSYLSPSPMSSTEFKINDLSDDDMPSNLDWRESGAVTQVKNQGQCGCWAFSAVGSLEGAYKIATGNLMEFSEQELLDCTTNNYGCNGGFMTNAFDFIKENGGISSESDYEYQGQQYTCRSQEKTAAVQISSYQVVPEGETSLLQAVTKQPVSIGIAASQDLQFYAGGTYDGSCADRINHAVTAIGYGTDEKGQKYWLLKNSWGTSWGENGFMKIIRDSGNPGGHCDIAKMSSYPNIA*	-
Solanum lycopersicoides	Peruvian wolfpeach	Solanum lycopersicoides chromosomes v0.6	SolycoRcr3c	RCR3	YES	YES		SLYD0.6ch02	67696182:67697291	ATGGCTATGAAAATTGATTTGATGAGCATTTTAATTACACTATTCTTTGTAATTAGCATGTTCAACTCTCAAACAACAGCTCGCAGCCAGCCAAAACTATCTGTGTCTGAGAGACACGAGCTGTGGATGTCACGTCATGGACGCGTTTACAAGGACGAAGTAGAAAAAGGAGAACGATTCATGATATTCAAAGAAAACATGAAATTCATTGAGTCGGTCAATAAGGCAGGGAATCTGTCTTACAAGTTAGGGATCAATGAATTTGCAGATATTACTTCAGAAGAGTTTTTGACTAAATTTACTGGAATAAACATACCTTCATATCTGTCACCTTCTCCAATGTCATCAACGGAATTTAAGATTAATGATCTTAGTGATGATGACATGCCGTCTAACTTG…	MAMKIDLMSILITLFFVISMFNSQTTARSQPKLSVSERHELWMSRHGRVYKDEVEKGERFMIFKENMKFIESVNKAGNLSYKLGINEFADITSEEFLTKFTGINIPSYLSPSPMSSTEFKINDLSDDDMPSNLDWRESGAVTQVKNQGQCGCCWAFSAVGSLEGAYKIATGNLMEFSEQELLDCTTNNYGCNGGFMTNAFDFIKENGGISSESDYEYQGQQYTCRSQEKTAAVQISSYQVVPEGETSLLQAVTKQPVSIGIAASQDLQFYAGGTYDGSCADRINHAVTAIGYGTDEKGQKYWLLKNSWGTSWGENGFMKIIRDSGNPGGHCDIAKMSSYPNIA*	-
Solanum lycopersicoides	Peruvian wolfpeach	Solanum lycopersicoides chromosomes v0.6	SolycoRcr3d	RCR3	YES	YES		SLYD0.6ch02	67713293:67714402	ATGGCTATGAAAATTGATTTGATGAGCATTTTAATTACACTATTCTTTGTAATTAGCATGTTCAACTCTCAAACAACAGCTCGCAGCCAGCCAAAACTATCTGTGTCTGAGAGACACGAGCTGTGGATGTCACGTCATGGACGCGTTTACAAGGACGAAGTAGAAAAAGGAGAACGATTCATGATATTCAAAGAAAACATGAAATTCATTGAGTCGGTCAATAAGGCAGGGAATCTGTCTTACAAGTTAGGGATCAATGAATTTGCAGATATTACTTCAGAAGAGTTTTTGACTAAATTTACTGGAATAAACATACCTTCATATCTGTCACCTTCTCCAATGTCATCAACGGAATTTAAGATTAATGATCTTAGTGATGATGACATGCCGTCTAACTTG…	MAMKIDLMSILITLFFVISMFNSQTTARSQPKLSVSERHELWMSRHGRVYKDEVEKGERFMIFKENMKFIESVNKAGNLSYKLGINEFADITSEEFLTKFTGINIPSYLSPSPMSSTEFKINDLSDDDMPSNLDWRESGAVTQVKNQGQCGCCWAFSAVGSLEGAYKIATGNLMEFSEQELLDCTTNNYGCNGGFMTNAFDFIKENGGISSESDYEYQGQQYTCRSQEKTAAVQISSYQVVPEGETSLLQAVTKQPVSIGIAASQDLQFYAGGTYDGSCADRINHAVTAIGYGTDEKGQKYWLLKNSWGTSWGENGFMKIIRDSGNPGGHCDIAKMSSYPNIA*	-
Solanum pennellii		Genbank	SopenRCR3	RCR3		YES	LOC107009508	XM_015208851		ATGGCTATGAAAATTGATTTGATGAGTATTTTAATTACACTATTCTTTGTAATTAGCATGTTTAACACTCAAACAAGAGGTCGCAGCCAGCCAAAACTATCCGTGTCTGAGAGACACGAGCTGTGGATGTCACGTCATGGACGCGTTTACAAGGACGAAGTAGAAAAAGGAGAACGATTCATGATTTTCAAAGAAAACATGAAATTCATTGAGTCGGTCAATAAGGCAGGGAATCTGTCTTACAAGTTAGGGATGAATGAATTTGCAGATATTACTTCACAAGAGTTTTTGGCTAAATTTACTGGATTAAACATACCTAATTCATATCTTTCACCTTCTCCAATTAATGATCTTAGCGATGATGACATGCCGTCTAACTTGGACTGGAGAGAGTCTGGG…	MAMKIDLMSILITLFFVISMFNTQTRGRSQPKLSVSERHELWMSRHGRVYKDEVEKGERFMIFKENMKFIESVNKAGNLSYKLGMNEFADITSQEFLAKFTGLNIPNSYLSPSPINDLSDDDMPSNLDWRESGAVTQVKNQGQCGCCWAFSAVGSLEGAYKIATGNLMEFSEQELLDCTTNNYGCNGGFMTNAFDFIKENGGISRESDYEYLGQQYTCRSQEKTAAVQISSYQVVPEGETSLLQAVTKQPVSIGIAASQDLQFYAGGTYDGSCANRINHAVTAIGYGTDEKGQKYWLLKNSWGTSWGEDGFMKIIRDSGNPAGLCDIAKVSSYPNIA	Genbank; nearly identical to Sopen02g021920
Solanum pennellii		Genbank	SopenRCR3	RCR3		YES	JQ927276			ATGGCTATGAAAGTTGATTTGATGAGTATTTTAATTACACTATTCTTTGTAATTAGCATGTTTAACACTCAAACAAGAGGTCGCAGCCAGCCAAAACTATCCGTGTCTGAGAGACACGAGCTGTGGATGTCACGTCATGGACGCGTTTACAAGGACGAAGTAGAAAAAGGAGAACGATTCATGATTTTCAAAGAAAACATGAAATTCATTGAGTCGGTCAATAAGGCAGGGAATCTGTCTTACAAGTTAGGGATGAATGAATTTGCAGATATTACTTCACAAGAGTTTTTGGCTAAATTTACTGGATTAAACATACCTAATTCATATCTTTCACCTTCTCCAATTAATGATCTTAGCGATGATGACATGCCGTCTAACTTGGACTGGAGAGAGTCTGGG…	MAMKVDLMSILITLFFVISMFNTQTRGRSQPKLSVSERHELWMSRHGRVYKDEVEKGERFMIFKENMKFIESVNKAGNLSYKLGMNEFADITSQEFLAKFTGLNIPNSYLSPSPINDLSDDDMPSNLDWRESGAVTQVKNQGQCCCWAFSAVGSLEGAYKIATGNLMEFSEQELLDCTTNNYGCNGGFMTNAFDFIKENGGISRESDYEYLGQQYTCRSQEKTAAVQISSYQVVPEGETSLLQAVTKQPVSIGIAASQDLQFYAGGTYDGSCANRINHAVTAIGYGTDEKGQKYWLLKNSWGTSWGEDGFMKIIRDSGNPAGLCDIAKVSSYPNIA	Genbank
Solanum pennellii		Genbank	SopenRCR3	RCR3		YES	JQ927275			ATGGCTATGAAAGTTGATTTGATGAGTATTTTAATTACACTATTCTTTGTAATTAGCATGTTTAACACTCAAACAAGAGCTCGCAGCCAGCCAAAACTATCCGTGTCTGAGAGACACGAGCTGTGGATGTCACGTCATGGACGCGTTTACAAGGACGAAGTAGAAAAAGGAGAACGATTCATGATTTTCAAAGAAAACATGAAATTCATTGAGTCGGTCAATAAGGCAGGGAATCTATCTTACAAGTTAGGGATGAATGAATTTGCAGATATTACTTCTCAAGAGTTTTTGGCTAAATTTACTGGATTAAACATACCTAATTCATATGTTTCACCTTCTCCAATGTCATCAACGGAATTTAAAATTAATGATCTTAGCGATGATGACATGCCGTCTAAC…	MAMKVDLMSILITLFFVISMFNTQTRARSQPKLSVSERHELWMSRHGRVYKDEVEKGERFMIFKENMKFIESVNKAGNLSYKLGMNEFADITSQEFLAKFTGLNIPNSYVSPSPMSSTEFKINDLSDDDMPSNLDWRESGAVTQVKNQGQCCCWAFSAVGSLEGAYKIATGNLMEFSEQELLDCTTNNYGCNGGFMTNAFDFIKENGGISRESDYEYLGQQYTCRSQEKTAAVQISSYQVVPEGETSLLQAVTKQPVSIGIAASQDLQFYAGGTYDGSCANRINHAVTAIGYGTDEKGQKYWLLKNSWGTSWGEDGFMKIIRDSGNPAGLCDIAKVSSYPNIA	Genbank
Solanum pennellii		Spenn-v2	SopenRCR3	RCR3	YES	YES	Sopen02g021920	Spenn-ch02	45518794:45519882	ATGGCTATGAAAATTGATTTGATGAGTATTTTAATTACACTATTCTTTGTAATTAGCATGTTTAACACTCAAACAAGAGGTCGCAGCCAGCCAAAACTATCCGTGTCTGAGAGACACGAGCTGTGGATGTCACGTCATGGACGCGTTTACAAGGACGAAGTAGAAAAAGGAGAACGATTCATGATTTTCAAAGAAAACATGAAATTCATTGAGTCGGTCAATAAGGCAGGGAATCTGTCTTACAAGTTAGGGATGAATGAATTTGCAGATATTACTTCACAAGAGTTTTTGGCTAAATTTACTGGATTAAACATACCTAATTCATATCTTTCACCTTCTCCAATTAATGATCTTAGCGATGATGACATGCCGTCTAACTTGGACTGGAGAGAGTCTGGG…	MAMKIDLMSILITLFFVISMFNTQTRGRSQPKLSVSERHELWMSRHGRVYKDEVEKGERFMIFKENMKFIESVNKAGNLSYKLGMNEFADITSQEFLAKFTGLNIPNSYLSPSPINDLSDDDMPSNLDWRESGAVTQVKNQGQCGCCWAFSAVGSLEGAYKIATGNLMEFSEQELLDCTTNNYGCNGGFMTNAFDFIKENGGISRESDYEYLGQQYTCRSQEKTAAVQISSYQVVPEGETSLLQAVTKQPVSIGIAASQDLQFYAGGTYDGSCANRINHAVTAIGYGTDEKGQKYWLLKNSWGTSWGEDGFMKIIRDSGNPAGLCDIAKVSSYPNIA	-
Solanum pimpinellifolium	Currant tomato	S.pimpinellifolium CDS LA1589	SopimRCR3	RCR3		YES	Sopim02g076980.0.1			ATGGCTATGAAAGTTGATTTGATGAATATTTTAATTACACTATTCTTTGTAATTAGCATGTTCAACACTCAAACAAGAGGTCGCAGCCAGCCAAAACTGTCCGTGTCTGAGAGACACGAGCTGTGGATGTCACGTCATGGACGCGTTTACAAGGACGAAGTAGAAAAAGGAGAACGATTCATGATTTTCAAAGAAAACATGAAATTCATTGAGTCGGTCAATAAGGCAGGGAATCTGTCTTACAAGTTAGGGATGAATGAATTTGCAGATATTACTTCACAAGAGTTTTTGGCTAAATTTACTGGATTAAACATACCTAATTCATATCTTTCACCTTCTCCAATGTCATCAACGGAATTTAAAAAAATTAATGATCTTAGCGATGATTACATGCCGTCT…	MAMKVDLMNILITLFFVISMFNTQTRGRSQPKLSVSERHELWMSRHGRVYKDEVEKGERFMIFKENMKFIESVNKAGNLSYKLGMNEFADITSQEFLAKFTGLNIPNSYLSPSPMSSTEFKKINDLSDDYMPSNLDWRESGAVTQVKHQGRCGCCWAFSAVGSLEGAYKIATGNLMEFSEQELLDCTTNNYGCNGGFMTNAFDFIIENGGISRESDYEYLGQQYTCRSQEKTAAVQISSYQVVPEGETSLLQAVTKQPVSIGIAASQDLQFYAGGTYDGNCADRINHAVTAIGYGTDEEGQKYWLLKNSWGTSWGENGYMKIIRDSGDPSGLCDIAKMSSYPNIA	Identical amino acid sequence to SolycRCR3
Solanum pimpinellifolium	Currant tomato	Solanum_pimpinellifolium/LA1589/assemblies/A-1.0	SopimRCR3	RCR3		YES	Sopim02g076980.0.1	contig 1233724	2714:3822	ATGGCTATGAAAGTTGATTTGATGAATATTTTAATTACACTATTCTTTGTAATTAGCATGTTCAACACTCAAACAAGAGGTCGCAGCCAGCCAAAACTGTCCGTGTCTGAGAGACACGAGCTGTGGATGTCACGTCATGGACGCGTTTACAAGGACGAAGTAGAAAAAGGAGAACGATTCATGATTTTCAAAGAAAACATGAAATTCATTGAGTCGGTCAATAAGGCAGGGAATCTGTCTTACAAGTTAGGGATGAATGAATTTGCAGATATTACTTCACAAGAGTTTTTGGCTAAATTTACTGGATTAAACATACCTAATTCATATCTTTCACCTTCTCCAATGTCATCAACAGAATTTAAAATTAATGATCTTAGCGATGATTACATGCCGTCTAAC…	MAMKVDLMNILITLFFVISMFNTQTRGRSQPKLSVSERHELWMSRHGRVYKDEVEKGERFMIFKENMKFIESVNKAGNLSYKLGMNEFADITSQEFLAKFTGLNIPNSYLSPSPMSSTEFKINDLSDDYMPSNLDWRESGAVTQVKHQGRCGCCWAFSAVGSLEGAYKIATGNLMEFSEQELLDCTTNNYGCNGGLMTNAFDFIIENGGISRESDYEYLGEQYTCRSREKTAAVQISSYKVVPEGETSLLQAVTKQPVSIGIAASQDLQFYAGGTYDGNCADQINHAVTAIGYGTDEEGQKYWLLKNSWGTSWGENGFMKIIRDSGDPSGLCDIAKMSSYPNIA	Correct RCR3pim sequence; Identical amino acid sequence to JQ927269
Nicotiana benthamiana NT		Nbv6.1 de novo transcriptome	NbRCR3a_Pseudo	RCR3		Pseudo	TrV6.1_NT_Prm_476_13059		55:366	ATGGCTATGAAAATCAATTTGATGAGCGTTGTAATATTGTTCTTTGTAGTTGGCATGTACAAGTCTCATGCAACTGCTCGCAACCTGCAGCCAGCTGAATTGTCTGTGTCTGAGAGACACGAGCTGTGGATGGCACGTCATGGACGAGTTTACAAGGATGAAGCAGAAAAAGGAAAACGACTCATGATATTTAAAGAAAACATGCAATTCATTGAGTCAATCAATAGGGCAGGGAATATGTCTTATAAGTTGGGATCAATGAATTTGCCGATATTACTTCAGACGAGTTTTTTGCCAGGTACACTGGATTAA		-
Nicotiana benthamiana QLD		Nbv6.1 de novo transcriptome	NbRCR3a_Pseudo	RCR3		Pseudo	TrV6.1_NWA_Prm_1219_59028		49:921	ATGGCTATGAAAATCAATTTGATGAGTGTTGTAATATTGTTCTTTGTAGTTGGCATGTACAAGTCTCATGCAACTGCTCGCAACCTGCAGCCAGCTGAATTGTCTGTGTCTGAGAGACACGAGCTGTGGATGGCACGTCATGGACGAGTTTACAAGGATGAAGCAGAAAAAGGAAAACGACTCATGATATTTAAAGAAAACATGCAATTCATTGAGTCAATCAATAGGGCAGGGAATATGTCTTATAAGTTGGGCATCAATGAATTTACCGATATTACTTCAGACGAGTTTTTTGCCAGGTACACTGGATTAAACAATATGCCTTCACACCCGTCACCTTCTCCAACGTCGTCGATGGAATTCAAGATTAATGATCTAAATGACGACATGCCGTCTAAC…		-
Nicotiana benthamiana LAB		Nbv6.1 de novo transcriptome	NbRCR3a_Pseudo	RCR3		Pseudo	Nbv6.1trP23858		51:656	ATGGCTATGAAAATCAATTTGATGAGTGTTGTAATATTGTTCTTTGTAGTTGGCATGTACAAGTCTCATGCAACTGCTCGCAACCTGCAGCCAGCTGAATTGTCTGTGTCTGAGAGACACGAGCTGTGGATGGCACGTCATGGACGAGTTTACAAGGATGAAGCAGAAAAAGGAAAACGACTCATGATATTTAAAGAAAACATGCAATTCATTGAGTCAATCAATAGGGCAGGGAATATGTCTTATAAGTTGGGCATCAATGAATTTGCCGATATTACTTCAGACGAGTTTTTTGCCAGGTACACTGGATTAAACAATATGCCTTCACACCCGTCACCTTCTCCAACGTCGTCGATGGAATTCAAGATTAATGATCTAAATGACGACATGCCGTCTAAC…		-
Nicotiana benthamiana QLD		Nbv6.1 de novo transcriptome	NbRCR3b_Pseudo	RCR3		Pseudo	TrV6.1_QLD_Prm_1359_20749		125:1147	ATGGCTATGAAAATCAATTTGATGAGCGTTGTAATATTGTTCTTTGTAGTTGGCATGTACAAGTCTCATGCAACTGCTCGCAACCTGCAGCCAGCTGAATTGTCTGTGTCTGAGAGACACGAGCTGTGGATGGCACGTCATGGACGAGTTTACAAGGATGAAGCAGAAAAAGGAAAACGACTCATGATATTTAAAGAAAACATGCAATTCATTGAGTCAATCAATAGGGCAGGAAATCTGTCTTATAAGTTGGGCATCAATGAATTTGCCGATATTACTTCAGACGAGTTTTTTGCCAGGTACACTGTATTAAACATGCCTTCATACCCGTCATCTTCTCCAACGTCGTCGTCGATGGAATTCAAGATTAATGATCTAAATGATGACATGCCGTATTAC…		Chimaeric sequence of NbRcr3a and NbRcr3b, would not be active as fusion of first exon on NbRcr3a with second exon of NbRcr3b is not active
Solanum pennellii		Spenn-v2	SopenRfp1a	Rfp1	YES	YES	Sopen02g021900	Spenn-ch02	45504999:45506111	ATGGCTTTGACAATCAATTGGAAATCTGCCTTTTTAGCTCTAGCTGTGTTAACAATGTGGACTACTGAAGCCACATCTCGTGAGTTGAACGAAGCCTCGATGGTCCAGAAACACGACAAGTGGATGGCTCGCTTTGGACGTGTGTACAGAGATGATGCAGAGAAGGCAAAAAGGTTCAATATATTCAAGGACAATGTTGATTACATCGAGTCAATCAACAAGGCTGGAATGAGACCTTATAAGTTGAGCATCAATGGATTTGCAGATTTGACCAATGAGGAATTCAGAGCCACTCACAACGGATACAAACCGTCTTCTCATCAGAAGTCATCAATAACCGTATCATTCAGGTACGAAAATGTGACTGCTCCAGCTACCATGGATTGGAGAAAGAAGGGT…	MALTINWKSAFLALAVLTMWTTEATSRELNEASMVQKHDKWMARFGRVYRDDAEKAKRFNIFKDNVDYIESINKAGMRPYKLSINGFADLTNEEFRATHNGYKPSSHQKSSITVSFRYENVTAPATMDWRKKGAVTGVKDQGQCGCCWAFSAVAATEGINEIKTGKLISLSEQELVDCDTSSDMGCEGGLMDDAFKFIIKNHGLTTESNYPYEGTDGTCKTGKKSNDAAKITGYEDVPANSESSLLSAVANQPVSVAIDASGSDFQFYSSGVFTGECGTELDHGVTAIGYGITSDGTKYWLVKNSWGTSWGENGYIRMQRGIDAKEGVCGIAMQASYPTA	-
Solanum pennellii		Spenn-v2	SopenRfp1b	Rfp1	YES	YES	Sopen02g021910	Spenn-ch02	45514724:45515836	ATGGCTTTGACAATCAATTGGAAATCTGCCTTTTTAGCTCTAGCTGTGTTAACAATGTGGACTACTGAAGCCACATCTCGTGAGTTGAACGAAGCCTCGATGGTCCAGAAACACGACAAGTGGATGGCTCGCTTTGGACGTGTGTACAGAGATGATGCAGAGAAGGCAAAAAGGTTCAATATATTCAAGGACAATGTTGATTACATCGAGTCAATCAACAAGGCTGGAATGAGACCTTATAAGTTGAGCATCAATGGATTTGCAGATTTGACCAATGAGGAATTCAGAGCCACTCACAACGGATACAAACCGTCTTCTCATCAGAAGTCATCAATAACCGTATCATTCAGGTACGAAAATGTGACTGCTCCAGCTACCATGGATTGGAGAAAGAAGGGT…	MALTINWKSAFLALAVLTMWTTEATSRELNEASMVQKHDKWMARFGRVYRDDAEKAKRFNIFKDNVDYIESINKAGMRPYKLSINGFADLTNEEFRATHNGYKPSSHQKSSITVSFRYENVTAPATMDWRKKGAVTGVKDQGQCGCCWAFSAVAATEGINEIKTGKLISLSEQELVDCDTSSDMGCEGGLMDDAFKFIIKNHGLTTESNYPYEGTDGTCKTGKKSNDAAKITGYEDVPANSESSLLSAVANQPVSVAIDASGSDFQFYSSGVFTGECGTELDHGVTAIGYGITSDGTKYWLVKNSWGTSWGENGYIRMQRGIDAKEGVCGIAMQASYPTA	-
Solanum melongena	Eggplant	SME_r2.5.1	SmeRfp1	Rfp1	YES	YES	Sme2.5_04224.1_g00003.1	Sme2.5_04224.1	29292:30376	ATGGCTTTGACAATCAATTGGAAATCTGCTTTCTTAGCTCTACTTGTGTTAGGAATGTGGGCTTCTGAAGCCACATCTCGTGACTTGAACGAGGCCTCGATGGTCCAGAAACATGACAAGTGGATGGCTCGCTTTGGGCGTGTGTACAGAGATGATGCAGAGAAGGCAAAAAGGTTCAACATATTCAAGGACAATGTTGATTACATTGAGTCGGTCAACAAGGCTGGAGTTAGGCCTTATAAGTTGAGCATCAACGGGTTTGGAGATTTGACAAATGAGGAATTCAGAGCTACTCATAATGGATACAAAGCGTCCAAGTCATCAAAAACCATATTATTCAAGTACGAAAATGTGACTGCTCCGGCTACAATGGATTGGAGAAAGAAGGGTGCTGTCACT…	MALTINWKSAFLALLVLGMWASEATSRDLNEASMVQKHDKWMARFGRVYRDDAEKAKRFNIFKDNVDYIESVNKAGVRPYKLSINGFGDLTNEEFRATHNGYKASKSSKTILFKYENVTAPATMDWRKKGAVTGVKDQGQCGCCWAFSAVAATEGIHKIKTGKLISLSEQELVDCDTSSDMGCEGGLMDDAFKFIIKNHGLTTESNYPYEGVDGTCKIGKESNHAAKITGYEDVPANSESALLKAVANQPVSVAIDASGSDFQFYSRGVFTGECGTELDHGVTAVGYGKTSDGTKYWLVKNSWGTSWGENGYIRMQRGIDAEEGLCGIAMQASYPTA	-
Solanum lycopersicoides	Peruvian wolfpeach	Solanum lycopersicoides chromosomes v0.6	SolycoRfp1a	Rfp1	YES	YES		SLYD0.6ch02	67613850:67614950	ATGGCTTTGAAATCTGCCTTTTTAGCTCTAGTCGTGTTAGCAATGTGTGCTAATGAAGCCACATCTCGTGACTTGAACGAAGCCTCGATGGTCCAGAAACACGAGATGTGGATGACTCGCTTTGGACGTGTGTACAAAGATGATACAGAGAAGGCAAAAAGATTCAACATATTCAAGGACAATGTTGATTACATTGAGTCAATCAACAAGGCTGGAATTAGACCTTATAAGTTGAGCATCAATGGATTTGCAGATTTGACAAATGAGGAATTCAGAGCCACTCACAACGGGTACAAAGCGTTATCTCATCAAAAGTCATCAAAAACCATATCTTTCAGGTATGAAAATGTGACTGCTCCAGCTACCATGGATTGGAGAAAGAAGGGTGCTGTTACTGGA…	MALKSAFLALVVLAMCANEATSRDLNEASMVQKHEMWMTRFGRVYKDDTEKAKRFNIFKDNVDYIESINKAGIRPYKLSINGFADLTNEEFRATHNGYKALSHQKSSKTISFRYENVTAPATMDWRKKGAVTGVKDQGQCGCCWAFSAVAATEGINKIKTGKLISLSEQELVDCDTSSDMGCEGGLMDDAFKFIIKNHGLTTESNYPYEGTDGSCKTRKESNDAAKITGYEDVPANSESSLLSAVANQPVSVAIDASGSDFQFYSSGVFTGECGTELDHGVTAVGYGITSDGTKYWLVKNSWGTSWGENGYIRMQRGVVPEEGLCGIAMQASYPTA	-
Solanum lycopersicoides	Peruvian wolfpeach	Solanum lycopersicoides chromosomes v0.6	SolycoRfp1b	Rfp1	YES	YES		SLYD0.6ch02	67691771:67692871	ATGGCTTTGAAATCTGCCTTTTTAGCTCTAGTCGTGTTAGCAATGTGTGCTAATGAAGCCACATCTCGTGACTTGAACGAAGCCTCGATGGTCCAGAAACACGAGATGTGGATGACTCGCTTTGGACGTGTGTACAAAGATGATACAGAGAAGGCAAAAAGATTCAACATATTCAAGGACAATGTTGATTACATTGAGTCAATCAACAAGGCTGGAATTAGACCTTATAAGTTGAGCATCAATGGATTTGCAGATTTGACAAATGAGGAATTCAGAGCCACTCACAACGGGTACAAAGCGTTATCTCATCAAAAGTCATCAAAAACCATATCTTTCAGGTATGAAAATGTGACTGCTCCAGCTACCATGGATTGGAGAAAGAAGGGTGCTGTTACTGGA…	MALKSAFLALVVLAMCANEATSRDLNEASMVQKHEMWMTRFGRVYKDDTEKAKRFNIFKDNVDYIESINKAGIRPYKLSINGFADLTNEEFRATHNGYKALSHQKSSKTISFRYENVTAPATMDWRKKGAVTGVKDQGQCGCCWAFSAVAATEGINKIKTGKLISLSEQDLVDCDTSSDMGCEGGLMDDAFKFIIKNHGLTTESNYPYEGTDGSCKTRKESNDAAKITGYEDVPANSESSLLSAVANQPVSVAIDASGSDFQFYSSGVFTGECGTELDHGVTAVGYGITSDGTKYWLVKNSWGTSWGENGYIRMQRGVVPEEGLCGIAMQASYPTA	-
Solanum lycopersicoides	Peruvian wolfpeach	Solanum lycopersicoides chromosomes v0.6	SolycoRfp1c	Rfp1	YES	YES		SLYD0.6ch02	67708882:67709982	ATGGCTTTGAAATCTGCCTTTTTAGCTCTAGTCGTGTTAGCAATGTGTGCTAATGAAGCCACATCTCGTGACTTGAACGAAGCCTCGATGGTCCAGAAACACGAGATGTGGATGACTCGCTTTGGACGTGTGTACAAAGATGATACAGAGAAGGCAAAAAGATTCAACATATTCAAGGACAATGTTGATTACATTGAGTCAATCAACAAGGCTGGAATTAGACCTTATAAGTTGAGCATCAATGGATTTGCAGATTTGACAAATGAGGAATTCAGAGCCACTCACAACGGGTACAAAGCGTTATCTCATCAAAAGTCATCAAAAACCATATCTTTCAGGTATGAAAATGTGACTGCTCCAGCTACCATGGATTGGAGAAAGAAGGGTGCTGTTACTGGA…	MALKSAFLALVVLAMCANEATSRDLNEASMVQKHEMWMTRFGRVYKDDTEKAKRFNIFKDNVDYIESINKAGIRPYKLSINGFADLTNEEFRATHNGYKALSHQKSSKTISFRYENVTAPATMDWRKKGAVTGVKDQGQCGCCWAFSAVAATEGINKIKTGKLISLSEQELVDCDTSSDMGCEGGLMDDAFKFIIKNHGLTTESNYPYEGTDGSCKTRKESNDAAKITGYEDVPANSESSLLSAVANQPVSVAIDASGSDFQFYSSGVFTGECGTELDHGVTAVGYGITSDGTKYWLVKNSWGTSWGENGYIRMQRGVVPEEGLCGIAMQASYPTA	-
Solanum lycopersicum	Tomato	SL3.0	SlRfp1	Rfp1	YES	YES	Solyc02g076970	SL3.0ch02	42629280:42630392	ATGGCTTTGACAATCAATTGGAAATCTGCCTTTTTAGCTCTAGCTGTTTTAACAATGTGGACTATTGAAGTCACATCTCGCGAGTTGAACGAGGCCTCGATGGTCCAGAAACACGAGAAGTGGATGGCTCGCTTTGGACGTGTGTACAGAGATGATGCAGAGAAGGCAAAAAGGTTCAATATATTCAAGGACAATGTTGATTACATCGAGTCAATCAACAAGTCTGGAATGAGACCTTATAAGTTGAGCATCAATGGATTTGCAGATTTGACCAATGAGGAATTCAGAGCCACTCACAACGGATACAAACCGTCTTCTCATCAGAAGTCATCAAAAACCGTATCATTCAGGTACGAAGATGTGACTGCTCCAGCTACCATGGATTGGAGAAAGAAGGGT…	MALTINWKSAFLALAVLTMWTIEVTSRELNEASMVQKHEKWMARFGRVYRDDAEKAKRFNIFKDNVDYIESINKSGMRPYKLSINGFADLTNEEFRATHNGYKPSSHQKSSKTVSFRYEDVTAPATMDWRKKGAVTGVKDQGQCGCCWAFSAVAATEGINEIKTGKLISLSEQELVDCDTSSDMGCEGGLMDDAFKFIIKNHGLTTESNYPYEGTDGTCKTGKKSNGAAKITGYEDVPANSESSLLSAVANQPVSVAIDASGSDFQFYSSGVFTGECGTELDHGVTAVGYGITSDGTKYWLVKNSWGTSWGENGYIRMQRGIDAKEGICGIAMQASYPTA	-
Solanum tuberosum	Potato	PGSC_DM_v3.4	PGSC_Rfp1	Rfp1	YES	YES	PGSC0003DMG400010214	2	32331539:32332654	ATGGCTTTGACAATCAATTGTAAATCTGCTTTTTTAGCTCTACTTGTGTTGGGAATGTGGGCTAATGAAGCCACATCCCGTGACTTGAATGAAGCCTCGATGGTCCAGAAACACGAGAAGTGGATGGCTCACTTTGGGCGTGTGTACAGAGATGATACAGAGAAGGCAAAAAGGTTCAACATATTCAAGGACAATTTTGATTACATTGAGTCAATCAACAAGGCTGGAATGAGGCCTTATAAGTTGAGAATCAACGGATTTGCAGATTTGACAAATGAGGAATTTAGAGCCACTCATAACGGATACAAAATGTCTTCTCCTCATATGTCATCAAAAACAACATTTTTCAGGTATGAAAATGTGACTGCTCCAGCTACCATGGATTGGAGAAAGAAAGGT…	MALTINCKSAFLALLVLGMWANEATSRDLNEASMVQKHEKWMAHFGRVYRDDTEKAKRFNIFKDNFDYIESINKAGMRPYKLRINGFADLTNEEFRATHNGYKMSSPHMSSKTTFFRYENVTAPATMDWRKKGAVTGVKDQGQCGCCWAFSAVAATEGINEIKTGKLISLSEQELVDCDTSSDMGCEGGLMDDAFKFIIKNHGLTTESNYPYEGTDGTCKTGKESNDAAKITGYEDVPANSESALLNAVANQPVSVAIDASGSDFQFYSSGVFTGECGTELDHGVTAVGYGITSDGTKYWLIKNSWGTSWGENGYIRMQRGVVPEEGLCGIAMQASYPTA	-
Nicotiana benthamiana		BTI v1.0.1	NbRfp1a	Rfp1	YES	YES	Niben101Scf08921g02019.1	Niben101Scf08921	289013:287903	ATGGCTTTGAGATCCAATTGGAAGCTTGCTTTTGTAGCTCTACTAGTGTTAGGAATCTGGGCTTCTCAAACCACATCTCGTGACTTGAACGAAGCATCAATGATCCAGAAACACAAGTATTGGATGGCTCGCTTTGGACGTGTGTACAGAGATGATGCAGAGAAGGCTAAGAGGTTCAAAATATTCAAGAACAACGTTGATTACATTGAGTCAGTCAACAAGGCAGGAATCAGGCCTTATAAGTTGGGTATCAACGAATATGCAGATTTAACAAATGATGAATTTAGAGCGACTCACAACGGGTACAAAATGTCTTCTCATCAGAAGTCATCAAAAACCATATCATTCAGGTATGAAAATGTGACTGCTCCCGCTACCATGGATTGGAGAACGAAGGGC…	MALRSNWKLAFVALLVLGIWASQTTSRDLNEASMIQKHKYWMARFGRVYRDDAEKAKRFKIFKNNVDYIESVNKAGIRPYKLGINEYADLTNDEFRATHNGYKMSSHQKSSKTISFRYENVTAPATMDWRTKGAVTGVKDQGQCGCCWAFSAVAATEGINKIKTGKLISLSEQELVDCDTSSDMGCEGGLMDDAFTFIIKNHGLTTESNYPYEGTDGTCKTGKESNHVAKITGYEDVPANSESALLSAVAKQPVSVAIDASGSDFQFYSSGVFTGECGTELDHGVTTVGYGKTSGGTKYWLVKNSWGTSWGENGYIRMQRGIDAAEGICGIAMQASYPTA	-
Nicotiana benthamiana		BTI v1.0.1	NbRfp1b	Rfp1	NO	YES	Niben101Scf03309g06007.1	Niben101Scf03309	606726:605614	ATGGCTTTGATATCCAATTGGAAGCTTGCTTTTGTAGTTCTACTAGTGTTAGAAATGTGGGCTTCTCAAACAGCATCTCGTGACTTGAACGAAGCATCAATGGTCCAGAAACACGAGTACTGGATGGCTCGCTTTGGACGTGTGTACAAAGATGATGCAGAGAAGGCAAAGAGGTTCAAAATATTCAACGACAATGTTGATTATATTGAGTCAGTCAACAAGGCAGGAATTAGGCCTTATAAGTTGGGCATCAACGAATTTGCCGATTTGACAAATGAGGAATTTAGAGTGACTCACAACGGATACAAAATGTCTTCTCATCAGAAGTCATCAAATACCATATCATTCAGGTATAAAAATGTGACTGCTCCTGCTACCATGGATTGGAGAAAGAAGGGT…	MALISNWKLAFVVLLVLEMWASQTASRDLNEASMVQKHEYWMARFGRVYKDDAEKAKRFKIFNDNVDYIESVNKAGIRPYKLGINEFADLTNEEFRVTHNGYKMSSHQKSSNTISFRYKNVTAPATMDWRKKGAVTEIKDQGQCGCCWAFSAVAATEGINKIETGTLISLSEQELVDCDTSSDMGCEGGLMDDAFTFIIKNHGLTTESNYPYEGTDGTCKTEKESNHAVKITGYEDVPANSESALLSAVANQPVSVAIDASGSDFQFYSSGVFTGECGTELDHGVTAIGYGKTSDGKKYWIVKNSWGTSWGENGYIRMQRDIDAAEGICGIAMQASYPTA	-
Capsicum annuum glabriusculum	Chiltepin	Capsicum.annuum.var.glabriusculum_Chiltepin_v2.0	CapangRfp1	Rfp1	YES	YES	Capang02g001591	Chr02	129493443:129494553	ATGGCTTTGACAATCAATTGGAAACTTGCTTTTCTAGCTTTACTAGTGTTAGTAATGTGGGCTTCTCAAGCCACATCTCGTGACTTAAGTGAAGCCTCGAAGGTCCAGAAACACGAGAAGTGGATGGCTCGCTTTGGGCATGTGTACAGAGATGATGCAGAGAAGGCAAAAAGGTTAAAAATATTCAAGGACAATGTTGATTACATTGAGTCTACAAACAAGGCTGTAATTAGGCCTTATAAGTTGAGCATCAATGGATTTGCGGATTTGACAAATGAGGAATTCAGAGCCACTCACAATGGATACAAAATGTCTTCTCATCGAGAACCATCAAGAACAATATCATTCAGGTATGATAATGTAACTGCTCCAGCTACCATGGATTGGAGAAAGAAGGGT…	MALTINWKLAFLALLVLVMWASQATSRDLSEASKVQKHEKWMARFGHVYRDDAEKAKRLKIFKDNVDYIESTNKAVIRPYKLSINGFADLTNEEFRATHNGYKMSSHREPSRTISFRYDNVTAPATMDWRKKGSVTGVKDQGQCGCCWAFSAVAATEGINKIKTGKLVSLSEQELVDCDTSSDMGCEGGLMDDAFKFIMKNHGLATESNYPYEGTDGTCKTGKESSHAAKITSYEDVPATSESALLNAIAMQPVSVAIDASGSDFQFYSSGVFTGECGIELDHGVTAVGYGKTSDGTKYWLVKNLWGTSWGENGYIRMQRGIDAEEGLCGIAMEGSYPTA	-
Capsicum annuum L. zunla	Hot pepper	Capsicum.annuum.L_Zunla-1_Release_2.0	CapanaRfp1	Rfp1	YES	YES	Capana02g001790	Chr02	133067933:133069043	ATGGCTTTGACAATCAATTGGAAACTTGTTTTTCTAGCTTTACTAGTGTTAGTAATGTGGGCTTCTCAAGCCACATCTCGTGACTTAAGTGAAGCCTCGAAGGTCCAGAAACACGAGAAGTGGATGGCTCGCTTTGGGCATGTGTACAGAGATGATGCAGAGAAGGCAAAAAGGTTAAAAATATTCAAGGACAATGTTGATTACATTGAGTCTACAAACAAGGCTGTAATTAGGCCTTATAAGTTGAGCATCAATGGATTTGCGGATTTGACAAATGAGGAATTTAGAGCCACTCACAACGGATACAAAATGTCTTCTCATCGAGAACCATCAAGAACAATATCATTCAGGTATGATAATATAACTGCTCCAGCTACCATGGATTGGAGAAAGAAGGGT…	MALTINWKLVFLALLVLVMWASQATSRDLSEASKVQKHEKWMARFGHVYRDDAEKAKRLKIFKDNVDYIESTNKAVIRPYKLSINGFADLTNEEFRATHNGYKMSSHREPSRTISFRYDNITAPATMDWRKKGSVTGVKDQGQCGCCWAFSAVAATEGINKIKTGKLISLSEQELVDCNTSSDMGCEGGLMDDSIKFIMKNHGLATESNYPYEGTDGTCKTVKESSHAAKITGYEDVPATSESALLNVVAMQLVSVAIDASGSDFQFYSSGVFTGECGIELDHSVTAVGYGKTSDGTKYWLVKNLWGTSWGENGYIRMQRGIDAEEGLCGIAMEGSYPTA	-
Nicotiana tabacum			Ntab-LAB-Rcr3	RCR3		YES				ATGGCTATGAAAATCAATTTGATCAGTGTTGTAATATTGTTCTTTGTAGTTGGCATGTACAAGTCTCATGCAACGGCTCGCAACCTGCAGCCAGAATTATCTGTGTCTGAGAGACACGAGCTGTGGATGGCACGTCATGGACGAGTTTACAAGGATGAAGCAGAAAAAGGAAAACGACTCATGATATTTAAAGAAAACATGCAATTCATTGAGTCAATCAATAGGGCAGGGAATCTGTCTTATAAGTTGGGCATCAATGAATTTGCCGATATTACTTCAGATGAGTTTTTTGCCAGGTACACTGGATTAAACATGCCTTCACACCTCCCATCTTCTCCGGTATCGTCGATGGAATTCAAGATTAATGATCTAACTGATGACATGCCGTCGAACTTGGAT…	MAMKINLISVVILFFVVGMYKSHATARNLQPELSVSERHELWMARHGRVYKDEAEKGKRLMIFKENMQFIESINRAGNLSYKLGINEFADITSDEFFARYTGLNMPSHLPSSPVSSMEFKINDLTDDMPSNLDWREKGAVTEVKYQGLCGCCWAFSAVGALEGAYQIATGQKVELSEQELLDCTTNNNGCKGGFMTNAFEFIIENGGISTESDYPYETQQDTCRSQELTPAVKISSYQVVPESETALLQAVTQQPVSIGISASQEFQFYQGGTYHGSCAYQINHAVTAIGYGTDEQGQNYWLFKNSWGTSWGENGFMRIIRGTGGHCDITKLSSYPLI	-
Solanum tuberosum	Potato		Rcr3tbs2	RCR3		YES				CGCAGCCAGCCAAAACTGTCCGTGTCTGAGAGACACGAACAGTGGATGTCACGTCATGGACGCGTTTACAAGGACGAAGTAGAAAAAGGAGAACGCTTCATGATTTTCAAAGAAAACATGAAATTCATTGATTCGATCAATAAGGCAGGGAATCTTTCTTACAAGTTAGGCATCAATGAATTTGCAGATATTACTTCAGAAGAGTTTTTGGCTAAATTTACTGGATTAAACGTACCTTCATATCTTTCACCTTCTCCAATGTCATCAACGGAATTTAAGATTAATGATCTTAGTGATGATGACATGCCGTCTAACTTGGACTGGAGAGAGTCTGGCGCTGTCACTCAAGTGAAGAATCAAGGTCAATGTGGATGTTGCTGGGCGTTTTCTGCTGTTGGG…	RSQPKLSVSERHEQWMSRHGRVYKDEVEKGERFMIFKENMKFIDSINKAGNLSYKLGINEFADITSEEFLAKFTGLNVPSYLSPSPMSSTEFKINDLSDDDMPSNLDWRESGAVTQVKNQGQCGCCWAFSAVGSLEGAYKIATDNLMEFSEQELLDCTTNNFGCNGGFMTNAFDFIIENGGISIESDYEYQGKQYTCRSQEKTAAVQISSYQVVPADETSLLQAVTKQPVSIGIAASQELQFYAGGTYQGSCADQINHAVTAIGYGTDDQGQKYWLLKNSWGTTWGENGFMKILRDSGNSGGLCDIAKMSSYPNIA	Cloned without SP
Solanum stoloniferum	Wild potato		Rcr3slf2	RCR3		YES				CGCAGCCAGCCAAAACTGTCCGTGTCTGAGAGACACGAGCAGTGGATGTCACGTCATGGACGCGTTTACAAGGACGAAGTAGAAAAAGGAGAACGATTCATGATTTTCAAAGAAAACATGAAATTCATTGAGTCGATCAATAAGGCAGGGAATCTGTCTTACAAGTTAGGCATCAATGAATTTGCAGATATTACTTCAGAAGAGTTTTTGGCTAAATTTACTGGATTAAACGTACCTTCATATCTTTCACCTTCTCCAAAGTCATCAACGGAATTTAAGATTAATGATCTTAGCGATGATGACATGCCGTCTAACTTGGACTGGAGAGAGTCTGGAGCTGTCACTCAAGTGAAGAATCAAGGTCGATGTGGATGTTGCTGGGCGTTTTCTGCGGTTGGA…	MAMKIDLMSILITLFFVISMFNSQTTAARSQPKLSVSERHEQWMSRHGRVYKDEVEKGERFMIFKENMKFIESINKAGNLSYKLGINEFADITSEEFLAKFTGLNVPSYLSPSPKSSTEFKINDLSDDDMPSNLDWRESGAVTQVKNQGRCGCCWAFSAVGSLEGAYKIATGNLVEFSEQELVDCTTNNYGCNGGFMTNAFDFIIENGGISIESDYEYQGQQYTCRSQEKTAAVQISSYQVVPEDETSLLQAVTKQPVSIGIAASQELQFYAGGTYHGSCADRINHAVTAIGYGTDEQGQKYWLLKNSWGATWGENGFMKIIRDSGIPGGLCDIAKMSSYPNIA	Cloned without SP, accession STO389-4

## Sheet: Species
Organism	Common name	Genome release	Genome Quality	RCR3	RCR3 Copies	PIP1	PIP1 copies	Pfp1	Pfp1 copies	Syntenic	PIP1-like	PIP1-like Copies	Comment
Capsicum annuum	Hot pepper	Genbank	Transcript	PARTIAL	UNKNOWN	YES	UNKNOWN	YES	UNKNOWN	YES	YES	UNKNOWN	RCR3 is partial
Capsicum annuum cv CM334	Hot pepper	Pepper.v.1.55	Near-complete	PARTIAL	2	YES	1	PARTIAL	UNKNOWN	YES	Partial	1	One partial and one pseudo-gene
Capsicum annuum glabriusculum	Chiltepin	Capsicum.annuum.var.glabriusculum_Chiltepin_v2.0	Near-complete	PSEUDO	1	YES	1	YES	UNKNOWN	YES	YES	1	RCR3 lacks signal peptide
Capsicum annuum L. zunla	Hot pepper	Capsicum.annuum.L_Zunla-1_Release_2.0	Near-complete	YES	2	YES	1	YES	UNKNOWN	YES	YES	1	One complete RCR3 and one pseudo-gene lacking the signal peptide
Capsicum chinense	Bonnet pepper	Capsicum chinense v0.5	Near-complete	YES	2	YES	1	YES	UNKNOWN	UNKNOWN	YES	1	-
Nicotiana benthamiana		Sidney	Draft	PSEUDO	2	PSEUDO	1	PSEUDO	UNKNOWN	UNKNOWN	YES	1	Both NibenRCR3 alleles and NibenPIP1 are pseudo-genes
Nicotiana benthamiana		BTI v0.4.4	Draft	PSEUDO	2	PSEUDO	1	PSEUDO	UNKNOWN	UNKNOWN	YES	1	Both NibenRCR3 alleles and NibenPIP1 are pseudo-genes
Nicotiana benthamiana		BTI v1.0.1	Draft	PSEUDO	2	PSEUDO	1	PSEUDO	UNKNOWN	YES	YES	1	NibenRCR3a on same contig as NibenPIP1. Both NibenRCR3 alleles and NibenPIP1 are pseudo-genes
Nicotiana otophora		Solgenomics	Fragments	PARTIAL	UNKNOWN	YES	1	YES	UNKNOWN	UNKNOWN	YES	1	Partial RCR3 only
Nicotiana sylvestris	Woodland tobacco	Solgenomics	Fragments	YES	2	PARTIAL	UNKNOWN	PSEUDO	UNKNOWN	UNKNOWN	YES	1	PIP1 first and second exon on different contigs
Nicotiana tabacum BX	Common tobacco	Ntab-BX_AWOK-SS	Fragments	YES	2	PROBABLY	UNKNOWN		UNKNOWN	UNKNOWN	YES	2	PIP1 second exon; One partial RCR3
Nicotiana tabacum K326	Common tobacco	Ntab-K326_AWOJ-SS	Fragments	YES	4	YES	1		UNKNOWN	UNKNOWN	YES	2	RCR3a and RCR3b on same contig as PIP1; RCR3a partial
Nicotiana tabacum TN90	Common tobacco	Ntab-TN90_AYMY-SS	Fragments	YES	4	YES	1		UNKNOWN	UNKNOWN	YES	1	RCR3a and RCR3b on same contig as PIP1; RCR3d pseudo-gene; PIP1-like 2 splice variants?
Nicotiana tomentosiformis		Solgenomics	Fragments	YES	1	YES	1		UNKNOWN	UNKNOWN	YES	1	PIP1 first ~20amino acids are different
Petunia axillaris	Large white petunia	Petunia_axillaris_v1.6.2	Draft	PSEUDO	1	YES	2	PSEUDO	UNKNOWN	UNKNOWN	NO	UNKNOWN	PIP1a and PIP1b identical
Petunia hybrida var. Mitchell	Petunia	Transcriptome Villarino2014 Contigs	Transcript	UNKNOWN	UNKNOWN	YES	UNKNOWN		UNKNOWN	UNKNOWN	UNKNOWN	1	-
Petunia inflata		Petunia_inflata_v1.0.1	Draft	YES	2	YES	1		UNKNOWN	UNKNOWN	YES	UNKNOWN	One RCR3 allele is a pseudo-gene
Solanum aethiopicum	Bitter tomato	Transcriptome Gramazio2016	Transcript	PARTIAL	UNKNOWN	YES	UNKNOWN		UNKNOWN	UNKNOWN	YES	UNKNOWN	Complete RCR3 can be reconstructed from partial sequences
Solanum chilense		Genbank	Transcript	YES	UNKNOWN	UNKNOWN	UNKNOWN		UNKNOWN	UNKNOWN	UNKNOWN	UNKNOWN	-
Solanum chmielewskii		Genbank	Transcript	YES	UNKNOWN	UNKNOWN	UNKNOWN		UNKNOWN	UNKNOWN	UNKNOWN	UNKNOWN	-
Solanum corneliomuelleri		Genbank	Transcript	YES	2	UNKNOWN	UNKNOWN		UNKNOWN	UNKNOWN	UNKNOWN	UNKNOWN	-
Solanum demissum		Genbank	Transcript	YES	UNKNOWN	UNKNOWN	UNKNOWN		UNKNOWN	UNKNOWN	UNKNOWN	UNKNOWN	-
Solanum dulcamara	Bittersweet nightshade	Transcriptome DAgostino2013 Contigs	Transcript	UNKNOWN	UNKNOWN	YES	UNKNOWN		UNKNOWN	UNKNOWN	UNKNOWN	UNKNOWN	-
Solanum habrochaites		Genbank	Transcript	YES	UNKNOWN	UNKNOWN	UNKNOWN		UNKNOWN	UNKNOWN	UNKNOWN	UNKNOWN	-
Solanum incanum	Thorn apple	Transcriptome Gramazio2016	Transcript	PARTIAL	UNKNOWN	YES	UNKNOWN		UNKNOWN	UNKNOWN	YES	UNKNOWN	RCR3 lacks signal peptide
Solanum lycopersicoides		Genbank	Transcript	YES	UNKNOWN	UNKNOWN	UNKNOWN		UNKNOWN	UNKNOWN	UNKNOWN	UNKNOWN	-
Solanum lycopersicum	Tomato	SL2.5	Near-complete	YES	1	YES	1		1	YES	YES	1	-
Solanum melangona	Eggplant	SME_r2.5.1	Draft	YES	1	YES	1		UNKNOWN	UNKNOWN	YES	1	-
Solanum pennellii		Spenn-v2	Near-complete	YES	1	YES	2		UNKNOWN	YES	YES	1	PIP1 duplication, one pseudo-gene
Solanum peruvianum		Genbank	Transcript	YES	2	UNKNOWN	UNKNOWN		UNKNOWN	UNKNOWN	UNKNOWN	UNKNOWN	Hoerger et al., 2012
Solanum pimpinellifolium		Solanum_pimpinellifolium/LA1589/assemblies/A-1.0	Draft	YES	1	YES	UNKNOWN		1	UNKNOWN	YES	1	Probable PIP1 duplication with one or more pseudo-genes and one complete PIP1
Solanum stoloniferum		Genbank	Transcript	YES	UNKNOWN	UNKNOWN	UNKNOWN		UNKNOWN	UNKNOWN	UNKNOWN	UNKNOWN	-
Solanum tuberosum	Potato	PGSC_DM_v3.4	Near-complete	YES	2	YES	2		1	YES	YES	1	Duplication of both RCR3 and PIP1
Solanum verrucosum		Genbank	Transcript	YES	UNKNOWN	UNKNOWN	UNKNOWN		UNKNOWN	UNKNOWN	UNKNOWN	UNKNOWN	-
The sequence data also reveal that the orthologs of RCR3/PIP1 family members present in different Solanacaea species are more closely related than the paralogs, thus indicating that a series of ancient duplication events contributed to the evolution of the RCR3/PIP1 region
The sequence data also reveal that the orthologs of RCR3/PIP1 family members present in different Solanacaea species are more closely related than the paralogs, thus indicating that a series of ancient duplication events contributed to the evolution of the RCR3/PIP1 region
