# Supplementary material for: Evolution of a guarded decoy protease and its receptor in solanaceous plants
Source: Nat Commun. 2020 Sep 2;11:4393. doi: 10.1038/s41467-020-18069-5 (PMC7468133; doi:10.1038/s41467-020-18069-5)
Supplement: Supplementary file 6 — Supplementary Data 3 [file 41467_2020_18069_MOESM6_ESM.xlsx]

## Sheet: Plasmids
Name	Description	Sequence	Template_PCR	Primers	Plasmids
pJK001	pL1V2-F1	GTGCCGAATTCGGATCCGGAGTGAGACCGCAGCTGGCACGACAGGTTTGCCGACTGGAAAGCGGGCAGTGAGCGCAACGCAATTAATGTGAGTTAGCTCACTCATTAGGCACCCCAGGCTTTACACTTTATGCTTCCGGCTCGTATGTTGTGTGGAATTGTGAGCGGATAACAATTTCACACAGGAAACAGCTATGACCATGATTACGCCAAGCTTGCATGCCTGCAGGTCGACTCTAGAGGATCCCCGGGTACCGAGCTCGAATTCACTGGCCGTCGTTTTACAACGTCGTGACTGGGAAAACCCTGGCGTTACCCAACTTAATCGCCTTGCAGCACATCCCCCTTTCGCCAGCTGGCGTAATAGCGAAGAGGCCCGCACCGATCGCCCTTCCCAACA…	-	-	pAGM4723, pICH47732, pICH41722
pJK001c	pL1V2-F1(Corrected)	GAACACTCTGTGCCGAATTCGGATCCGGAGTGAGACCGCAGCTGGCACGACAGGTTTGCCGACTGGAAAGCGGGCAGTGAGCGCAACGCAATTAATGTGAGTTAGCTCACTCATTAGGCACCCCAGGCTTTACACTTTATGCTTCCGGCTCGTATGTTGTGTGGAATTGTGAGCGGATAACAATTTCACACAGGAAACAGCTATGACCATGATTACGCCAAGCTTGCATGCCTGCAGGTCGACTCTAGAGGATCCCCGGGTACCGAGCTCGAATTCACTGGCCGTCGTTTTACAACGTCGTGACTGGGAAAACCCTGGCGTTACCCAACTTAATCGCCTTGCAGCACATCCCCCTTTCGCCAGCTGGCGTAATAGCGAAGAGGCCCGCACCGATCGCCC…	-	-	pICSL4723, pICH47732, pICH41722
pJK002	pL0M-NT2-NtPR1a_PIV2	GTGGCTCTTCAGTGGACGAAAGGGCCTCGTGATACGCCTATTTTTATAGGTTAATGTCATGATAATAATGGTTTCTTAGACGTCAGGTGGCACTTTTCGGGGAAATGTGCGCGGAACCCCTATTTGTTTATTTTTCTAAATACATTCAAATATGTATCCGCTCATGAGACAATAACCCTGATAAATGCTTCAATAATATTGAAAAAGGAAGAGTATGCGCTCACGCAACTGGTCCAGAACCTTGACCGAACGCAGCGGTGGTAACGGCGCAGTGGCGGTTTTCATGGCTTGTTATGACTGTTTTTTTGGGGTACAGTCTATGCCTCGGGCATCCAAGCAGCAAGCGCGTTACGCCGTGGGTCGATGTTTGATGTTATGGAGCAGCAACGATGTTACGCA…	Synthesis	TTGAAGACAAAATGGGATTTGTTCTCTTTTCACAATTGCCTTCATTTCTTCTTGTCTCTACACTTCTCTTATTCCTAGTAATATCCCACTCTTGCCGTGCAGGTAAGTTTCTGCTTCTACCTTTGATATATATATAATAATTATCATTAATTAGTAGTAATATAATATTTCAAATATTTTTTTCAAAATAAAAGAATGTAGTATATAGCAATTGCTTTTCTGTAGTTTATAAGTGTGTATATTTTAATTTATAACTTTTCTAATATATGACCAAAATTTGTTGATGTGCAGGAGGTTTGTCTTCAA	pICH41258
pJK006	pL0M-C1-Rcr3pim	GTGGCTCTTCAGTGGACGAAAGGGCCTCGTGATACGCCTATTTTTATAGGTTAATGTCATGATAATAATGGTTTCTTAGACGTCAGGTGGCACTTTTCGGGGAAATGTGCGCGGAACCCCTATTTGTTTATTTTTCTAAATACATTCAAATATGTATCCGCTCATGAGACAATAACCCTGATAAATGCTTCAATAATATTGAAAAAGGAAGAGTATGCGCTCACGCAACTGGTCCAGAACCTTGACCGAACGCAGCGGTGGTAACGGCGCAGTGGCGGTTTTCATGGCTTGTTATGACTGTTTTTTTGGGGTACAGTCTATGCCTCGGGCATCCAAGCAGCAAGCGCGTTACGCCGTGGGTCGATGTTTGATGTTATGGAGCAGCAACGATGTTACGCA…	Synthesis	TTGAAGACAAAGGTCGCAGCCAGCCAAAACTGTCCGTGTCTGAGAGACACGAGCTGTGGATGTCACGTCATGGACGCGTTTACAAGGACGAAGTAGAAAAAGGAGAACGATTCATGATTTTCAAAGAAAACATGAAATTCATTGAGTCAGTCAATAAGGCAGGGAATCTGTCTTACAAGTTAGGGATGAATGAATTTGCAGATATTACTTCACAAGAGTTTTTGGCTAAATTTACTGGATTAAACATACCTAATTCATATCTTTCACCTTCTCCAATGTCATCAACAGAATTTAAAATTAATGATCTTAGCGATGATTACATGCCGTCTAACTTGGACTGGAGAGAGTCTGGGGCTGTCACTCAAGTGAAACATCAAGGTCGATGTGGATGTTGCTGGG…	EC15457
pJK007	pL0M-C1-Pip1	GTGGCTCTTCAGTGGACGAAAGGGCCTCGTGATACGCCTATTTTTATAGGTTAATGTCATGATAATAATGGTTTCTTAGACGTCAGGTGGCACTTTTCGGGGAAATGTGCGCGGAACCCCTATTTGTTTATTTTTCTAAATACATTCAAATATGTATCCGCTCATGAGACAATAACCCTGATAAATGCTTCAATAATATTGAAAAAGGAAGAGTATGCGCTCACGCAACTGGTCCAGAACCTTGACCGAACGCAGCGGTGGTAACGGCGCAGTGGCGGTTTTCATGGCTTGTTATGACTGTTTTTTTGGGGTACAGTCTATGCCTCGGGCATCCAAGCAGCAAGCGCGTTACGCCGTGGGTCGATGTTTGATGTTATGGAGCAGCAACGATGTTACGCA…	Synthesis	TTGAAGACAAAGGTCGCAACTTAAAAGAATTATCCATGCTTGAAAGGCATGAAAATTGGATGGTTCATCATGGACGTGTATACAAAGATGATATAGAAAAAGAACACCGCTTCAAGACATTCAAGGAAAACGTTGAGTTCATCGAATCTTTCAACAAGAACGGAACTCAACGTTATAAGCTAGCCGTCAATAAATATGCTGATCTGACCACTGAGGAATTCACAACATCATTTATGGGGCTCGACACTTCATTACTATCCCAGCAAGAATCAACAGCTACAACAACGTCCTTTAAATATGATAGTGTGACTGAAGTGCCGAATAGCATGGACTGGAGAAAGAGAGGGAGTGTCACAGGAGTCAAGGATCAAGGTGTATGTGGATGTTGTTGGGCATTTT…	EC15457
pJK011	pL0M-SC1-Cf-4 (AJ002235)	GTGGCTCTTCAGTGGACGAAAGGGCCTCGTGATACGCCTATTTTTATAGGTTAATGTCATGATAATAATGGTTTCTTAGACGTCAGGTGGCACTTTTCGGGGAAATGTGCGCGGAACCCCTATTTGTTTATTTTTCTAAATACATTCAAATATGTATCCGCTCATGAGACAATAACCCTGATAAATGCTTCAATAATATTGAAAAAGGAAGAGTATGCGCTCACGCAACTGGTCCAGAACCTTGACCGAACGCAGCGGTGGTAACGGCGCAGTGGCGGTTTTCATGGCTTGTTATGACTGTTTTTTTGGGGTACAGTCTATGCCTCGGGCATCCAAGCAGCAAGCGCGTTACGCCGTGGGTCGATGTTTGATGTTATGGAGCAGCAACGATGTTACGCA…	pRH48	TTGAAGACAAAATGGGTTGTGTAAAACTTGTG&TTGAAGACAAGTCCCATAAACAAGTTTGTATTCC;TTGAAGACAAGGACTTCAAATTCTTGATCTATC&TTGAAGACAACACCATATCTTTTCTTGTGCTTTTTC	EC15456
pJK016	pL0M-nsCDS1-Avr4 (Y08356, GeneArt E.coli optimized)	GTGGCTCTTCAGTGGACGAAAGGGCCTCGTGATACGCCTATTTTTATAGGTTAATGTCATGATAATAATGGTTTCTTAGACGTCAGGTGGCACTTTTCGGGGAAATGTGCGCGGAACCCCTATTTGTTTATTTTTCTAAATACATTCAAATATGTATCCGCTCATGAGACAATAACCCTGATAAATGCTTCAATAATATTGAAAAAGGAAGAGTATGCGCTCACGCAACTGGTCCAGAACCTTGACCGAACGCAGCGGTGGTAACGGCGCAGTGGCGGTTTTCATGGCTTGTTATGACTGTTTTTTTGGGGTACAGTCTATGCCTCGGGCATCCAAGCAGCAAGCGCGTTACGCCGTGGGTCGATGTTTGATGTTATGGAGCAGCAACGATGTTACGCA…	Synthesis	TTGAAGACAAAGGTAAAGCACCGAAAACCCAGCCGTATAATCCGTGTAAACCGCAAGAGGTTATTGACACCAAATGTATGGGTCCGAAAGATTGTCTGTATCCGAATCCGGATAGCTGTACCACCTATATTCAGTGTGTTCCGCTGGATGAAGTTGGTAATGCAAAACCGGTTGTTAAACCGTGTCCGAAAGGTCTGCAGTGGAATGATAATGTTGGTAAAAAATGGTGCGATTACCCGAATCTGAGCACCTGTCCGGTTAAAACACCGCAGCCGAAACCGAAAAAAGGTGGTGTTGGTGGCAAAAAAGCAAGCGTTGGTCATCCGGGTTATTAAGCTTTTGTCTTCAA	pICH41264
pJK019	pL0M-nsCDS1-Avr2 (AJ421629)	GTGGCTCTTCAGTGGACGAAAGGGCCTCGTGATACGCCTATTTTTATAGGTTAATGTCATGATAATAATGGTTTCTTAGACGTCAGGTGGCACTTTTCGGGGAAATGTGCGCGGAACCCCTATTTGTTTATTTTTCTAAATACATTCAAATATGTATCCGCTCATGAGACAATAACCCTGATAAATGCTTCAATAATATTGAAAAAGGAAGAGTATGCGCTCACGCAACTGGTCCAGAACCTTGACCGAACGCAGCGGTGGTAACGGCGCAGTGGCGGTTTTCATGGCTTGTTATGACTGTTTTTTTGGGGTACAGTCTATGCCTCGGGCATCCAAGCAGCAAGCGCGTTACGCCGTGGGTCGATGTTTGATGTTATGGAGCAGCAACGATGTTACGCA…	pFK3	TTGAAGACAAAGGTGCCAAAAAACTACCTGGCTGC&TTGAAGACAAAAGCTCAACCGCAAAGACCAAAACAGC	pICH41264
pJK021	pL0M-NT2-NtPR1a-Gly	GTGGCTCTTCAGTGGACGAAAGGGCCTCGTGATACGCCTATTTTTATAGGTTAATGTCATGATAATAATGGTTTCTTAGACGTCAGGTGGCACTTTTCGGGGAAATGTGCGCGGAACCCCTATTTGTTTATTTTTCTAAATACATTCAAATATGTATCCGCTCATGAGACAATAACCCTGATAAATGCTTCAATAATATTGAAAAAGGAAGAGTATGCGCTCACGCAACTGGTCCAGAACCTTGACCGAACGCAGCGGTGGTAACGGCGCAGTGGCGGTTTTCATGGCTTGTTATGACTGTTTTTTTGGGGTACAGTCTATGCCTCGGGCATCCAAGCAGCAAGCGCGTTACGCCGTGGGTCGATGTTTGATGTTATGGAGCAGCAACGATGTTACGCA…	Synthesis	AATGGGATTTGTTCTCTTTTCACAATTGCCTTCATTTCTTCTTGTCTCTACACTTCTCTTATTCCTAGTAATATCCCACTCTTGCCGTGC&ACCTGCACGGCAAGAGTGGGATATTACTAGGAATAAGAGAAGTGTAGAGACAAGAAGAAATGAAGGCAATTGTGAAAAGAGAACAAATCC	pICH41258
pJK023	pL0M-C1-Rcr3lyc (AF493234)	GTGGCTCTTCAGTGGACGAAAGGGCCTCGTGATACGCCTATTTTTATAGGTTAATGTCATGATAATAATGGTTTCTTAGACGTCAGGTGGCACTTTTCGGGGAAATGTGCGCGGAACCCCTATTTGTTTATTTTTCTAAATACATTCAAATATGTATCCGCTCATGAGACAATAACCCTGATAAATGCTTCAATAATATTGAAAAAGGAAGAGTATGCGCTCACGCAACTGGTCCAGAACCTTGACCGAACGCAGCGGTGGTAACGGCGCAGTGGCGGTTTTCATGGCTTGTTATGACTGTTTTTTTGGGGTACAGTCTATGCCTCGGGCATCCAAGCAGCAAGCGCGTTACGCCGTGGGTCGATGTTTGATGTTATGGAGCAGCAACGATGTTACGCA…	Synthesis	TTGAAGACAAAGGTCGCAGCCAGCCAAAACTGTCCGTGTCTGAGAGACACGAGCTGTGGATGTCACGTCATGGACGCGTTTACAAGGACGAAGTAGAAAAAGGAGAACGATTCATGATTTTCAAAGAAAACATGAAATTCATTGAGTCGGTCAATAAGGCAGGGAATCTGTCTTACAAGTTAGGGATGAATGAATTTGCAGATATTACTTCACAAGAGTTTTTGGCTAAATTTACTGGATTAAACATACCTAATTCATATCTTTCACCTTCTCCAATGTCATCAACGGAATTTAAAAAAATTAATGATCTTAGCGATGATTACATGCCGTCTAACTTGGACTGGAGAGAGTCTGGGGCTGTCACTCAAGTGAAACATCAAGGTCGATGTGGATGTTGCT…	EC15457
pJK024	pL2M-P19-2x35S::Cf-2 (codon-optimized)	GAACACTCTGTGCCGAATTCGGATCCAGCGGTCCTGCTGAGCCTCGACATGTTGTCGCAAAATTCGCCCTGGACCCGCCCAACGATTTGTCGTCACTGTCAAGGTTTGACCTGCACTTCATTTGGGGCCCACATACACCAAAAAAATGCTGCATAATTCTCGGGGCAGCAAGTCGGTTACCCGGCCGCCGTGCTGGACCGGGTTGAATGGTGCCCGTAACTTTCGGTAGAGCGGACGGCCAATACTCAACTTCAAGGAATCTCACCCATGCGCGCCGGCGGGGAACCGGAGTTCCCTTCAGTGAGCGTTATTAGTTCGCCGCTCGGTGTGTCGTAGATACTAGCCCCTGGGGCACTTTTGAAATTTGAATAAGATTTATGTAATCAGTCTTTTAGGTTT…	-	-	pJK268c, pICH51288, pICH41414, pJK002, pJK369
pJK028	pL0M-C1-Cf-4 (AJ002235)	GTGGCTCTTCAGTGGACGAAAGGGCCTCGTGATACGCCTATTTTTATAGGTTAATGTCATGATAATAATGGTTTCTTAGACGTCAGGTGGCACTTTTCGGGGAAATGTGCGCGGAACCCCTATTTGTTTATTTTTCTAAATACATTCAAATATGTATCCGCTCATGAGACAATAACCCTGATAAATGCTTCAATAATATTGAAAAAGGAAGAGTATGCGCTCACGCAACTGGTCCAGAACCTTGACCGAACGCAGCGGTGGTAACGGCGCAGTGGCGGTTTTCATGGCTTGTTATGACTGTTTTTTTGGGGTACAGTCTATGCCTCGGGCATCCAAGCAGCAAGCGCGTTACGCCGTGGGTCGATGTTTGATGTTATGGAGCAGCAACGATGTTACGCA…	Cf-4eGFP	TTGAAGACAAAGGTTCATCCTTACCTCATTTGTGCC&TTGAAGACAAGTCCCATAAACAAGTTTGTATTCC;TTGAAGACAAGGACTTCAAATTCTTGATCTATC&TTGAAGACAACACCATATCTTTTCTTGTGCTTTTTC	EC15457
pJK037	pL1V2-TRV2 - ccdB	GCCTCTTTCCTGTGGATAGCACGTACATTGGGAACCCAAAGCCGTACATTGGGAACCGGAACCCGTACATTGGGAACCCAAAGCCGTACATTGGGAACCGGTCACACATGTAAGTGACTGATATAAAAGAGAAAAAAGGCGATTTTTCCGCCTAAAACTCTTTAAAACTTATTAAAACTCTTAAAACCCGCCTGGCCTGTGCATAACTGTCTGGCCAGCGCACAGCCGAAGAGCTGCAAAAAGCGCCTACCCTTCGGTCGCTGCGCTCCCTACGCCCCGCCGCTTCGCGTCGGCCTATCGCGGCCGCTGGCCGCTCAAAAATGGCTGGCCTACGGCCAGGCAATCTACCAGGGCGCGGACAAGCCGCGCCGTCGCCACTCGACCGCCGGCGCCCACATC…	pTRV2, pMDC123SB	ttggtctcaggatccggtaccgagctcacgc&ttggtctcaaggccttttcgacctttttcccctgc;ttggtctcagcctctttcctgtggatagcacgtac&ttggtctcagaattcggtaaccttactcacagaatc;aaaaagaattcagagaccattaggcaccccagg&aaaaaggatcctgagaccgtcgaggtgcagactgg	-
pJK046	pL0M-CDS1-P19	GTGGCTCTTCAGTGGACGAAAGGGCCTCGTGATACGCCTATTTTTATAGGTTAATGTCATGATAATAATGGTTTCTTAGACGTCAGGTGGCACTTTTCGGGGAAATGTGCGCGGAACCCCTATTTGTTTATTTTTCTAAATACATTCAAATATGTATCCGCTCATGAGACAATAACCCTGATAAATGCTTCAATAATATTGAAAAAGGAAGAGTATGCGCTCACGCAACTGGTCCAGAACCTTGACCGAACGCAGCGGTGGTAACGGCGCAGTGGCGGTTTTCATGGCTTGTTATGACTGTTTTTTTGGGGTACAGTCTATGCCTCGGGCATCCAAGCAGCAAGCGCGTTACGCCGTGGGTCGATGTTTGATGTTATGGAGCAGCAACGATGTTACGCA…	Synthesis	TTGAAGACAAAATGATGGAACGAGCTATACAAGGAAACGACGCTAGGGAACAAGCTAACAGTGAACGTTGGGATGGAGGATCAGGAGGTACCACTTCTCCCTTCAAACTTCCTGACGAAAGTCCGAGTTGGACTGAGTGGCGGCTACATAACGATGAGACGAATTCGAATCAAGATAATCCCCTTGGTTTCAAGGAAAGCTGGGGTTTCGGGAAAGTTGTATTTAAGAGATATCTCAGATACGACAGGACGGAAGCTTCACTGCACAGAGTCCTTGGATCTTGGACGGGAGATTCGGTTAACTATGCAGCATCTCGATTTTTCGGTTTCGACCAGATCGGATGTACCTATAGTATTCGGTTTCGAGGAGTTAGTATCACCGTTTCTGGAGGGTCGCGAA…	pICH41308
pJK050	pL2M-2x35S::P19	GAATGATGGAACGAGCTATACAAGGAAACGACGCTAGGGAACAAGCTAACAGTGAACGTTGGGATGGAGGATCAGGAGGTACCACTTCTCCCTTCAAACTTCCTGACGAAAGTCCGAGTTGGACTGAGTGGCGGCTACATAACGATGAGACGAATTCGAATCAAGATAATCCCCTTGGTTTCAAGGAAAGCTGGGGTTTCGGGAAAGTTGTATTTAAGAGATATCTCAGATACGACAGGACGGAAGCTTCACTGCACAGAGTCCTTGGATCTTGGACGGGAGATTCGGTTAACTATGCAGCATCTCGATTTTTCGGTTTCGACCAGATCGGATGTACCTATAGTATTCGGTTTCGAGGAGTTAGTATCACCGTTTCTGGAGGGTCGCGAACTCTTCAGC…	-	-	pJK001, pICH51288,pJK046, pICH41414
pJK050c	pL2M-2x35S::P19	GAACACTCTGTGCCGAATTCGGATCCGGAGGTCAACATGGTGGAGCACGACACTCTGGTCTACTCCAAAAATGTCAAAGATACAGTCTCAGAAGATCAAAGGGCTATTGAGACTTTTCAACAAAGGATAATTTCGGGAAACCTCCTCGGATTCCATTGCCCAGCTATCTGTCACTTCATCGAAAGGACAGTAGAAAAGGAAGGTGGCTCCTACAAATGCCATCATTGCGATAAAGGAAAGGCTATCATTCAAGATCTCTCTGCCGACAGTGGTCCCAAAGATGGACCCCCACCCACGAGGAGCATCGTGGAAAAAGAAGAGGTTCCAACCACGTCTACAAAGCAAGTGGATTGATGTGATAACATGGTGGAGCACGACACTCTGGTCTACTCCAAAAAT…	-	-	pJK001c, pICH51288,pJK046, pICH41414
pJK055	pL0M-CDS1-gNbPip1 (Niben044Scf00025385)	GTGGCTCTTCAGTGGACGAAAGGGCCTCGTGATACGCCTATTTTTATAGGTTAATGTCATGATAATAATGGTTTCTTAGACGTCAGGTGGCACTTTTCGGGGAAATGTGCGCGGAACCCCTATTTGTTTATTTTTCTAAATACATTCAAATATGTATCCGCTCATGAGACAATAACCCTGATAAATGCTTCAATAATATTGAAAAAGGAAGAGTATGCGCTCACGCAACTGGTCCAGAACCTTGACCGAACGCAGCGGTGGTAACGGCGCAGTGGCGGTTTTCATGGCTTGTTATGACTGTTTTTTTGGGGTACAGTCTATGCCTCGGGCATCCAAGCAGCAAGCGCGTTACGCCGTGGGTCGATGTTTGATGTTATGGAGCAGCAACGATGTTACGCA…	gDNA	TTGAAGACAAAATGGCTTTCAATTTTTGCCTT&TTGAAGACAAAAGCCTAATTAACATTGAAATTATTGGAG	pICH41308
pJK065c	pL2M-2x35S::Rcr3pim	GAACACTCTGTGCCGAATTCGGATCCGGAGGTCAACATGGTGGAGCACGACACTCTGGTCTACTCCAAAAATGTCAAAGATACAGTCTCAGAAGATCAAAGGGCTATTGAGACTTTTCAACAAAGGATAATTTCGGGAAACCTCCTCGGATTCCATTGCCCAGCTATCTGTCACTTCATCGAAAGGACAGTAGAAAAGGAAGGTGGCTCCTACAAATGCCATCATTGCGATAAAGGAAAGGCTATCATTCAAGATCTCTCTGCCGACAGTGGTCCCAAAGATGGACCCCCACCCACGAGGAGCATCGTGGAAAAAGAAGAGGTTCCAACCACGTCTACAAAGCAAGTGGATTGATGTGATAACATGGTGGAGCACGACACTCTGGTCTACTCCAAAAAT…	-	-	pJK001c, pICH51288, pJK002,pJP004,pICH41414
pJK082	pL1V-pET28b	AGCGTGAGACCATTAGGCACCCCAGGCTTTACACTTTATGCTTCCGGCTCGTATAATGTGTGGATTTTGAGTTAGGAGCCGTCGAGATTTTCAGGAGCTAAGGAAGCTAAAATGGAGAAAAAAATCACTGGATATACCACCGTTGATATATCCCAATGGCATCGTAAAGAACATTTTGAGGCATTTCAGTCAGTTGCTCAATGTACCTATAACCAGACCGTTCAGCTGGATATTACGGCCTTTTTAAAGACCGTAAAGAAAAATAAGCACAAGTTTTATCCGGCCTTTATTCACATTCTTGCCCGCCTGATGAATGCTCATCCGGAGTTCCGTATGGCAATGAAAGACGGTGAGCTGGTGATATGGGATAGTGTTCACCCTTGTTACACCGTTTTCCAT…	pET28b/pMDC123SB	TTGGTCTCACTCCATTTCGCGGGATCGAGATCTCG&TTGGTCTCACGCTTGGCGAATGGGACGCGCCCTG;AAAGCGTGAGACCATTAGGCACCCCAGG&AAGGAGTGAGACCGTCGAGGTGCAGACTGG	-
pJK083	pL2M-P19-2x35S::Pip1-6xHIS	CGATTTGGTGTATCGAGATTGGTTATGAAATTCAGATGCTAGTGTAATGTATTGGTAATTTGGGAAGATATAATAGGAAGCAAGGCTATTTATCCATTTCTGAAAAGGCGAAATGGCGTCACCGCGAGCGTCACGCGCATTCCGTTCTTGCTGTAAAGCGTTGTTTGGTACACTTTTGACTAGCGAGGCTTGGCGTGTCAGCGTATCTATTCAAAAGTCGTTAATGGCTGCGGATCAAGAAAAAGTTGGAATAGAAACAGAATACCCGCGAAATTCAGGCCCGGTTGCCATGTCCTACACGCCGAAATAAACGACCAAATTAGTAGAAAAATAAAAACTGACTAGGATACTTACGTCACGTCTTGCGCACTGATTTGAAAAATCTCAATATAAACTCCG…	-	-	pJK234, pICH51288, pJK002,pJK007,EC15259,15320
pJK084	pL1M-F3-sgRNA > NbPip1 Guide-25	GGAGTGATCAAAAGTCCCACATCGATCAGGTGATATATAGCAGCTTAGTTTATATAATGATAGAGTCGACATAGCGATTGTGACTGCATGATTCAGCGTGTTTTAGAGCTAGAAATAGCAAGTTAAAATAAGGCTAGTCCGTTATCAACTTGAAAAAGTGGCACCGAGTCGGTGCTTTTTTTCTAGACCCAGCTTTCTTGTACAAAGTTGGCATTACGCTTTACTTGTCTTCTGCACGAAGTGGTTTAAACTATCAGTGTTTGACAGGATATATTGGCGGGTAAACCTAAGAGAAAAGAGCGTTTATTAGAATAATCGGATATTTAAAAGGGCGTGAAAAGGTTTATCCGTTCGTCCATTTGTATGTGCATGCCAACCACAGGGTTCCCCAGATCAGGC…	pICH86966	tgtggtctcaattgtgactgcatgattcagcgtgttttagagctagaaatagcaag&tgtggtctcaagcgtaatgccaactttgtac	47751, pICSL01009
pJK090	pL2M-KAN-Cas9>NbPip1	GTGCCGAATTCGGATCCGGAGCGGAGAATTAAGGGAGTCACGTTATGACCCCCGCCGATGACGCGGGACAAGCCGTTTTACGTTTGGAACTGACAGAACCGCAACGTTGAAGGAGCCACTGAGCCGCGGGTTTCTGGAGTTTAATGAGCTAAGCACATACGTCAGAAACCATTATTGCGCGTTCAAAAGTCGCCTAAGGTCACTATCAGCTAGCAAATATTTCTTGTCAAAAATGCTCCACTGACGTTCCATAAATTCCCCTCGGTATCCAATTAGAGTCTCATATTCACTCTCCTATTTTTACAACAATTACCAACAACAACAAACAACAAACAACATTACAATTACATTTACAATTACCATGGTTGAACAAGATGGATTGCACGCAGGTTCTCCGGC…	-	-	pAGM4723, pICSL11024, pICH47742, 83999, pJK084, pJK085
pJK120	pL0M-NT2-OmpA-6xHIS6-TEV	GTGGCTCTTCAGTGGACGAAAGGGCCTCGTGATACGCCTATTTTTATAGGTTAATGTCATGATAATAATGGTTTCTTAGACGTCAGGTGGCACTTTTCGGGGAAATGTGCGCGGAACCCCTATTTGTTTATTTTTCTAAATACATTCAAATATGTATCCGCTCATGAGACAATAACCCTGATAAATGCTTCAATAATATTGAAAAAGGAAGAGTATGCGCTCACGCAACTGGTCCAGAACCTTGACCGAACGCAGCGGTGGTAACGGCGCAGTGGCGGTTTTCATGGCTTGTTATGACTGTTTTTTTGGGGTACAGTCTATGCCTCGGGCATCCAAGCAGCAAGCGCGTTACGCCGTGGGTCGATGTTTGATGTTATGGAGCAGCAACGATGTTACGCA…	Synthesis	AATGAAAAAGACAGCTATCGCGATTGCAGTGGCACTGGCTGGTTTCGCTACCGTTGCGCAAGCTCATCACCATCACCATCACGAAAACCTATACTTCCA&ACCTTGGAAGTATAGGTTTTCGTGATGGTGATGGTGATGAGCTTGCGCAACGGTAGCGAAACCAGCCAGTGCCACTGCAATCGCGATAGCTGTCTTTTT	pICH41258
pJK126	pL1M-F3-sgRNA > NbPip1 Guide-44	GGAGTGATCAAAAGTCCCACATCGATCAGGTGATATATAGCAGCTTAGTTTATATAATGATAGAGTCGACATAGCGATTGGTGGCCAGTGGCATTGCCCGTTTTAGAGCTAGAAATAGCAAGTTAAAATAAGGCTAGTCCGTTATCAACTTGAAAAAGTGGCACCGAGTCGGTGCTTTTTTTCTAGACCCAGCTTTCTTGTACAAAGTTGGCATTACGCTTTACTTGTCTTCTGCACGAAGTGGTTTAAACTATCAGTGTTTGACAGGATATATTGGCGGGTAAACCTAAGAGAAAAGAGCGTTTATTAGAATAATCGGATATTTAAAAGGGCGTGAAAAGGTTTATCCGTTCGTCCATTTGTATGTGCATGCCAACCACAGGGTTCCCCAGATCAGGC…	pICH86966	tgtggtctcaattgaaaattgttagagatgccggttttagagctagaaatagcaag&tgtggtctcaagcgtaatgccaactttgtac	pICH47751, pICSL01009
pJK135	pL2M-2x35S::gNbPip1	GTGCCGAATTCGGATCCGGAGGTCAACATGGTGGAGCACGACACTCTGGTCTACTCCAAAAATGTCAAAGATACAGTCTCAGAAGATCAAAGGGCTATTGAGACTTTTCAACAAAGGATAATTTCGGGAAACCTCCTCGGATTCCATTGCCCAGCTATCTGTCACTTCATCGAAAGGACAGTAGAAAAGGAAGGTGGCTCCTACAAATGCCATCATTGCGATAAAGGAAAGGCTATCATTCAAGATCTCTCTGCCGACAGTGGTCCCAAAGATGGACCCCCACCCACGAGGAGCATCGTGGAAAAAGAAGAGGTTCCAACCACGTCTACAAAGCAAGTGGATTGATGTGATAACATGGTGGAGCACGACACTCTGGTCTACTCCAAAAATGTCAAAGAT…	-	-	pJK001, pICH51288,pJK055,pICH41414
pJK135p	pL2M-P19-2x35S::gNbPip1	GAACACTCTGTGCCGAATTCGGATCCAGCGGTCCTGCTGAGCCTCGACATGTTGTCGCAAAATTCGCCCTGGACCCGCCCAACGATTTGTCGTCACTGTCAAGGTTTGACCTGCACTTCATTTGGGGCCCACATACACCAAAAAAATGCTGCATAATTCTCGGGGCAGCAAGTCGGTTACCCGGCCGCCGTGCTGGACCGGGTTGAATGGTGCCCGTAACTTTCGGTAGAGCGGACGGCCAATACTCAACTTCAAGGAATCTCACCCATGCGCGCCGGCGGGGAACCGGAGTTCCCTTCAGTGAGCGTTATTAGTTCGCCGCTCGGTGTGTCGTAGATACTAGCCCCTGGGGCACTTTTGAAATTTGAATAAGATTTATGTAATCAGTCTTTTAGGTTT…	-	-	pJK268c, pICH51288,pJK055,pICH41414
pJK143	pL2M-2x35S::Avr4 (codon-optimized)	GTGCCGAATTCGGATCCGGAGGTCAACATGGTGGAGCACGACACTCTGGTCTACTCCAAAAATGTCAAAGATACAGTCTCAGAAGATCAAAGGGCTATTGAGACTTTTCAACAAAGGATAATTTCGGGAAACCTCCTCGGATTCCATTGCCCAGCTATCTGTCACTTCATCGAAAGGACAGTAGAAAAGGAAGGTGGCTCCTACAAATGCCATCATTGCGATAAAGGAAAGGCTATCATTCAAGATCTCTCTGCCGACAGTGGTCCCAAAGATGGACCCCCACCCACGAGGAGCATCGTGGAAAAAGAAGAGGTTCCAACCACGTCTACAAAGCAAGTGGATTGATGTGATAACATGGTGGAGCACGACACTCTGGTCTACTCCAAAAATGTCAAAGAT…	-	-	pJK001, pICH51288, pJK002,pJK016,pICH41414
pJK147c	pL2M-2x35S::Avr2	GAACACTCTGTGCCGAATTCGGATCCGGAGGTCAACATGGTGGAGCACGACACTCTGGTCTACTCCAAAAATGTCAAAGATACAGTCTCAGAAGATCAAAGGGCTATTGAGACTTTTCAACAAAGGATAATTTCGGGAAACCTCCTCGGATTCCATTGCCCAGCTATCTGTCACTTCATCGAAAGGACAGTAGAAAAGGAAGGTGGCTCCTACAAATGCCATCATTGCGATAAAGGAAAGGCTATCATTCAAGATCTCTCTGCCGACAGTGGTCCCAAAGATGGACCCCCACCCACGAGGAGCATCGTGGAAAAAGAAGAGGTTCCAACCACGTCTACAAAGCAAGTGGATTGATGTGATAACATGGTGGAGCACGACACTCTGGTCTACTCCAAAAAT…	-	-	pJK268c, pICH51288, pJK002,pJK019,pICH41414
pJK153	pET28b-T7::OmpA-6xHIS-Avr2	TGGCGAATGGGACGCGCCCTGTAGCGGCGCATTAAGCGCGGCGGGTGTGGTGGTTACGCGCAGCGTGACCGCTACACTTGCCAGCGCCCTAGCGCCCGCTCCTTTCGCTTTCTTCCCTTCCTTTCTCGCCACGTTCGCCGGCTTTCCCCGTCAAGCTCTAAATCGGGGGCTCCCTTTAGGGTTCCGATTTAGTGCTTTACGGCACCTCGACCCCAAAAAACTTGATTAGGGTGATGGTTCACGTAGTGGGCCATCGCCCTGATAGACGGTTTTTCGCCCTTTGACGTTGGAGTCCACGTTCTTTAATAGTGGACTCTTGTTCCAAACTGGAACAACACTCAACCCTATCTCGGTCTATTCTTTTGATTTATAAGGGATTTTGCCGATTTCGGCCTATTG…	-	-	pJK082, pJP001, pJK120,pJK019,pJP002
pJK219	pL2M-P19-2x35S::Avr4 (codon-optimized)	GAACACTCTGTGCCGAATTCGGATCCAGCGGTCCTGCTGAGCCTCGACATGTTGTCGCAAAATTCGCCCTGGACCCGCCCAACGATTTGTCGTCACTGTCAAGGTTTGACCTGCACTTCATTTGGGGCCCACATACACCAAAAAAATGCTGCATAATTCTCGGGGCAGCAAGTCGGTTACCCGGCCGCCGTGCTGGACCGGGTTGAATGGTGCCCGTAACTTTCGGTAGAGCGGACGGCCAATACTCAACTTCAAGGAATCTCACCCATGCGCGCCGGCGGGGAACCGGAGTTCCCTTCAGTGAGCGTTATTAGTTCGCCGCTCGGTGTGTCGTAGATACTAGCCCCTGGGGCACTTTTGAAATTTGAATAAGATTTATGTAATCAGTCTTTTAGGTTT…	-	-	pJK268c, pICH51288, pICH41414, pJK002, pJK016
pJK220	pL2M-TRV2>NbPip1	GCCTCTTTCCTGTGGATAGCACGTACATTGGGAACCCAAAGCCGTACATTGGGAACCGGAACCCGTACATTGGGAACCCAAAGCCGTACATTGGGAACCGGTCACACATGTAAGTGACTGATATAAAAGAGAAAAAAGGCGATTTTTCCGCCTAAAACTCTTTAAAACTTATTAAAACTCTTAAAACCCGCCTGGCCTGTGCATAACTGTCTGGCCAGCGCACAGCCGAAGAGCTGCAAAAAGCGCCTACCCTTCGGTCGCTGCGCTCCCTACGCCCCGCCGCTTCGCGTCGGCCTATCGCGGCCGCTGGCCGCTCAAAAATGGCTGGCCTACGGCCAGGCAATCTACCAGGGCGCGGACAAGCCGCGCCGTCGCCACTCGACCGCCGGCGCCCACATC…	Synthesis	AAGAATTCATGGCTTTCAATTTTTGCCTTAAAATTGGTCTTGTCCTTTTTTCCATTCTTAATCTATGTTGTTTCGAAGTTACATCCCGTGACCTACAAGAAGCATCCATGCAGGAAAGGCATGAGAAATGGATAGTTCGTCATGGTCGTGAATACAAAGATGAGATAGAAAAGGAACGCCATTTCAAAATATTTAAGGAAAACGTTGAGTTTATCGAATCATTCAATCAGAATGGAACTCAACGTTATAGGTTGGCCATCAATAAATATGCTGATCTCACCACTGAGGACTTTCTGGCATCGTATACGGGATCCTT	pJK037
pJK221	pL2M-TRV2>NbPip1 - Xu et al., 2012	GCCTCTTTCCTGTGGATAGCACGTACATTGGGAACCCAAAGCCGTACATTGGGAACCGGAACCCGTACATTGGGAACCCAAAGCCGTACATTGGGAACCGGTCACACATGTAAGTGACTGATATAAAAGAGAAAAAAGGCGATTTTTCCGCCTAAAACTCTTTAAAACTTATTAAAACTCTTAAAACCCGCCTGGCCTGTGCATAACTGTCTGGCCAGCGCACAGCCGAAGAGCTGCAAAAAGCGCCTACCCTTCGGTCGCTGCGCTCCCTACGCCCCGCCGCTTCGCGTCGGCCTATCGCGGCCGCTGGCCGCTCAAAAATGGCTGGCCTACGGCCAGGCAATCTACCAGGGCGCGGACAAGCCGCGCCGTCGCCACTCGACCGCCGGCGCCCACATC…	Synthesis	AAGAATTCATGGAACTCAACGTTATAGGTTGGCCATCAATAAATATGCTGATCTCACCACTGAGGACTTTCTGGCATCGTATACGGGGCTTGACACTTCATTCCAGCAAAAATCAAATGCTACAACGTCCTTTAAATATGATAGCCAGCTGACTGATATTCCTCTTAGCATGGACTGGAGGGAGAGCGGCAGTGTCACAGGAATCAAGGATCAAGGTCGATGTGGATGTTGTTGGGCATTTTCTGCGGTGGCAGCTATAGAAGGAGCATATCAGATTGGAAACAATGAACTAATCTCACTTTCGGAGCAAGAACTTCTAGATTGCACTACCCAGTTTCATGATGGTTGTAAGGGCGGACTAATGACACAAGCCTACGACTTCTTACTTCAAAATGGTGG…	pJK037
pJK225	pL2M-P19-2x35S::Avr2	GAACACTCTGTGCCGAATTCGGATCCAGCGGTCCTGCTGAGCCTCGACATGTTGTCGCAAAATTCGCCCTGGACCCGCCCAACGATTTGTCGTCACTGTCAAGGTTTGACCTGCACTTCATTTGGGGCCCACATACACCAAAAAAATGCTGCATAATTCTCGGGGCAGCAAGTCGGTTACCCGGCCGCCGTGCTGGACCGGGTTGAATGGTGCCCGTAACTTTCGGTAGAGCGGACGGCCAATACTCAACTTCAAGGAATCTCACCCATGCGCGCCGGCGGGGAACCGGAGTTCCCTTCAGTGAGCGTTATTAGTTCGCCGCTCGGTGTGTCGTAGATACTAGCCCCTGGGGCACTTTTGAAATTTGAATAAGATTTATGTAATCAGTCTTTTAGGTTT…	-	-	pJK268c, pICH51288, pICH41414, pJK002, pJK019
pJK227	pL2M-P19-2x35S::Cf-4-eGFP	GAACACTCTGTGCCGAATTCGGATCCAGCGGTCCTGCTGAGCCTCGACATGTTGTCGCAAAATTCGCCCTGGACCCGCCCAACGATTTGTCGTCACTGTCAAGGTTTGACCTGCACTTCATTTGGGGCCCACATACACCAAAAAAATGCTGCATAATTCTCGGGGCAGCAAGTCGGTTACCCGGCCGCCGTGCTGGACCGGGTTGAATGGTGCCCGTAACTTTCGGTAGAGCGGACGGCCAATACTCAACTTCAAGGAATCTCACCCATGCGCGCCGGCGGGGAACCGGAGTTCCCTTCAGTGAGCGTTATTAGTTCGCCGCTCGGTGTGTCGTAGATACTAGCCCCTGGGGCACTTTTGAAATTTGAATAAGATTTATGTAATCAGTCTTTTAGGTTT…	-	-	pJK268c, pICH51288, pICH41414, pJK002, pJK028, EC15095
pJK241	pL1M-F1-FASTred	CGCTGCAATTGTCTTCTGCACGAAGTGGTTTAAACTATCAGTGTTTGACAGGATATATTGGCGGGTAAACCTAAGAGAAAAGAGCGTTTATTAGAATAATCGGATATTTAAAAGGGCGTGAAAAGGTTTATCCGTTCGTCCATTTGTATGTGCATGCCAACCACAGGGTTCCCCAGATCAGGCGCTGGCTGCTGAACCCCCAGCCGGAACTGACCCCACAAGGCCCTAGCGTTTGCAATGCACCAGGTCATCATTGACCCAGGCGTGTTCCACCAGGCCGCTGCCTCGCAACTCTTCGCAGGCTTCGCCGACCTGCTCGCGCCACTTCTTCACGCGGGTGGAATCCGATCCGCACATGAGGCGGAAGGTTTCCAGCTTGAGCGGGTACGGCTCCCGGTG…	-	-	pICSL70008-1, pICH47732
pJK242c	pL1V2-FAST-F2(Corrected)	GAACACTCTGTGCCGAATTCGGATCCGGAGTTCTAGAATGTCGCGGAACAAATTTTAAAACTAAATCCTAAATTTTTCTAATTTTGTTGCCAATAGTGGATATGTGGGCCGTATAGAAGGAATCTATTGAAGGCCCAAACCCATACTGACGAGCCCAAAGGTTCGTTTTGCGTTTTATGTTTCGGTTCGATGCCAACGCCACATTCTGAGCTAGGCAAAAAACAAACGTGTCTTTGAATAGACTCCTCTCGTTAACACATGCAGCGGCTGCATGGTGACGCCATTAACACGTGGCCTACAATTGCATGATGTCTCCATTGACACGTGACTTCTCGTCTCCTTTCTTAATATATCTAACAAACACTCCTACCTCTTCCAAAATATATACACATCTTTTTG…	-	-	pICSL4723, pJK241, pICH47742, pICH41744
pJK263	pL1M-R1-pMAS::P19_tOCS	TCTGTGAAGACAATGCCGAATTCGGATCCAGCGGTCCTGCTGAGCCTCGACATGTTGTCGCAAAATTCGCCCTGGACCCGCCCAACGATTTGTCGTCACTGTCAAGGTTTGACCTGCACTTCATTTGGGGCCCACATACACCAAAAAAATGCTGCATAATTCTCGGGGCAGCAAGTCGGTTACCCGGCCGCCGTGCTGGACCGGGTTGAATGGTGCCCGTAACTTTCGGTAGAGCGGACGGCCAATACTCAACTTCAAGGAATCTCACCCATGCGCGCCGGCGGGGAACCGGAGTTCCCTTCAGTGAGCGTTATTAGTTCGCCGCTCGGTGTGTCGTAGATACTAGCCCCTGGGGCACTTTTGAAATTTGAATAAGATTTATGTAATCAGTCTTTTAGG…	-	-	pICH47802, EC15317,pJK046, pICH41432
pJK267-13	pL0M-nsCDS1-Rtuba	GTGGCTCTTCAGTGGACGAAAGGGCCTCGTGATACGCCTATTTTTATAGGTTAATGTCATGATAATAATGGTTTCTTAGACGTCAGGTGGCACTTTTCGGGGAAATGTGCGCGGAACCCCTATTTGTTTATTTTTCTAAATACATTCAAATATGTATCCGCTCATGAGACAATAACCCTGATAAATGCTTCAATAATATTGAAAAAGGAAGAGTATGCGCTCACGCAACTGGTCCAGAACCTTGACCGAACGCAGCGGTGGTAACGGCGCAGTGGCGGTTTTCATGGCTTGTTATGACTGTTTTTTTGGGGTACAGTCTATGCCTCGGGCATCCAAGCAGCAAGCGCGTTACGCCGTGGGTCGATGTTTGATGTTATGGAGCAGCAACGATGTTACGCA…	RCR3tu8	TTGAAGACAAAAGCTTATGCTATGTTTGGATAAGATGACATC&TTGAAGACAAAGGTCGCAGCCAGCCAAAACTGTC	pICH41264
pJK267-18	pL0M-nsCDS1-Rcr3tub1	GTGGCTCTTCAGTGGACGAAAGGGCCTCGTGATACGCCTATTTTTATAGGTTAATGTCATGATAATAATGGTTTCTTAGACGTCAGGTGGCACTTTTCGGGGAAATGTGCGCGGAACCCCTATTTGTTTATTTTTCTAAATACATTCAAATATGTATCCGCTCATGAGACAATAACCCTGATAAATGCTTCAATAATATTGAAAAAGGAAGAGTATGCGCTCACGCAACTGGTCCAGAACCTTGACCGAACGCAGCGGTGGTAACGGCGCAGTGGCGGTTTTCATGGCTTGTTATGACTGTTTTTTTGGGGTACAGTCTATGCCTCGGGCATCCAAGCAGCAAGCGCGTTACGCCGTGGGTCGATGTTTGATGTTATGGAGCAGCAACGATGTTACGCA…	RCR3tub1	TTGAAGACAAAAGCTTATGCTATGTTTGGATAAGATGACATC&TTGAAGACAAAGGTCGCAGCCAGCCAAAACTGTC	pICH41264
pJK267-19	pL0M-nsCDS1-Rcr3tbs1(KF536710)(tub8)	GTGGCTCTTCAGTGGACGAAAGGGCCTCGTGATACGCCTATTTTTATAGGTTAATGTCATGATAATAATGGTTTCTTAGACGTCAGGTGGCACTTTTCGGGGAAATGTGCGCGGAACCCCTATTTGTTTATTTTTCTAAATACATTCAAATATGTATCCGCTCATGAGACAATAACCCTGATAAATGCTTCAATAATATTGAAAAAGGAAGAGTATGCGCTCACGCAACTGGTCCAGAACCTTGACCGAACGCAGCGGTGGTAACGGCGCAGTGGCGGTTTTCATGGCTTGTTATGACTGTTTTTTTGGGGTACAGTCTATGCCTCGGGCATCCAAGCAGCAAGCGCGTTACGCCGTGGGTCGATGTTTGATGTTATGGAGCAGCAACGATGTTACGCA…	RCR3tu8	TTGAAGACAAAAGCTTATGCTATGTTTGGATAAGATGACATC&TTGAAGACAAAGGTCGCAGCCAGCCAAAACTGTC	pICH41264
pJK267-20	pL0M-nsCDS1-Rcr3slf(KF536706)(sto1)	GTGGCTCTTCAGTGGACGAAAGGGCCTCGTGATACGCCTATTTTTATAGGTTAATGTCATGATAATAATGGTTTCTTAGACGTCAGGTGGCACTTTTCGGGGAAATGTGCGCGGAACCCCTATTTGTTTATTTTTCTAAATACATTCAAATATGTATCCGCTCATGAGACAATAACCCTGATAAATGCTTCAATAATATTGAAAAAGGAAGAGTATGCGCTCACGCAACTGGTCCAGAACCTTGACCGAACGCAGCGGTGGTAACGGCGCAGTGGCGGTTTTCATGGCTTGTTATGACTGTTTTTTTGGGGTACAGTCTATGCCTCGGGCATCCAAGCAGCAAGCGCGTTACGCCGTGGGTCGATGTTTGATGTTATGGAGCAGCAACGATGTTACGCA…	RCR3sto1	TTGAAGACAAAAGCTTATGCTATGTTTGGATAAGATGACATC&TTGAAGACAAAGGTCGCAGCCAGCCAAAACTGTC	pICH41264
pJK267-21	pL0M-nsCDS1-Rcr3sto2	GTGGCTCTTCAGTGGACGAAAGGGCCTCGTGATACGCCTATTTTTATAGGTTAATGTCATGATAATAATGGTTTCTTAGACGTCAGGTGGCACTTTTCGGGGAAATGTGCGCGGAACCCCTATTTGTTTATTTTTCTAAATACATTCAAATATGTATCCGCTCATGAGACAATAACCCTGATAAATGCTTCAATAATATTGAAAAAGGAAGAGTATGCGCTCACGCAACTGGTCCAGAACCTTGACCGAACGCAGCGGTGGTAACGGCGCAGTGGCGGTTTTCATGGCTTGTTATGACTGTTTTTTTGGGGTACAGTCTATGCCTCGGGCATCCAAGCAGCAAGCGCGTTACGCCGTGGGTCGATGTTTGATGTTATGGAGCAGCAACGATGTTACGCA…	RCR3sto2	TTGAAGACAAAAGCTTATGCTATGTTTGGATAAGATGACATC&TTGAAGACAAAGGTCGCAGCCAGCCAAAACTGTC	pICH41264
pJK267-22	pL0M-nsCDS1-Rcr3dms1(KF536707)(dms1)	GTGGCTCTTCAGTGGACGAAAGGGCCTCGTGATACGCCTATTTTTATAGGTTAATGTCATGATAATAATGGTTTCTTAGACGTCAGGTGGCACTTTTCGGGGAAATGTGCGCGGAACCCCTATTTGTTTATTTTTCTAAATACATTCAAATATGTATCCGCTCATGAGACAATAACCCTGATAAATGCTTCAATAATATTGAAAAAGGAAGAGTATGCGCTCACGCAACTGGTCCAGAACCTTGACCGAACGCAGCGGTGGTAACGGCGCAGTGGCGGTTTTCATGGCTTGTTATGACTGTTTTTTTGGGGTACAGTCTATGCCTCGGGCATCCAAGCAGCAAGCGCGTTACGCCGTGGGTCGATGTTTGATGTTATGGAGCAGCAACGATGTTACGCA…	RCR3dms1	TTGAAGACAAAAGCTTATGCTATGTTTGGATAAGATGACATC&TTGAAGACAAAGGTCGCAGCCAGCCAAAACTGTC	pICH41264
pJK267-23	pL0M-nsCDS1-Rcr3dms3(KF536708)(dms3)	GTGGCTCTTCAGTGGACGAAAGGGCCTCGTGATACGCCTATTTTTATAGGTTAATGTCATGATAATAATGGTTTCTTAGACGTCAGGTGGCACTTTTCGGGGAAATGTGCGCGGAACCCCTATTTGTTTATTTTTCTAAATACATTCAAATATGTATCCGCTCATGAGACAATAACCCTGATAAATGCTTCAATAATATTGAAAAAGGAAGAGTATGCGCTCACGCAACTGGTCCAGAACCTTGACCGAACGCAGCGGTGGTAACGGCGCAGTGGCGGTTTTCATGGCTTGTTATGACTGTTTTTTTGGGGTACAGTCTATGCCTCGGGCATCCAAGCAGCAAGCGCGTTACGCCGTGGGTCGATGTTTGATGTTATGGAGCAGCAACGATGTTACGCA…	RCR3dms3	TTGAAGACAAAAGCTTATGCTATGTTTGGATAAGATGACATC&TTGAAGACAAAGGTCGCAGCCAGCCAAAACTGTC	pICH41264
pJK267-24	pL0M-nsCDS1-Rcr3vcs(KF536709)(ver)	GTGGCTCTTCAGTGGACGAAAGGGCCTCGTGATACGCCTATTTTTATAGGTTAATGTCATGATAATAATGGTTTCTTAGACGTCAGGTGGCACTTTTCGGGGAAATGTGCGCGGAACCCCTATTTGTTTATTTTTCTAAATACATTCAAATATGTATCCGCTCATGAGACAATAACCCTGATAAATGCTTCAATAATATTGAAAAAGGAAGAGTATGCGCTCACGCAACTGGTCCAGAACCTTGACCGAACGCAGCGGTGGTAACGGCGCAGTGGCGGTTTTCATGGCTTGTTATGACTGTTTTTTTGGGGTACAGTCTATGCCTCGGGCATCCAAGCAGCAAGCGCGTTACGCCGTGGGTCGATGTTTGATGTTATGGAGCAGCAACGATGTTACGCA…	RCR3ver	TTGAAGACAAAAGCTTATGCTATGTTTGGATAAGATGACATC&TTGAAGACAAAGGTCGCAGCCAGCCAAAACTGTC	pICH41264
pJK268	pL1V2-P19-F2	GTGCCGAATTCGGATCCAGCGGTCCTGCTGAGCCTCGACATGTTGTCGCAAAATTCGCCCTGGACCCGCCCAACGATTTGTCGTCACTGTCAAGGTTTGACCTGCACTTCATTTGGGGCCCACATACACCAAAAAAATGCTGCATAATTCTCGGGGCAGCAAGTCGGTTACCCGGCCGCCGTGCTGGACCGGGTTGAATGGTGCCCGTAACTTTCGGTAGAGCGGACGGCCAATACTCAACTTCAAGGAATCTCACCCATGCGCGCCGGCGGGGAACCGGAGTTCCCTTCAGTGAGCGTTATTAGTTCGCCGCTCGGTGTGTCGTAGATACTAGCCCCTGGGGCACTTTTGAAATTTGAATAAGATTTATGTAATCAGTCTTTTAGGTTTGACCGGTTC…	-	-	pAGM4723, pJK263, pICH47742, pICH41744
pJK268c	pL1V2-P19-F2(Corrected)	GAACACTCTGTGCCGAATTCGGATCCAGCGGTCCTGCTGAGCCTCGACATGTTGTCGCAAAATTCGCCCTGGACCCGCCCAACGATTTGTCGTCACTGTCAAGGTTTGACCTGCACTTCATTTGGGGCCCACATACACCAAAAAAATGCTGCATAATTCTCGGGGCAGCAAGTCGGTTACCCGGCCGCCGTGCTGGACCGGGTTGAATGGTGCCCGTAACTTTCGGTAGAGCGGACGGCCAATACTCAACTTCAAGGAATCTCACCCATGCGCGCCGGCGGGGAACCGGAGTTCCCTTCAGTGAGCGTTATTAGTTCGCCGCTCGGTGTGTCGTAGATACTAGCCCCTGGGGCACTTTTGAAATTTGAATAAGATTTATGTAATCAGTCTTTTAGGTTT…	-	-	pISCL4723, pJK263, pICH47742, pICH41744
pJK284	pL2M-P19-2x35S::Rcr3pim	GAACACTCTGTGCCGAATTCGGATCCAGCGGTCCTGCTGAGCCTCGACATGTTGTCGCAAAATTCGCCCTGGACCCGCCCAACGATTTGTCGTCACTGTCAAGGTTTGACCTGCACTTCATTTGGGGCCCACATACACCAAAAAAATGCTGCATAATTCTCGGGGCAGCAAGTCGGTTACCCGGCCGCCGTGCTGGACCGGGTTGAATGGTGCCCGTAACTTTCGGTAGAGCGGACGGCCAATACTCAACTTCAAGGAATCTCACCCATGCGCGCCGGCGGGGAACCGGAGTTCCCTTCAGTGAGCGTTATTAGTTCGCCGCTCGGTGTGTCGTAGATACTAGCCCCTGGGGCACTTTTGAAATTTGAATAAGATTTATGTAATCAGTCTTTTAGGTTT…	-	-	pJK268c, pICH51288, pICH41414, pJK002, pJP004
pJK285-12	pL2M-P19-2x35S::Rcr3tuba	GAACACTCTGTGCCGAATTCGGATCCAGCGGTCCTGCTGAGCCTCGACATGTTGTCGCAAAATTCGCCCTGGACCCGCCCAACGATTTGTCGTCACTGTCAAGGTTTGACCTGCACTTCATTTGGGGCCCACATACACCAAAAAAATGCTGCATAATTCTCGGGGCAGCAAGTCGGTTACCCGGCCGCCGTGCTGGACCGGGTTGAATGGTGCCCGTAACTTTCGGTAGAGCGGACGGCCAATACTCAACTTCAAGGAATCTCACCCATGCGCGCCGGCGGGGAACCGGAGTTCCCTTCAGTGAGCGTTATTAGTTCGCCGCTCGGTGTGTCGTAGATACTAGCCCCTGGGGCACTTTTGAAATTTGAATAAGATTTATGTAATCAGTCTTTTAGGTTT…	-	-	pJK268c, pICH51288, pICH41414, pJK021, pJK267-13
pJK285-17	pL2M-P19-2x35S::Rcr3tbs2(tub1)	GAACACTCTGTGCCGAATTCGGATCCAGCGGTCCTGCTGAGCCTCGACATGTTGTCGCAAAATTCGCCCTGGACCCGCCCAACGATTTGTCGTCACTGTCAAGGTTTGACCTGCACTTCATTTGGGGCCCACATACACCAAAAAAATGCTGCATAATTCTCGGGGCAGCAAGTCGGTTACCCGGCCGCCGTGCTGGACCGGGTTGAATGGTGCCCGTAACTTTCGGTAGAGCGGACGGCCAATACTCAACTTCAAGGAATCTCACCCATGCGCGCCGGCGGGGAACCGGAGTTCCCTTCAGTGAGCGTTATTAGTTCGCCGCTCGGTGTGTCGTAGATACTAGCCCCTGGGGCACTTTTGAAATTTGAATAAGATTTATGTAATCAGTCTTTTAGGTTT…	-	-	pJK268c, pICH51288, pICH41414, pJK021, pJK267-18
pJK285-18	pL2M-P19-2x35S::Rcr3tbs1(KF536710)(tub8)	GAACACTCTGTGCCGAATTCGGATCCAGCGGTCCTGCTGAGCCTCGACATGTTGTCGCAAAATTCGCCCTGGACCCGCCCAACGATTTGTCGTCACTGTCAAGGTTTGACCTGCACTTCATTTGGGGCCCACATACACCAAAAAAATGCTGCATAATTCTCGGGGCAGCAAGTCGGTTACCCGGCCGCCGTGCTGGACCGGGTTGAATGGTGCCCGTAACTTTCGGTAGAGCGGACGGCCAATACTCAACTTCAAGGAATCTCACCCATGCGCGCCGGCGGGGAACCGGAGTTCCCTTCAGTGAGCGTTATTAGTTCGCCGCTCGGTGTGTCGTAGATACTAGCCCCTGGGGCACTTTTGAAATTTGAATAAGATTTATGTAATCAGTCTTTTAGGTTT…	-	-	pJK268c, pICH51288, pICH41414, pJK021, pJK267-19
pJK285-19	pL2M-P19-2x35S::Rcr3slf(KF536706)(sto1)	GAACACTCTGTGCCGAATTCGGATCCAGCGGTCCTGCTGAGCCTCGACATGTTGTCGCAAAATTCGCCCTGGACCCGCCCAACGATTTGTCGTCACTGTCAAGGTTTGACCTGCACTTCATTTGGGGCCCACATACACCAAAAAAATGCTGCATAATTCTCGGGGCAGCAAGTCGGTTACCCGGCCGCCGTGCTGGACCGGGTTGAATGGTGCCCGTAACTTTCGGTAGAGCGGACGGCCAATACTCAACTTCAAGGAATCTCACCCATGCGCGCCGGCGGGGAACCGGAGTTCCCTTCAGTGAGCGTTATTAGTTCGCCGCTCGGTGTGTCGTAGATACTAGCCCCTGGGGCACTTTTGAAATTTGAATAAGATTTATGTAATCAGTCTTTTAGGTTT…	-	-	pJK268c, pICH51288, pICH41414, pJK021, pJK267-20
pJK285-20	pL2M-P19-2x35S::Rcr3slf2(sto2)	GAACACTCTGTGCCGAATTCGGATCCAGCGGTCCTGCTGAGCCTCGACATGTTGTCGCAAAATTCGCCCTGGACCCGCCCAACGATTTGTCGTCACTGTCAAGGTTTGACCTGCACTTCATTTGGGGCCCACATACACCAAAAAAATGCTGCATAATTCTCGGGGCAGCAAGTCGGTTACCCGGCCGCCGTGCTGGACCGGGTTGAATGGTGCCCGTAACTTTCGGTAGAGCGGACGGCCAATACTCAACTTCAAGGAATCTCACCCATGCGCGCCGGCGGGGAACCGGAGTTCCCTTCAGTGAGCGTTATTAGTTCGCCGCTCGGTGTGTCGTAGATACTAGCCCCTGGGGCACTTTTGAAATTTGAATAAGATTTATGTAATCAGTCTTTTAGGTTT…	-	-	pJK268c, pICH51288, pICH41414, pJK021, pJK267-21
pJK285-21	pL2M-P19-2x35S::Rcr3dms1(KF536707)	GAACACTCTGTGCCGAATTCGGATCCAGCGGTCCTGCTGAGCCTCGACATGTTGTCGCAAAATTCGCCCTGGACCCGCCCAACGATTTGTCGTCACTGTCAAGGTTTGACCTGCACTTCATTTGGGGCCCACATACACCAAAAAAATGCTGCATAATTCTCGGGGCAGCAAGTCGGTTACCCGGCCGCCGTGCTGGACCGGGTTGAATGGTGCCCGTAACTTTCGGTAGAGCGGACGGCCAATACTCAACTTCAAGGAATCTCACCCATGCGCGCCGGCGGGGAACCGGAGTTCCCTTCAGTGAGCGTTATTAGTTCGCCGCTCGGTGTGTCGTAGATACTAGCCCCTGGGGCACTTTTGAAATTTGAATAAGATTTATGTAATCAGTCTTTTAGGTTT…	-	-	pJK268c, pICH51288, pICH41414, pJK021, pJK267-22
pJK285-22	pL2M-P19-2x35S::Rcr3dms3(KF536708)	GAACACTCTGTGCCGAATTCGGATCCAGCGGTCCTGCTGAGCCTCGACATGTTGTCGCAAAATTCGCCCTGGACCCGCCCAACGATTTGTCGTCACTGTCAAGGTTTGACCTGCACTTCATTTGGGGCCCACATACACCAAAAAAATGCTGCATAATTCTCGGGGCAGCAAGTCGGTTACCCGGCCGCCGTGCTGGACCGGGTTGAATGGTGCCCGTAACTTTCGGTAGAGCGGACGGCCAATACTCAACTTCAAGGAATCTCACCCATGCGCGCCGGCGGGGAACCGGAGTTCCCTTCAGTGAGCGTTATTAGTTCGCCGCTCGGTGTGTCGTAGATACTAGCCCCTGGGGCACTTTTGAAATTTGAATAAGATTTATGTAATCAGTCTTTTAGGTTT…	-	-	pJK268c, pICH51288, pICH41414, pJK021, pJK267-23
pJK285-23	pL2M-P19-2x35S::Rcr3vcs(KF536709)(ver)	GAACACTCTGTGCCGAATTCGGATCCAGCGGTCCTGCTGAGCCTCGACATGTTGTCGCAAAATTCGCCCTGGACCCGCCCAACGATTTGTCGTCACTGTCAAGGTTTGACCTGCACTTCATTTGGGGCCCACATACACCAAAAAAATGCTGCATAATTCTCGGGGCAGCAAGTCGGTTACCCGGCCGCCGTGCTGGACCGGGTTGAATGGTGCCCGTAACTTTCGGTAGAGCGGACGGCCAATACTCAACTTCAAGGAATCTCACCCATGCGCGCCGGCGGGGAACCGGAGTTCCCTTCAGTGAGCGTTATTAGTTCGCCGCTCGGTGTGTCGTAGATACTAGCCCCTGGGGCACTTTTGAAATTTGAATAAGATTTATGTAATCAGTCTTTTAGGTTT…	-	-	pJK268c, pICH51288, pICH41414, pJK021, pJK267-24
pJK290	pL0M-C1-Cf-2.2_GeneArt_Solyc_optimized	GTGGCTCTTCAGTGGACGAAAGGGCCTCGTGATACGCCTATTTTTATAGGTTAATGTCATGATAATAATGGTTTCTTAGACGTCAGGTGGCACTTTTCGGGGAAATGTGCGCGGAACCCCTATTTGTTTATTTTTCTAAATACATTCAAATATGTATCCGCTCATGAGACAATAACCCTGATAAATGCTTCAATAATATTGAAAAAGGAAGAGTATGCGCTCACGCAACTGGTCCAGAACCTTGACCGAACGCAGCGGTGGTAACGGCGCAGTGGCGGTTTTCATGGCTTGTTATGACTGTTTTTTTGGGGTACAGTCTATGCCTCGGGCATCCAAGCAGCAAGCGCGTTACGCCGTGGGTCGATGTTTGATGTTATGGAGCAGCAACGATGTTACGCA…	Synthesis	TTGAAGACAAAGGTTCTACTGAAGAGGCTACTGCTCTTTTGAAGTGGAAGGCTACTTTCAAGAACCAGAACAACTCTTTCCTTGCTTCTTGGATCCCATCTTCTAACGCTTGCAAGGATTGGTACGGTGTGGTGTGCTTCAACGGAAGGGTGAACACTTTGAACATCACTAACGCTTCAGTGATCGGAACTCTTTACGCTTTCCCATTCTCTTCATTGCCATCTCTTGAGAACCTTGATCTTTCTAAGAACAACATCTACGGAACTATCCCACCAGAGATCGGAAACCTTACTAACCTTGTGTACCTTGATTTGAACAACAACCAGATCTCAGGTACTATCCCTCCTCAGATCGGACTTCTTGCTAAGCTTCAGATCATCAGGATCTTCCACAACCAGC…	EC15457
pJK325	pL2M-P19-2x35S::Avr2_C53x	GAACACTCTGTGCCGAATTCGGATCCAGCGGTCCTGCTGAGCCTCGACATGTTGTCGCAAAATTCGCCCTGGACCCGCCCAACGATTTGTCGTCACTGTCAAGGTTTGACCTGCACTTCATTTGGGGCCCACATACACCAAAAAAATGCTGCATAATTCTCGGGGCAGCAAGTCGGTTACCCGGCCGCCGTGCTGGACCGGGTTGAATGGTGCCCGTAACTTTCGGTAGAGCGGACGGCCAATACTCAACTTCAAGGAATCTCACCCATGCGCGCCGGCGGGGAACCGGAGTTCCCTTCAGTGAGCGTTATTAGTTCGCCGCTCGGTGTGTCGTAGATACTAGCCCCTGGGGCACTTTTGAAATTTGAATAAGATTTATGTAATCAGTCTTTTAGGTTT…	-	-	pJK268c, pICH51288, pICH41414, pJK002, pSM001
pJK355p	pL2M-P19-2x35S::Cf-2-eGFP (codon-optimized)	GAACACTCTGTGCCGAATTCGGATCCAGCGGTCCTGCTGAGCCTCGACATGTTGTCGCAAAATTCGCCCTGGACCCGCCCAACGATTTGTCGTCACTGTCAAGGTTTGACCTGCACTTCATTTGGGGCCCACATACACCAAAAAAATGCTGCATAATTCTCGGGGCAGCAAGTCGGTTACCCGGCCGCCGTGCTGGACCGGGTTGAATGGTGCCCGTAACTTTCGGTAGAGCGGACGGCCAATACTCAACTTCAAGGAATCTCACCCATGCGCGCCGGCGGGGAACCGGAGTTCCCTTCAGTGAGCGTTATTAGTTCGCCGCTCGGTGTGTCGTAGATACTAGCCCCTGGGGCACTTTTGAAATTTGAATAAGATTTATGTAATCAGTCTTTTAGGTTT…	-	-	pJK268c, pICH51288, pICH41414, pJK002, pJK290, EC15095
pJK369	pL0M-nsCDS1-Cf-2.2 (codon-optimized)	GTGGCTCTTCAGTGGACGAAAGGGCCTCGTGATACGCCTATTTTTATAGGTTAATGTCATGATAATAATGGTTTCTTAGACGTCAGGTGGCACTTTTCGGGGAAATGTGCGCGGAACCCCTATTTGTTTATTTTTCTAAATACATTCAAATATGTATCCGCTCATGAGACAATAACCCTGATAAATGCTTCAATAATATTGAAAAAGGAAGAGTATGCGCTCACGCAACTGGTCCAGAACCTTGACCGAACGCAGCGGTGGTAACGGCGCAGTGGCGGTTTTCATGGCTTGTTATGACTGTTTTTTTGGGGTACAGTCTATGCCTCGGGCATCCAAGCAGCAAGCGCGTTACGCCGTGGGTCGATGTTTGATGTTATGGAGCAGCAACGATGTTACGCA…	pJK290	TTGAAGACAAAGGTTCTACTGAAGAGGCTACTGC&TTGAAGACAAAAGCTTAGAACCTGTTGTTTCTTCTTCTG	pICH41264
pJK401	pL0M-nsCDS1-NbRcr3CF	GTGGCTCTTCAGTGGACGAAAGGGCCTCGTGATACGCCTATTTTTATAGGTTAATGTCATGATAATAATGGTTTCTTAGACGTCAGGTGGCACTTTTCGGGGAAATGTGCGCGGAACCCCTATTTGTTTATTTTTCTAAATACATTCAAATATGTATCCGCTCATGAGACAATAACCCTGATAAATGCTTCAATAATATTGAAAAAGGAAGAGTATGCGCTCACGCAACTGGTCCAGAACCTTGACCGAACGCAGCGGTGGTAACGGCGCAGTGGCGGTTTTCATGGCTTGTTATGACTGTTTTTTTGGGGTACAGTCTATGCCTCGGGCATCCAAGCAGCAAGCGCGTTACGCCGTGGGTCGATGTTTGATGTTATGGAGCAGCAACGATGTTACGCA…	Synthesis	TTGAAGACAAAGGTCGCAACCTGCAGCCAGCTGAATTGTCTGTGTCTGAGAGACACGAGCTGTGGATGGCACGTCATGGACGAGTTTACAAGGATGAAGCAGAAAAAGGAAAACGACTCATGATATTTAAAGAAAACATGCAATTCATTGAGTCAATCAATAGGGCAGGGAATATGTCTTATAAGTTGGGCATCAATGAATTTGCCGATATTACTTCAGACGAGTTTTTTGCCAGGTACACTGGATTAAACAATATGCCTTCACACCCGTCACCTTCTCCAACGTCGTCGATGGAATTCAAGATTAATGATCTAAATGACGACATGCCGTCTAACTTGGATTGGAGAGAGAAAGGAGCTGTCACTGCAGTGAAGTATCAAGGTCACTGTGGATGTTGCT…	pICH41264
pJK402	pL2M-P19-2x35S::NbRcr3aCF	AATGGGATTTGTTCTCTTTTCACAATTGCCTTCATTTCTTCTTGTCTCTACACTTCTCTTATTCCTAGTAATATCCCACTCTTGCCGTGCAGGTAAGTTTCTGCTTCTACCTTTGATATATATATAATAATTATCATTAATTAGTAGTAATATAATATTTCAAATATTTTTTTCAAAATAAAAGAATGTAGTATATAGCAATTGCTTTTCTGTAGTTTATAAGTGTGTATATTTTAATTTATAACTTTTCTAATATATGACCAAAATTTGTTGATGTGCAGGAGGTCGCAACCTGCAGCCAGCTGAATTGTCTGTGTCTGAGAGACACGAGCTGTGGATGGCACGTCATGGACGAGTTTACAAGGATGAAGCAGAAAAAGGAAAACGACTCATGATATT…	-	-	pJK268c, pICH51288, pICH41414, pJK002, pJK401
pJK404	pL2M-FAST-2x35S::Cf-2 (codon-optimized)	CGCTACTAGAGGATGCACATGTGACCGAGGGACACGAAGTGATCCGTTTAAACTATCAGTGTTTGACAGGATATATTGGCGGGTAAACCTAAGAGAAAAGAGCGTTTATTAGAATAATCGGATATTTAAAAGGGCGTGAAAAGGTTTATCCGTTCGTCCATTTGTATGTGCATGCCAACCACAGGGTTCCCCTCGGGAGTCAGCCGTGCGGCTGCATGAAATCCTGGCCGGTTTGTCTGATGCCAAGCTGGCGGCCTGGCCGGCCAGCTTGGCCGCTGAAGAAACCGAGCGCCGCCGTCTAAAAAGGTGATGTGTATTTGAGTAAAACAGCTTGCGTCATGCGGTCGCTGCGTATATGATGCGATGAGTAAATAAACAAATACGCAAGGGGAACGCATG…	-	-	pJK242c, pICH51288, pICH41414, pJK002, pJK369
pJK408	pL0M-nsCDS1-GrVAP1	GTGGCTCTTCAGTGGACGAAAGGGCCTCGTGATACGCCTATTTTTATAGGTTAATGTCATGATAATAATGGTTTCTTAGACGTCAGGTGGCACTTTTCGGGGAAATGTGCGCGGAACCCCTATTTGTTTATTTTTCTAAATACATTCAAATATGTATCCGCTCATGAGACAATAACCCTGATAAATGCTTCAATAATATTGAAAAAGGAAGAGTATGCGCTCACGCAACTGGTCCAGAACCTTGACCGAACGCAGCGGTGGTAACGGCGCAGTGGCGGTTTTCATGGCTTGTTATGACTGTTTTTTTGGGGTACAGTCTATGCCTCGGGCATCCAAGCAGCAAGCGCGTTACGCCGTGGGTCGATGTTTGATGTTATGGAGCAGCAACGATGTTACGCA…	Synthesis	TTGAAGACAAAGGTCTTTCTGCGTCCAGCCGCGTGTCGGTGCTCGCGTGCCACAACAACTACCGCTCAACGCTGGCCAAGGGCACCGCGGCAAACCTCACCGGTACGATGCCGGCCGGCAGCAATTTGATCCAGCAAAAGTACAGCACAAGCGCTGAGACGACAGCCCAAAACTGGGCCAACGGATGCTCAATGGCACATTCGAGCTCGTCGAGCCGGAACGGCATGGGCGAAAACTTGTACATGACCAGCTCATCGACGATCACCGAAGCGGATGCCCTGAAGCAGGCATGCGACATGTGGTGGGCGGAGTTGAAGCAGTACGGGTTTCAATCGAGTCTTGTCCTGGACATGAACCAGTTCAACAAGGGCATTGGGCATTGGAGTCAGCAAGCCTGGG…	pICH41264
pJK409	pL2M-P19-2x35S::GrVAP1	GAACACTCTGTGCCGAATTCGGATCCAGCGGTCCTGCTGAGCCTCGACATGTTGTCGCAAAATTCGCCCTGGACCCGCCCAACGATTTGTCGTCACTGTCAAGGTTTGACCTGCACTTCATTTGGGGCCCACATACACCAAAAAAATGCTGCATAATTCTCGGGGCAGCAAGTCGGTTACCCGGCCGCCGTGCTGGACCGGGTTGAATGGTGCCCGTAACTTTCGGTAGAGCGGACGGCCAATACTCAACTTCAAGGAATCTCACCCATGCGCGCCGGCGGGGAACCGGAGTTCCCTTCAGTGAGCGTTATTAGTTCGCCGCTCGGTGTGTCGTAGATACTAGCCCCTGGGGCACTTTTGAAATTTGAATAAGATTTATGTAATCAGTCTTTTAGGTTT…	-	-	pJK268c, pICH51288, pICH41414, pJK002, pJK408
pJK418-02	pL0M-nsCDS1-CapanaRcr3	GTGGCTCTTCAGTGGACGAAAGGGCCTCGTGATACGCCTATTTTTATAGGTTAATGTCATGATAATAATGGTTTCTTAGACGTCAGGTGGCACTTTTCGGGGAAATGTGCGCGGAACCCCTATTTGTTTATTTTTCTAAATACATTCAAATATGTATCCGCTCATGAGACAATAACCCTGATAAATGCTTCAATAATATTGAAAAAGGAAGAGTATGCGCTCACGCAACTGGTCCAGAACCTTGACCGAACGCAGCGGTGGTAACGGCGCAGTGGCGGTTTTCATGGCTTGTTATGACTGTTTTTTTGGGGTACAGTCTATGCCTCGGGCATCCAAGCAGCAAGCGCGTTACGCCGTGGGTCGATGTTTGATGTTATGGAGCAGCAACGATGTTACGCA…	Synthesis	TTGAAGACAAAGGTCGCGGCCAGCCAAAACTATCCGTGTCTGAGAGACACAAACAGTGGATGGCGCGTCATGGACGCGTTTACAAGGACGAAGCAGAAAAAGGAAAACGACTGATGATATTCAAAGAAAACTTGAAATTCATTGAGTCAATCAATAAGGCAGGAAATCTGTCTTACAAGTTAGGCATCAATGAATTTGCAGATATTACTTCGGACGAGTTTTTTGCAAAGTATACTGCATTAAACATGCCTTCTTCACATCCATCACCTTCTCCAATGTCGTCGGCGGAATTCATGATCAATGATCTAACTGATGATGACATTCCGTCTAACTTGGATTGGAGAGACAATGGAGTTGTGACGAAAGTCAAGCATCAAGGTCAATGTGGATGTTGCTGGG…	pICH41264
pJK418-03	pL0M-nsCDS1-SmeRcr3	GTGGCTCTTCAGTGGACGAAAGGGCCTCGTGATACGCCTATTTTTATAGGTTAATGTCATGATAATAATGGTTTCTTAGACGTCAGGTGGCACTTTTCGGGGAAATGTGCGCGGAACCCCTATTTGTTTATTTTTCTAAATACATTCAAATATGTATCCGCTCATGAGACAATAACCCTGATAAATGCTTCAATAATATTGAAAAAGGAAGAGTATGCGCTCACGCAACTGGTCCAGAACCTTGACCGAACGCAGCGGTGGTAACGGCGCAGTGGCGGTTTTCATGGCTTGTTATGACTGTTTTTTTGGGGTACAGTCTATGCCTCGGGCATCCAAGCAGCAAGCGCGTTACGCCGTGGGTCGATGTTTGATGTTATGGAGCAGCAACGATGTTACGCA…	Synthesis	TTGAAGACAAAGGTCGGAGTGAGCCAAAACTTTCCATGTCTGAGAGACACGACCAGTGGATGACGCGTCATGGACGTGTTTACAAGGATGAAGTAGAAAAAGGAAAACGATTCATGATTTTCAGAGAAAACATGAAATTCATTGAGTCGATCAACAAGGCAGGGAATCTTTCTTACAAGTTAGGCATCAATGAATTTGCCGATTTTACTTCAGAAGAGTTTTTTGCTAAGTTTACTGGATTAAACGTGCCTTCATATCCGTCACCTTCTCCAATGTCATCGACGGAATTTAACATTGATGATATAAGTGATGATGACATGCAGTCGAATTTGGACTGGAGAGATAATGGAGCTGTCACTGGAGTGAAGAATCAAGGTCAATGTGGATGTTGCTGGGCGT…	pICH41264
pJK418-04	pL0M-nsCDS1-PeinfRcr3	GTGGCTCTTCAGTGGACGAAAGGGCCTCGTGATACGCCTATTTTTATAGGTTAATGTCATGATAATAATGGTTTCTTAGACGTCAGGTGGCACTTTTCGGGGAAATGTGCGCGGAACCCCTATTTGTTTATTTTTCTAAATACATTCAAATATGTATCCGCTCATGAGACAATAACCCTGATAAATGCTTCAATAATATTGAAAAAGGAAGAGTATGCGCTCACGCAACTGGTCCAGAACCTTGACCGAACGCAGCGGTGGTAACGGCGCAGTGGCGGTTTTCATGGCTTGTTATGACTGTTTTTTTGGGGTACAGTCTATGCCTCGGGCATCCAAGCAGCAAGCGCGTTACGCCGTGGGTCGATGTTTGATGTTATGGAGCAGCAACGATGTTACGCA…	Synthesis	TTGAAGACAAAGGTACTTCTCGCAACCAACAAAAGCTATCTGTGTCCGAAGAACACGAGCTGTGGATGGCACGACATGGACGAGTTTACGATAATGAATTAGAGAAGCAAAAACGACTCATGATATTCAAAGATAACATGGAATTCATCGAGTCAATCAATAGTGCAGGAAATAACCATTCTTACAAGTTGGGCATAAATGAATTTGCAGATATGACCTATGAAGAGTTTATTGCCAAGTATACTGGATTAAACATGCCTAACTCATCTTCTTCAAAGACCACGGAGTTCAAGATTAAAGATTTAACTGATGATGACATGATGGCCTCTAACTTGGACTGGAGAGAGAAAGGAGCTGTCACTCAAGTGAAGCAACAAGGTCAATGTGGATGTTGTTGGG…	pICH41264
pJK419-02	pL2M-P19-2x35S::CapanaRcr3	GAACACTCTGTGCCGAATTCGGATCCAGCGGTCCTGCTGAGCCTCGACATGTTGTCGCAAAATTCGCCCTGGACCCGCCCAACGATTTGTCGTCACTGTCAAGGTTTGACCTGCACTTCATTTGGGGCCCACATACACCAAAAAAATGCTGCATAATTCTCGGGGCAGCAAGTCGGTTACCCGGCCGCCGTGCTGGACCGGGTTGAATGGTGCCCGTAACTTTCGGTAGAGCGGACGGCCAATACTCAACTTCAAGGAATCTCACCCATGCGCGCCGGCGGGGAACCGGAGTTCCCTTCAGTGAGCGTTATTAGTTCGCCGCTCGGTGTGTCGTAGATACTAGCCCCTGGGGCACTTTTGAAATTTGAATAAGATTTATGTAATCAGTCTTTTAGGTTT…	-	-	pJK268c, pICH51288, pICH41414, pJK002, pJK418-02
pJK419-03	pL2M-P19-2x35S::SmeRcr3	GAACACTCTGTGCCGAATTCGGATCCAGCGGTCCTGCTGAGCCTCGACATGTTGTCGCAAAATTCGCCCTGGACCCGCCCAACGATTTGTCGTCACTGTCAAGGTTTGACCTGCACTTCATTTGGGGCCCACATACACCAAAAAAATGCTGCATAATTCTCGGGGCAGCAAGTCGGTTACCCGGCCGCCGTGCTGGACCGGGTTGAATGGTGCCCGTAACTTTCGGTAGAGCGGACGGCCAATACTCAACTTCAAGGAATCTCACCCATGCGCGCCGGCGGGGAACCGGAGTTCCCTTCAGTGAGCGTTATTAGTTCGCCGCTCGGTGTGTCGTAGATACTAGCCCCTGGGGCACTTTTGAAATTTGAATAAGATTTATGTAATCAGTCTTTTAGGTTT…	-	-	pJK268c, pICH51288, pICH41414, pJK002, pJK418-03
pJK419-04	pL2M-P19-2x35S::PeinfRcr3	GAACACTCTGTGCCGAATTCGGATCCAGCGGTCCTGCTGAGCCTCGACATGTTGTCGCAAAATTCGCCCTGGACCCGCCCAACGATTTGTCGTCACTGTCAAGGTTTGACCTGCACTTCATTTGGGGCCCACATACACCAAAAAAATGCTGCATAATTCTCGGGGCAGCAAGTCGGTTACCCGGCCGCCGTGCTGGACCGGGTTGAATGGTGCCCGTAACTTTCGGTAGAGCGGACGGCCAATACTCAACTTCAAGGAATCTCACCCATGCGCGCCGGCGGGGAACCGGAGTTCCCTTCAGTGAGCGTTATTAGTTCGCCGCTCGGTGTGTCGTAGATACTAGCCCCTGGGGCACTTTTGAAATTTGAATAAGATTTATGTAATCAGTCTTTTAGGTTT…	-	-	pJK268c, pICH51288, pICH41414, pJK002, pJK418-04
pJK419-06	pL2M-P19-2x35S::NtRcr3_CDS	GAACACTCTGTGCCGAATTCGGATCCAGCGGTCCTGCTGAGCCTCGACATGTTGTCGCAAAATTCGCCCTGGACCCGCCCAACGATTTGTCGTCACTGTCAAGGTTTGACCTGCACTTCATTTGGGGCCCACATACACCAAAAAAATGCTGCATAATTCTCGGGGCAGCAAGTCGGTTACCCGGCCGCCGTGCTGGACCGGGTTGAATGGTGCCCGTAACTTTCGGTAGAGCGGACGGCCAATACTCAACTTCAAGGAATCTCACCCATGCGCGCCGGCGGGGAACCGGAGTTCCCTTCAGTGAGCGTTATTAGTTCGCCGCTCGGTGTGTCGTAGATACTAGCCCCTGGGGCACTTTTGAAATTTGAATAAGATTTATGTAATCAGTCTTTTAGGTTT…	cDNA	TTGAAGACAAAATGGCTTTCAATTTTTGCCTT&TTGAAGACAAAAGCCTAATTAACATTGAAATTATTGGAG	pJK268c, pICH51288, pICH41414, pJK002
pJK419-07	pL2M-P19-2x35S::NSylRcr3a (Nsyl_KD935601.1)	GAACACTCTGTGCCGAATTCGGATCCAGCGGTCCTGCTGAGCCTCGACATGTTGTCGCAAAATTCGCCCTGGACCCGCCCAACGATTTGTCGTCACTGTCAAGGTTTGACCTGCACTTCATTTGGGGCCCACATACACCAAAAAAATGCTGCATAATTCTCGGGGCAGCAAGTCGGTTACCCGGCCGCCGTGCTGGACCGGGTTGAATGGTGCCCGTAACTTTCGGTAGAGCGGACGGCCAATACTCAACTTCAAGGAATCTCACCCATGCGCGCCGGCGGGGAACCGGAGTTCCCTTCAGTGAGCGTTATTAGTTCGCCGCTCGGTGTGTCGTAGATACTAGCCCCTGGGGCACTTTTGAAATTTGAATAAGATTTATGTAATCAGTCTTTTAGGTTT…	cDNA	TTGAAGACAAAATGGCTTTCAATTTTTGCCTT&TTGAAGACAAAAGCCTAATTAACATTGAAATTATTGGAG	pJK268c, pICH51288, pICH41414
pJK419-14	pL2M-P19-2x35S::NtRcr3_K194N	GAACACTCTGTGCCGAATTCGGATCCAGCGGTCCTGCTGAGCCTCGACATGTTGTCGCAAAATTCGCCCTGGACCCGCCCAACGATTTGTCGTCACTGTCAAGGTTTGACCTGCACTTCATTTGGGGCCCACATACACCAAAAAAATGCTGCATAATTCTCGGGGCAGCAAGTCGGTTACCCGGCCGCCGTGCTGGACCGGGTTGAATGGTGCCCGTAACTTTCGGTAGAGCGGACGGCCAATACTCAACTTCAAGGAATCTCACCCATGCGCGCCGGCGGGGAACCGGAGTTCCCTTCAGTGAGCGTTATTAGTTCGCCGCTCGGTGTGTCGTAGATACTAGCCCCTGGGGCACTTTTGAAATTTGAATAAGATTTATGTAATCAGTCTTTTAGGTTT…	pJK419-06	TTGAAGACAAAACGGAGGATTTATGACCAATGC&TTGAAGACAACGTTGCAGCCATTGTTATTGGTG	-
pJK419-15	pL2M-P19-2x35S::NSylRcr3a_K194N	GAACACTCTGTGCCGAATTCGGATCCAGCGGTCCTGCTGAGCCTCGACATGTTGTCGCAAAATTCGCCCTGGACCCGCCCAACGATTTGTCGTCACTGTCAAGGTTTGACCTGCACTTCATTTGGGGCCCACATACACCAAAAAAATGCTGCATAATTCTCGGGGCAGCAAGTCGGTTACCCGGCCGCCGTGCTGGACCGGGTTGAATGGTGCCCGTAACTTTCGGTAGAGCGGACGGCCAATACTCAACTTCAAGGAATCTCACCCATGCGCGCCGGCGGGGAACCGGAGTTCCCTTCAGTGAGCGTTATTAGTTCGCCGCTCGGTGTGTCGTAGATACTAGCCCCTGGGGCACTTTTGAAATTTGAATAAGATTTATGTAATCAGTCTTTTAGGTTT…	pJK419-07	TTGAAGACAAAACGGAGGATTTATGACCAATGC&TTGAAGACAACGTTGCAGCCATTGTTATTGGTG	-
pJK419-16	pL2M-P19-2x35S::CapanaRcr3_D194N	GAACACTCTGTGCCGAATTCGGATCCAGCGGTCCTGCTGAGCCTCGACATGTTGTCGCAAAATTCGCCCTGGACCCGCCCAACGATTTGTCGTCACTGTCAAGGTTTGACCTGCACTTCATTTGGGGCCCACATACACCAAAAAAATGCTGCATAATTCTCGGGGCAGCAAGTCGGTTACCCGGCCGCCGTGCTGGACCGGGTTGAATGGTGCCCGTAACTTTCGGTAGAGCGGACGGCCAATACTCAACTTCAAGGAATCTCACCCATGCGCGCCGGCGGGGAACCGGAGTTCCCTTCAGTGAGCGTTATTAGTTCGCCGCTCGGTGTGTCGTAGATACTAGCCCCTGGGGCACTTTTGAAATTTGAATAAGATTTATGTAATCAGTCTTTTAGGTTT…	pJK419-02	TTGAAGACAAAACGGAGGTTATATGACCAATGC&TTGAAGACAACGTTACAGCCGCGGTTGTTGG	-
pJK419-25	pL2M-P19-2x35S::CapanaRcr3_H148D	GAACACTCTGTGCCGAATTCGGATCCAGCGGTCCTGCTGAGCCTCGACATGTTGTCGCAAAATTCGCCCTGGACCCGCCCAACGATTTGTCGTCACTGTCAAGGTTTGACCTGCACTTCATTTGGGGCCCACATACACCAAAAAAATGCTGCATAATTCTCGGGGCAGCAAGTCGGTTACCCGGCCGCCGTGCTGGACCGGGTTGAATGGTGCCCGTAACTTTCGGTAGAGCGGACGGCCAATACTCAACTTCAAGGAATCTCACCCATGCGCGCCGGCGGGGAACCGGAGTTCCCTTCAGTGAGCGTTATTAGTTCGCCGCTCGGTGTGTCGTAGATACTAGCCCCTGGGGCACTTTTGAAATTTGAATAAGATTTATGTAATCAGTCTTTTAGGTTT…	pJK419-02	TTGAAGACAAGGATCAAGGTCAATGTGGATGTTG&TTGAAGACAAATCCTTGACTTTCGTCACAACTCC	-
pJK419-26	pL2M-P19-2x35S::CapanaRcr3_H148D_D194N	GAACACTCTGTGCCGAATTCGGATCCAGCGGTCCTGCTGAGCCTCGACATGTTGTCGCAAAATTCGCCCTGGACCCGCCCAACGATTTGTCGTCACTGTCAAGGTTTGACCTGCACTTCATTTGGGGCCCACATACACCAAAAAAATGCTGCATAATTCTCGGGGCAGCAAGTCGGTTACCCGGCCGCCGTGCTGGACCGGGTTGAATGGTGCCCGTAACTTTCGGTAGAGCGGACGGCCAATACTCAACTTCAAGGAATCTCACCCATGCGCGCCGGCGGGGAACCGGAGTTCCCTTCAGTGAGCGTTATTAGTTCGCCGCTCGGTGTGTCGTAGATACTAGCCCCTGGGGCACTTTTGAAATTTGAATAAGATTTATGTAATCAGTCTTTTAGGTTT…	pJK419-16	TTGAAGACAAGGATCAAGGTCAATGTGGATGTTG&TTGAAGACAAATCCTTGACTTTCGTCACAACTCC	-
pJK427	pL2M-FAST-2x35S::Avr2_C53x	CGCTACTAGAGGATGCACATGTGACCGAGGGACACGAAGTGATCCGTTTAAACTATCAGTGTTTGACAGGATATATTGGCGGGTAAACCTAAGAGAAAAGAGCGTTTATTAGAATAATCGGATATTTAAAAGGGCGTGAAAAGGTTTATCCGTTCGTCCATTTGTATGTGCATGCCAACCACAGGGTTCCCCTCGGGAGTCAGCCGTGCGGCTGCATGAAATCCTGGCCGGTTTGTCTGATGCCAAGCTGGCGGCCTGGCCGGCCAGCTTGGCCGCTGAAGAAACCGAGCGCCGCCGTCTAAAAAGGTGATGTGTATTTGAGTAAAACAGCTTGCGTCATGCGGTCGCTGCGTATATGATGCGATGAGTAAATAAACAAATACGCAAGGGGAACGCATG…	-	-	pJK268c, pICH51288, pICH41414, pJK002, pJK413
pJK431	pL2M-P19-2x35S::NbRcr3aCF/H216Y	AATGGGATTTGTTCTCTTTTCACAATTGCCTTCATTTCTTCTTGTCTCTACACTTCTCTTATTCCTAGTAATATCCCACTCTTGCCGTGCAGGTAAGTTTCTGCTTCTACCTTTGATATATATATAATAATTATCATTAATTAGTAGTAATATAATATTTCAAATATTTTTTTCAAAATAAAAGAATGTAGTATATAGCAATTGCTTTTCTGTAGTTTATAAGTGTGTATATTTTAATTTATAACTTTTCTAATATATGACCAAAATTTGTTGATGTGCAGGAGGTCGCAACCTGCAGCCAGCTGAATTGTCTGTGTCTGAGAGACACGAGCTGTGGATGGCACGTCATGGACGAGTTTACAAGGATGAAGCAGAAAAAGGAAAACGACTCATGATATT…	pJK402	TTGGTCTCAGGTAGTCTGATGCAGTGGAAATTCC&TTGGTCTCATACCCTTACGAAACGCAACAAG	-
pJK432	pL2M-P19-2x35S::NbRcr3aRes	AATGGGATTTGTTCTCTTTTCACAATTGCCTTCATTTCTTCTTGTCTCTACACTTCTCTTATTCCTAGTAATATCCCACTCTTGCCGTGCAGGTAAGTTTCTGCTTCTACCTTTGATATATATATAATAATTATCATTAATTAGTAGTAATATAATATTTCAAATATTTTTTTCAAAATAAAAGAATGTAGTATATAGCAATTGCTTTTCTGTAGTTTATAAGTGTGTATATTTTAATTTATAACTTTTCTAATATATGACCAAAATTTGTTGATGTGCAGGAGGTCGCAACCTGCAGCCAGCTGAATTGTCTGTGTCTGAGAGACACGAGCTGTGGATGGCACGTCATGGACGAGTTTACAAGGATGAAGCAGAAAAAGGAAAACGACTCATGATATT…	pJK402	TTGGTCTCACAGACTACCCTTACGAAACGCAACAAG&TTGGTCTCATCTGATTCAGTGGAAATTCCACCATTTTC	-
pJK443	pL2M-P19-2x35S::Rcr3pim_N194D	GAACACTCTGTGCCGAATTCGGATCCAGCGGTCCTGCTGAGCCTCGACATGTTGTCGCAAAATTCGCCCTGGACCCGCCCAACGATTTGTCGTCACTGTCAAGGTTTGACCTGCACTTCATTTGGGGCCCACATACACCAAAAAAATGCTGCATAATTCTCGGGGCAGCAAGTCGGTTACCCGGCCGCCGTGCTGGACCGGGTTGAATGGTGCCCGTAACTTTCGGTAGAGCGGACGGCCAATACTCAACTTCAAGGAATCTCACCCATGCGCGCCGGCGGGGAACCGGAGTTCCCTTCAGTGAGCGTTATTAGTTCGCCGCTCGGTGTGTCGTAGATACTAGCCCCTGGGGCACTTTTGAAATTTGAATAAGATTTATGTAATCAGTCTTTTAGGTTT…	-	-	pJK268c, pICH51288, pICH41414, pJK002, pJP004
pJK444	pL2M-P19-2x35S::Rcr3lyc_N194D	GAACACTCTGTGCCGAATTCGGATCCAGCGGTCCTGCTGAGCCTCGACATGTTGTCGCAAAATTCGCCCTGGACCCGCCCAACGATTTGTCGTCACTGTCAAGGTTTGACCTGCACTTCATTTGGGGCCCACATACACCAAAAAAATGCTGCATAATTCTCGGGGCAGCAAGTCGGTTACCCGGCCGCCGTGCTGGACCGGGTTGAATGGTGCCCGTAACTTTCGGTAGAGCGGACGGCCAATACTCAACTTCAAGGAATCTCACCCATGCGCGCCGGCGGGGAACCGGAGTTCCCTTCAGTGAGCGTTATTAGTTCGCCGCTCGGTGTGTCGTAGATACTAGCCCCTGGGGCACTTTTGAAATTTGAATAAGATTTATGTAATCAGTCTTTTAGGTTT…	-	-	pJK268c, pICH51288, pICH41414, pJK002, pJP005
pJK445	pL2M-P19-2x35S::SPGrVAP1	GAACACTCTGTGCCGAATTCGGATCCAGCGGTCCTGCTGAGCCTCGACATGTTGTCGCAAAATTCGCCCTGGACCCGCCCAACGATTTGTCGTCACTGTCAAGGTTTGACCTGCACTTCATTTGGGGCCCACATACACCAAAAAAATGCTGCATAATTCTCGGGGCAGCAAGTCGGTTACCCGGCCGCCGTGCTGGACCGGGTTGAATGGTGCCCGTAACTTTCGGTAGAGCGGACGGCCAATACTCAACTTCAAGGAATCTCACCCATGCGCGCCGGCGGGGAACCGGAGTTCCCTTCAGTGAGCGTTATTAGTTCGCCGCTCGGTGTGTCGTAGATACTAGCCCCTGGGGCACTTTTGAAATTTGAATAAGATTTATGTAATCAGTCTTTTAGGTTT…	SOL2086-SPGrVAP1	TGTGGTCTCAAATGGCGTTTGCCCCAAC&GTGGTCTCAAAGCTTATGGCAAAACGCACAGTC	pJK268c, pICH51288, pICH41414
pJK477	pL2M-P19-2x35S::Rcr3pim_R151Q_N194D	GAACACTCTGTGCCGAATTCGGATCCAGCGGTCCTGCTGAGCCTCGACATGTTGTCGCAAAATTCGCCCTGGACCCGCCCAACGATTTGTCGTCACTGTCAAGGTTTGACCTGCACTTCATTTGGGGCCCACATACACCAAAAAAATGCTGCATAATTCTCGGGGCAGCAAGTCGGTTACCCGGCCGCCGTGCTGGACCGGGTTGAATGGTGCCCGTAACTTTCGGTAGAGCGGACGGCCAATACTCAACTTCAAGGAATCTCACCCATGCGCGCCGGCGGGGAACCGGAGTTCCCTTCAGTGAGCGTTATTAGTTCGCCGCTCGGTGTGTCGTAGATACTAGCCCCTGGGGCACTTTTGAAATTTGAATAAGATTTATGTAATCAGTCTTTTAGGTTT…	pJK443	TTGAAGACATCAGTTGGATCACTAGAAGGAG&TTGAAGACATTTGACCTTGATGTTTCACTTGAG;TCAATGTGGATGTTGCTGGGCGTTTTCTG&ACTGCAGAAAACGCCCAGCAACATCCACA	-
pJK478	pL2M-P19-2x35S::Rcr3lyc_R151Q_N194D	GAACACTCTGTGCCGAATTCGGATCCAGCGGTCCTGCTGAGCCTCGACATGTTGTCGCAAAATTCGCCCTGGACCCGCCCAACGATTTGTCGTCACTGTCAAGGTTTGACCTGCACTTCATTTGGGGCCCACATACACCAAAAAAATGCTGCATAATTCTCGGGGCAGCAAGTCGGTTACCCGGCCGCCGTGCTGGACCGGGTTGAATGGTGCCCGTAACTTTCGGTAGAGCGGACGGCCAATACTCAACTTCAAGGAATCTCACCCATGCGCGCCGGCGGGGAACCGGAGTTCCCTTCAGTGAGCGTTATTAGTTCGCCGCTCGGTGTGTCGTAGATACTAGCCCCTGGGGCACTTTTGAAATTTGAATAAGATTTATGTAATCAGTCTTTTAGGTTT…	pJK444	TTGAAGACATCAGTTGGATCACTAGAAGGAG&TTGAAGACATTTGACCTTGATGTTTCACTTGAG;TCAATGTGGATGTTGCTGGGCGTTTTCTG&ACTGCAGAAAACGCCCAGCAACATCCACA	-
pJK483	pL2M-P19-2x35S::NbRcr3aRes_G194N	AATGGGATTTGTTCTCTTTTCACAATTGCCTTCATTTCTTCTTGTCTCTACACTTCTCTTATTCCTAGTAATATCCCACTCTTGCCGTGCAGGTAAGTTTCTGCTTCTACCTTTGATATATATATAATAATTATCATTAATTAGTAGTAATATAATATTTCAAATATTTTTTTCAAAATAAAAGAATGTAGTATATAGCAATTGCTTTTCTGTAGTTTATAAGTGTGTATATTTTAATTTATAACTTTTCTAATATATGACCAAAATTTGTTGATGTGCAGGAGGTCGCAACCTGCAGCCAGCTGAATTGTCTGTGTCTGAGAGACACGAGCTGTGGATGGCACGTCATGGACGAGTTTACAAGGATGAAGCAGAAAAAGGAAAACGACTCATGATATT…	pJK432	TTGAAGACAAAATGGAGGATTGATGACCAATGC&TTGAAGACAACATTGCAGCCATAGTTATTGGTGG	-
pJK485	pL2M-P19-2x35S::Rcr3lyc_R151Q_N194D_R284Q	GAACACTCTGTGCCGAATTCGGATCCAGCGGTCCTGCTGAGCCTCGACATGTTGTCGCAAAATTCGCCCTGGACCCGCCCAACGATTTGTCGTCACTGTCAAGGTTTGACCTGCACTTCATTTGGGGCCCACATACACCAAAAAAATGCTGCATAATTCTCGGGGCAGCAAGTCGGTTACCCGGCCGCCGTGCTGGACCGGGTTGAATGGTGCCCGTAACTTTCGGTAGAGCGGACGGCCAATACTCAACTTCAAGGAATCTCACCCATGCGCGCCGGCGGGGAACCGGAGTTCCCTTCAGTGAGCGTTATTAGTTCGCCGCTCGGTGTGTCGTAGATACTAGCCCCTGGGGCACTTTTGAAATTTGAATAAGATTTATGTAATCAGTCTTTTAGGTTT…	pJK478	TTGAAGACAATCAAATTAACCATGCTGTAACAGCG&TTGAAGACAATTGATCGGCACAGTTTCCGTC	-
pJK488	pL2M-P19-2x35S::Pip1	GAACACTCTGTGCCGAATTCGGATCCAGCGGTCCTGCTGAGCCTCGACATGTTGTCGCAAAATTCGCCCTGGACCCGCCCAACGATTTGTCGTCACTGTCAAGGTTTGACCTGCACTTCATTTGGGGCCCACATACACCAAAAAAATGCTGCATAATTCTCGGGGCAGCAAGTCGGTTACCCGGCCGCCGTGCTGGACCGGGTTGAATGGTGCCCGTAACTTTCGGTAGAGCGGACGGCCAATACTCAACTTCAAGGAATCTCACCCATGCGCGCCGGCGGGGAACCGGAGTTCCCTTCAGTGAGCGTTATTAGTTCGCCGCTCGGTGTGTCGTAGATACTAGCCCCTGGGGCACTTTTGAAATTTGAATAAGATTTATGTAATCAGTCTTTTAGGTTT…	-	-	pJK268c, pICH51288, pICH41414, pJK002, pJP005
pJK497	pL0V2-P19-2x35S::NtPR1a-C__-T-35S	GAACACTCTGTGCCGAATTCGGATCCAGCGGTCCTGCTGAGCCTCGACATGTTGTCGCAAAATTCGCCCTGGACCCGCCCAACGATTTGTCGTCACTGTCAAGGTTTGACCTGCACTTCATTTGGGGCCCACATACACCAAAAAAATGCTGCATAATTCTCGGGGCAGCAAGTCGGTTACCCGGCCGCCGTGCTGGACCGGGTTGAATGGTGCCCGTAACTTTCGGTAGAGCGGACGGCCAATACTCAACTTCAAGGAATCTCACCCATGCGCGCCGGCGGGGAACCGGAGTTCCCTTCAGTGAGCGTTATTAGTTCGCCGCTCGGTGTGTCGTAGATACTAGCCCCTGGGGCACTTTTGAAATTTGAATAAGATTTATGTAATCAGTCTTTTAGGTTT…	-	-	pJK268c, pICH51288, pICH41414, pJK002, pICH41264
pJK499	pL2M-P19-2x35S::Rcr3lyc_R151V	GAACACTCTGTGCCGAATTCGGATCCAGCGGTCCTGCTGAGCCTCGACATGTTGTCGCAAAATTCGCCCTGGACCCGCCCAACGATTTGTCGTCACTGTCAAGGTTTGACCTGCACTTCATTTGGGGCCCACATACACCAAAAAAATGCTGCATAATTCTCGGGGCAGCAAGTCGGTTACCCGGCCGCCGTGCTGGACCGGGTTGAATGGTGCCCGTAACTTTCGGTAGAGCGGACGGCCAATACTCAACTTCAAGGAATCTCACCCATGCGCGCCGGCGGGGAACCGGAGTTCCCTTCAGTGAGCGTTATTAGTTCGCCGCTCGGTGTGTCGTAGATACTAGCCCCTGGGGCACTTTTGAAATTTGAATAAGATTTATGTAATCAGTCTTTTAGGTTT…	pJK509	TTGAAGACAAGGTGTATGTGGATGTTGCTGGG&TTGAAGACAACACCTTGATGTTTCACTTGAG	-
pJK501	pL2M-P19-2x35S::Rcr3pim_R151V	GAACACTCTGTGCCGAATTCGGATCCAGCGGTCCTGCTGAGCCTCGACATGTTGTCGCAAAATTCGCCCTGGACCCGCCCAACGATTTGTCGTCACTGTCAAGGTTTGACCTGCACTTCATTTGGGGCCCACATACACCAAAAAAATGCTGCATAATTCTCGGGGCAGCAAGTCGGTTACCCGGCCGCCGTGCTGGACCGGGTTGAATGGTGCCCGTAACTTTCGGTAGAGCGGACGGCCAATACTCAACTTCAAGGAATCTCACCCATGCGCGCCGGCGGGGAACCGGAGTTCCCTTCAGTGAGCGTTATTAGTTCGCCGCTCGGTGTGTCGTAGATACTAGCCCCTGGGGCACTTTTGAAATTTGAATAAGATTTATGTAATCAGTCTTTTAGGTTT…	pJK284	TTGAAGACAAGGTGTATGTGGATGTTGCTGGG&TTGAAGACAACACCTTGATGTTTCACTTGAG	-
pJK509	pL2M-P19-2x35S::Rcr3lyc	GAACACTCTGTGCCGAATTCGGATCCAGCGGTCCTGCTGAGCCTCGACATGTTGTCGCAAAATTCGCCCTGGACCCGCCCAACGATTTGTCGTCACTGTCAAGGTTTGACCTGCACTTCATTTGGGGCCCACATACACCAAAAAAATGCTGCATAATTCTCGGGGCAGCAAGTCGGTTACCCGGCCGCCGTGCTGGACCGGGTTGAATGGTGCCCGTAACTTTCGGTAGAGCGGACGGCCAATACTCAACTTCAAGGAATCTCACCCATGCGCGCCGGCGGGGAACCGGAGTTCCCTTCAGTGAGCGTTATTAGTTCGCCGCTCGGTGTGTCGTAGATACTAGCCCCTGGGGCACTTTTGAAATTTGAATAAGATTTATGTAATCAGTCTTTTAGGTTT…	-	-	pJK268c, pICH51288, pJK002, pJP005, pICH41414
pJK514	pL2M-P19-2x35S::Cf-5 (codon-optimized)	GAACACTCTGTGCCGAATTCGGATCCAGCGGTCCTGCTGAGCCTCGACATGTTGTCGCAAAATTCGCCCTGGACCCGCCCAACGATTTGTCGTCACTGTCAAGGTTTGACCTGCACTTCATTTGGGGCCCACATACACCAAAAAAATGCTGCATAATTCTCGGGGCAGCAAGTCGGTTACCCGGCCGCCGTGCTGGACCGGGTTGAATGGTGCCCGTAACTTTCGGTAGAGCGGACGGCCAATACTCAACTTCAAGGAATCTCACCCATGCGCGCCGGCGGGGAACCGGAGTTCCCTTCAGTGAGCGTTATTAGTTCGCCGCTCGGTGTGTCGTAGATACTAGCCCCTGGGGCACTTTTGAAATTTGAATAAGATTTATGTAATCAGTCTTTTAGGTTT…	-	-	pJK268c, pICH51288, pICH41414, pJK002, pJK541
pJK522	pL0M-nsCDS1-Avr5 (codon-optimized)	AGGTCTGCCTATTAACTGTAGGGACACGACCAACTACTGTTTTAACGGTAACGGACGTCACGAAGTGTGCTCATACTGCAACCAGGCCAAAGAAGAGCCCCTTAAACTGGGCCGTCGAGGAGGCCAGCGTGATTGCGGTGTAGCAGGGAGCCAATGTAACGACGTAGACCATCAGCAATGCGATGCCAGATGTTGCTCAAAAATAGGCTCGCCCACGTTTTATGGAGTGCGATGCCCGTATCCGTACTAGGCTTTGAGACCACGAAGTGGCTCTTCAGTGGACGAAAGGGCCTCGTGATACGCCTATTTTTATAGGTTAATGTCATGATAATAATGGTTTCTTAGACGTCAGGTGGCACTTTTCGGGGAAATGTGCGCGGAACCCCTATTTGTTTATTT…	Synthesis	TTGAAGACAAAGGTCTGCCTATTAACTGTAGGGACACGACCAACTACTGTTTTAACGGTAACGGACGTCACGAAGTGTGCTCATACTGCAACCAGGCCAAAGAAGAGCCCCTTAAACTGGGCCGTCGAGGAGGCCAGCGTGATTGCGGTGTAGCAGGGAGCCAATGTAACGACGTAGACCATCAGCAATGCGATGCCAGATGTTGCTCAAAAATAGGCTCGCCCACGTTTTATGGAGTGCGATGCCCGTATCCGTACTAGGCTTTTGTCTTCAA	pICH41264
pJK541	pL0M-nsCDS1-Cf-5 (codon-optimized)	GTGGCTCTTCAGTGGACGAAAGGGCCTCGTGATACGCCTATTTTTATAGGTTAATGTCATGATAATAATGGTTTCTTAGACGTCAGGTGGCACTTTTCGGGGAAATGTGCGCGGAACCCCTATTTGTTTATTTTTCTAAATACATTCAAATATGTATCCGCTCATGAGACAATAACCCTGATAAATGCTTCAATAATATTGAAAAAGGAAGAGTATGCGCTCACGCAACTGGTCCAGAACCTTGACCGAACGCAGCGGTGGTAACGGCGCAGTGGCGGTTTTCATGGCTTGTTATGACTGTTTTTTTGGGGTACAGTCTATGCCTCGGGCATCCAAGCAGCAAGCGCGTTACGCCGTGGGTCGATGTTTGATGTTATGGAGCAGCAACGATGTTACGCA…	Synthesis	TTGAAGACAAAGGTTCTACCGAAGAGGCTACTGCTCTGCTTAAGTGGAAGGCCACTTTCAAGAACCAGAACAACAGCTTCCTGGCCTCTTGGACCACTTCTTCTAACGCTTGCAAGGACTGGTACGGTGTGGTGTGCCTTAATGGTAGGGTGAACACCCTGAACATCACCAACGCTTCCGTGATTGGTACTCTGTACGCTTTCCCGTTCAGCTCTTTGCCGTTCCTTGAGAACCTGGACCTGAGCAACAACAATATCAGCGGGACTATCCCTCCTGAGATCGGTAACCTTACCAACCTGGTGTACCTGGATCTGAACACCAACCAGATCTCCGGAACTATCCCACCACAGATTGGTTCTCTTGCCAAGCTGCAGATCATCCGGATCTTCAACAACCACC…	pICH41264
pJK544	pL2M-P19-2x35S::Avr5 (codon-optimized)	GAACACTCTGTGCCGAATTCGGATCCAGCGGTCCTGCTGAGCCTCGACATGTTGTCGCAAAATTCGCCCTGGACCCGCCCAACGATTTGTCGTCACTGTCAAGGTTTGACCTGCACTTCATTTGGGGCCCACATACACCAAAAAAATGCTGCATAATTCTCGGGGCAGCAAGTCGGTTACCCGGCCGCCGTGCTGGACCGGGTTGAATGGTGCCCGTAACTTTCGGTAGAGCGGACGGCCAATACTCAACTTCAAGGAATCTCACCCATGCGCGCCGGCGGGGAACCGGAGTTCCCTTCAGTGAGCGTTATTAGTTCGCCGCTCGGTGTGTCGTAGATACTAGCCCCTGGGGCACTTTTGAAATTTGAATAAGATTTATGTAATCAGTCTTTTAGGTTT…	-	-	pJK268c, pICH51288, pICH41414, pJK002, pJK522
pJK550	pL2M-P19-2x35S::Avr2_L44V	GAACACTCTGTGCCGAATTCGGATCCAGCGGTCCTGCTGAGCCTCGACATGTTGTCGCAAAATTCGCCCTGGACCCGCCCAACGATTTGTCGTCACTGTCAAGGTTTGACCTGCACTTCATTTGGGGCCCACATACACCAAAAAAATGCTGCATAATTCTCGGGGCAGCAAGTCGGTTACCCGGCCGCCGTGCTGGACCGGGTTGAATGGTGCCCGTAACTTTCGGTAGAGCGGACGGCCAATACTCAACTTCAAGGAATCTCACCCATGCGCGCCGGCGGGGAACCGGAGTTCCCTTCAGTGAGCGTTATTAGTTCGCCGCTCGGTGTGTCGTAGATACTAGCCCCTGGGGCACTTTTGAAATTTGAATAAGATTTATGTAATCAGTCTTTTAGGTTT…	pJK225	TTGGTCTCAAGTGAAGATTGGTGCTAAATGCTC&TTGGTCTCACACTTTATACTTTCCAGACTTCTCC	-
pJK551	pL2M-P19-2x35S::Rcr3pim_R151V_N194D	GAACACTCTGTGCCGAATTCGGATCCAGCGGTCCTGCTGAGCCTCGACATGTTGTCGCAAAATTCGCCCTGGACCCGCCCAACGATTTGTCGTCACTGTCAAGGTTTGACCTGCACTTCATTTGGGGCCCACATACACCAAAAAAATGCTGCATAATTCTCGGGGCAGCAAGTCGGTTACCCGGCCGCCGTGCTGGACCGGGTTGAATGGTGCCCGTAACTTTCGGTAGAGCGGACGGCCAATACTCAACTTCAAGGAATCTCACCCATGCGCGCCGGCGGGGAACCGGAGTTCCCTTCAGTGAGCGTTATTAGTTCGCCGCTCGGTGTGTCGTAGATACTAGCCCCTGGGGCACTTTTGAAATTTGAATAAGATTTATGTAATCAGTCTTTTAGGTTT…	pJK443	TTGAAGACAAGGTGTATGTGGATGTTGCTGGG&TTGAAGACAACACCTTGATGTTTCACTTGAG	-
pJK552	pL0M-nsCDS1-Pip1_V151R	GTGGCTCTTCAGTGGACGAAAGGGCCTCGTGATACGCCTATTTTTATAGGTTAATGTCATGATAATAATGGTTTCTTAGACGTCAGGTGGCACTTTTCGGGGAAATGTGCGCGGAACCCCTATTTGTTTATTTTTCTAAATACATTCAAATATGTATCCGCTCATGAGACAATAACCCTGATAAATGCTTCAATAATATTGAAAAAGGAAGAGTATGCGCTCACGCAACTGGTCCAGAACCTTGACCGAACGCAGCGGTGGTAACGGCGCAGTGGCGGTTTTCATGGCTTGTTATGACTGTTTTTTTGGGGTACAGTCTATGCCTCGGGCATCCAAGCAGCAAGCGCGTTACGCCGTGGGTCGATGTTTGATGTTATGGAGCAGCAACGATGTTACGCA…	pJP003	TTGAAGACAAGGTCGATGTGGATGTTGTTGGGCA&TTGAAGACAAGACCTTGATCCTTGACTCCTG	-
pJK559	pL2M-P19-2x35S::Pip1_V151R	GAACACTCTGTGCCGAATTCGGATCCAGCGGTCCTGCTGAGCCTCGACATGTTGTCGCAAAATTCGCCCTGGACCCGCCCAACGATTTGTCGTCACTGTCAAGGTTTGACCTGCACTTCATTTGGGGCCCACATACACCAAAAAAATGCTGCATAATTCTCGGGGCAGCAAGTCGGTTACCCGGCCGCCGTGCTGGACCGGGTTGAATGGTGCCCGTAACTTTCGGTAGAGCGGACGGCCAATACTCAACTTCAAGGAATCTCACCCATGCGCGCCGGCGGGGAACCGGAGTTCCCTTCAGTGAGCGTTATTAGTTCGCCGCTCGGTGTGTCGTAGATACTAGCCCCTGGGGCACTTTTGAAATTTGAATAAGATTTATGTAATCAGTCTTTTAGGTTT…	-	-	pJK268c, pICH51288, pICH41414, pJK002, pJK552
pJK563	pL2M-P19-2x35S::Rcr3lyc_R151V_N194D	GAACACTCTGTGCCGAATTCGGATCCAGCGGTCCTGCTGAGCCTCGACATGTTGTCGCAAAATTCGCCCTGGACCCGCCCAACGATTTGTCGTCACTGTCAAGGTTTGACCTGCACTTCATTTGGGGCCCACATACACCAAAAAAATGCTGCATAATTCTCGGGGCAGCAAGTCGGTTACCCGGCCGCCGTGCTGGACCGGGTTGAATGGTGCCCGTAACTTTCGGTAGAGCGGACGGCCAATACTCAACTTCAAGGAATCTCACCCATGCGCGCCGGCGGGGAACCGGAGTTCCCTTCAGTGAGCGTTATTAGTTCGCCGCTCGGTGTGTCGTAGATACTAGCCCCTGGGGCACTTTTGAAATTTGAATAAGATTTATGTAATCAGTCTTTTAGGTTT…	pJK444	TTGAAGACAAGGTGTATGTGGATGTTGCTGGG&TTGAAGACAACACCTTGATGTTTCACTTGAG	-
pJK575	pL2M-P19-2x35S::Rcr3pim_R151Q_N194D_Q284R	GAACACTCTGTGCCGAATTCGGATCCAGCGGTCCTGCTGAGCCTCGACATGTTGTCGCAAAATTCGCCCTGGACCCGCCCAACGATTTGTCGTCACTGTCAAGGTTTGACCTGCACTTCATTTGGGGCCCACATACACCAAAAAAATGCTGCATAATTCTCGGGGCAGCAAGTCGGTTACCCGGCCGCCGTGCTGGACCGGGTTGAATGGTGCCCGTAACTTTCGGTAGAGCGGACGGCCAATACTCAACTTCAAGGAATCTCACCCATGCGCGCCGGCGGGGAACCGGAGTTCCCTTCAGTGAGCGTTATTAGTTCGCCGCTCGGTGTGTCGTAGATACTAGCCCCTGGGGCACTTTTGAAATTTGAATAAGATTTATGTAATCAGTCTTTTAGGTTT…	pJK477	TTGAAGACATCAGTTGGATCACTAGAAGGAG&TTGAAGACATTTGACCTTGATGTTTCACTTGAG;TCAATGTGGATGTTGCTGGGCGTTTTCTG&ACTGCAGAAAACGCCCAGCAACATCCACA	-
pJK577	pL2M-P19-2x35S::Pip1_V151R_R284Q	GAACACTCTGTGCCGAATTCGGATCCAGCGGTCCTGCTGAGCCTCGACATGTTGTCGCAAAATTCGCCCTGGACCCGCCCAACGATTTGTCGTCACTGTCAAGGTTTGACCTGCACTTCATTTGGGGCCCACATACACCAAAAAAATGCTGCATAATTCTCGGGGCAGCAAGTCGGTTACCCGGCCGCCGTGCTGGACCGGGTTGAATGGTGCCCGTAACTTTCGGTAGAGCGGACGGCCAATACTCAACTTCAAGGAATCTCACCCATGCGCGCCGGCGGGGAACCGGAGTTCCCTTCAGTGAGCGTTATTAGTTCGCCGCTCGGTGTGTCGTAGATACTAGCCCCTGGGGCACTTTTGAAATTTGAATAAGATTTATGTAATCAGTCTTTTAGGTTT…	pJK559	TTGAAGACAATCAACTGAATCATGCAGTGACAGTTATAGG&TTGAAGACAATTGAGAATTACAACTTCCATCATATATTCC	-
pJK583	pL2M-P19-2x35S::Rcr3pim_R151V_N194D_Q284R	GAACACTCTGTGCCGAATTCGGATCCAGCGGTCCTGCTGAGCCTCGACATGTTGTCGCAAAATTCGCCCTGGACCCGCCCAACGATTTGTCGTCACTGTCAAGGTTTGACCTGCACTTCATTTGGGGCCCACATACACCAAAAAAATGCTGCATAATTCTCGGGGCAGCAAGTCGGTTACCCGGCCGCCGTGCTGGACCGGGTTGAATGGTGCCCGTAACTTTCGGTAGAGCGGACGGCCAATACTCAACTTCAAGGAATCTCACCCATGCGCGCCGGCGGGGAACCGGAGTTCCCTTCAGTGAGCGTTATTAGTTCGCCGCTCGGTGTGTCGTAGATACTAGCCCCTGGGGCACTTTTGAAATTTGAATAAGATTTATGTAATCAGTCTTTTAGGTTT…	pJK551	TTGAAGACAACGAATTAACCATGCTGTAACAGC&TTGAAGACAATTCGATCGGCACAGTTTCCGTC	-
pJK584	pL2M-P19-2x35S::Pip1_R284Q	GAACACTCTGTGCCGAATTCGGATCCAGCGGTCCTGCTGAGCCTCGACATGTTGTCGCAAAATTCGCCCTGGACCCGCCCAACGATTTGTCGTCACTGTCAAGGTTTGACCTGCACTTCATTTGGGGCCCACATACACCAAAAAAATGCTGCATAATTCTCGGGGCAGCAAGTCGGTTACCCGGCCGCCGTGCTGGACCGGGTTGAATGGTGCCCGTAACTTTCGGTAGAGCGGACGGCCAATACTCAACTTCAAGGAATCTCACCCATGCGCGCCGGCGGGGAACCGGAGTTCCCTTCAGTGAGCGTTATTAGTTCGCCGCTCGGTGTGTCGTAGATACTAGCCCCTGGGGCACTTTTGAAATTTGAATAAGATTTATGTAATCAGTCTTTTAGGTTT…	pJK488	TTGAAGACAATCAACTGAATCATGCAGTGACAGTTATAGG&TTGAAGACAATTGAGAATTACAACTTCCATCATATATTCC	-
pJK585	pL2M-P19-2x35S::Rcr3pim_N194D_Q284R	GAACACTCTGTGCCGAATTCGGATCCAGCGGTCCTGCTGAGCCTCGACATGTTGTCGCAAAATTCGCCCTGGACCCGCCCAACGATTTGTCGTCACTGTCAAGGTTTGACCTGCACTTCATTTGGGGCCCACATACACCAAAAAAATGCTGCATAATTCTCGGGGCAGCAAGTCGGTTACCCGGCCGCCGTGCTGGACCGGGTTGAATGGTGCCCGTAACTTTCGGTAGAGCGGACGGCCAATACTCAACTTCAAGGAATCTCACCCATGCGCGCCGGCGGGGAACCGGAGTTCCCTTCAGTGAGCGTTATTAGTTCGCCGCTCGGTGTGTCGTAGATACTAGCCCCTGGGGCACTTTTGAAATTTGAATAAGATTTATGTAATCAGTCTTTTAGGTTT…	pJK443	TTGAAGACAACGAATTAACCATGCTGTAACAGC&TTGAAGACAATTCGATCGGCACAGTTTCCGTC	-
pJK590#02	pL2M-P19-2x35S::C14_DR	GAACACTCTGTGCCGAATTCGGATCCAGCGGTCCTGCTGAGCCTCGACATGTTGTCGCAAAATTCGCCCTGGACCCGCCCAACGATTTGTCGTCACTGTCAAGGTTTGACCTGCACTTCATTTGGGGCCCACATACACCAAAAAAATGCTGCATAATTCTCGGGGCAGCAAGTCGGTTACCCGGCCGCCGTGCTGGACCGGGTTGAATGGTGCCCGTAACTTTCGGTAGAGCGGACGGCCAATACTCAACTTCAAGGAATCTCACCCATGCGCGCCGGCGGGGAACCGGAGTTCCCTTCAGTGAGCGTTATTAGTTCGCCGCTCGGTGTGTCGTAGATACTAGCCCCTGGGGCACTTTTGAAATTTGAATAAGATTTATGTAATCAGTCTTTTAGGTTT…	Synthesis	TTGGTCTCAAGGTTCCGATATGTCAATTATTAGCTACGACGAGACACATATTCACCGTCGTACCGACGATGAAGTCTCGGCGTTGTACGAGTCCTGGCTAATCGAGCACGGAAAATCGTACAACGCCTTAGGAGAAAAGGATAAGAGATTTCAGATCTTCAAGGATAACTTGAGATACATAGACGAACAGAACTCTGTTCCGAATCAGAGTTATAAGCTCGGATTGACGAAATTCGCCGATCTGACTAATGAGGAGTACAGGTCGATTTACTTGGGAACGAAGAGTTCCGGTGACCGGAAAAAGTTATCGAAGAACAAAAGTGATCGGTATCTTCCTAAAGTTGGGGATAGCTTGCCGGAATCAATTGACTGGAGAGAAAAAGGTGTGCTTGTTGGTGT…	pJK497
pJK590#02_SP	pL2M-P19-2x35S::C14_DR	GAACACTCTGTGCCGAATTCGGATCCAGCGGTCCTGCTGAGCCTCGACATGTTGTCGCAAAATTCGCCCTGGACCCGCCCAACGATTTGTCGTCACTGTCAAGGTTTGACCTGCACTTCATTTGGGGCCCACATACACCAAAAAAATGCTGCATAATTCTCGGGGCAGCAAGTCGGTTACCCGGCCGCCGTGCTGGACCGGGTTGAATGGTGCCCGTAACTTTCGGTAGAGCGGACGGCCAATACTCAACTTCAAGGAATCTCACCCATGCGCGCCGGCGGGGAACCGGAGTTCCCTTCAGTGAGCGTTATTAGTTCGCCGCTCGGTGTGTCGTAGATACTAGCCCCTGGGGCACTTTTGAAATTTGAATAAGATTTATGTAATCAGTCTTTTAGGTTT…	pJK590#02	TTGAAGACAATGCTTCCGATATGTCAATTATTAGC&TTGAAGACAACCATTGTATCGATAATTGTAAATG;ATGGCAGCTCACAGCTCAACTCTCACCATATCCATACTTCTCATGCTCATCTTCTCCACCTTATCCTC&AGCAGAGGATAAGGTGGAGAAGATGAGCATGAGAAGTATGGATATGGTGAGAGTTGAGCTGTGAGCTG	-
pJK590#03	pL2M-P19-2x35S::C14_NQ	GAACACTCTGTGCCGAATTCGGATCCAGCGGTCCTGCTGAGCCTCGACATGTTGTCGCAAAATTCGCCCTGGACCCGCCCAACGATTTGTCGTCACTGTCAAGGTTTGACCTGCACTTCATTTGGGGCCCACATACACCAAAAAAATGCTGCATAATTCTCGGGGCAGCAAGTCGGTTACCCGGCCGCCGTGCTGGACCGGGTTGAATGGTGCCCGTAACTTTCGGTAGAGCGGACGGCCAATACTCAACTTCAAGGAATCTCACCCATGCGCGCCGGCGGGGAACCGGAGTTCCCTTCAGTGAGCGTTATTAGTTCGCCGCTCGGTGTGTCGTAGATACTAGCCCCTGGGGCACTTTTGAAATTTGAATAAGATTTATGTAATCAGTCTTTTAGGTTT…	Synthesis	TTGGTCTCAAGGTTCCGATATGTCAATTATTAGCTACGACGAGACACATATTCACCGTCGTACCGACGATGAAGTCTCGGCGTTGTACGAGTCCTGGCTAATCGAGCACGGAAAATCGTACAACGCCTTAGGAGAAAAGGATAAGAGATTTCAGATCTTCAAGGATAACTTGAGATACATAGACGAACAGAACTCTGTTCCGAATCAGAGTTATAAGCTCGGATTGACGAAATTCGCCGATCTGACTAATGAGGAGTACAGGTCGATTTACTTGGGAACGAAGAGTTCCGGTGACCGGAAAAAGTTATCGAAGAACAAAAGTGATCGGTATCTTCCTAAAGTTGGGGATAGCTTGCCGGAATCAATTGACTGGAGAGAAAAAGGTGTGCTTGTTGGTGT…	pJK497
pJK590#03_SP	pL2M-P19-2x35S::C14_NQ	GAACACTCTGTGCCGAATTCGGATCCAGCGGTCCTGCTGAGCCTCGACATGTTGTCGCAAAATTCGCCCTGGACCCGCCCAACGATTTGTCGTCACTGTCAAGGTTTGACCTGCACTTCATTTGGGGCCCACATACACCAAAAAAATGCTGCATAATTCTCGGGGCAGCAAGTCGGTTACCCGGCCGCCGTGCTGGACCGGGTTGAATGGTGCCCGTAACTTTCGGTAGAGCGGACGGCCAATACTCAACTTCAAGGAATCTCACCCATGCGCGCCGGCGGGGAACCGGAGTTCCCTTCAGTGAGCGTTATTAGTTCGCCGCTCGGTGTGTCGTAGATACTAGCCCCTGGGGCACTTTTGAAATTTGAATAAGATTTATGTAATCAGTCTTTTAGGTTT…	pJK590#03	TTGAAGACAATGCTTCCGATATGTCAATTATTAGC&TTGAAGACAACCATTGTATCGATAATTGTAAATG;ATGGCAGCTCACAGCTCAACTCTCACCATATCCATACTTCTCATGCTCATCTTCTCCACCTTATCCTC&AGCAGAGGATAAGGTGGAGAAGATGAGCATGAGAAGTATGGATATGGTGAGAGTTGAGCTGTGAGCTG	-
pJK590#05	pL2M-P19-2x35S::C14_NR	GAACACTCTGTGCCGAATTCGGATCCAGCGGTCCTGCTGAGCCTCGACATGTTGTCGCAAAATTCGCCCTGGACCCGCCCAACGATTTGTCGTCACTGTCAAGGTTTGACCTGCACTTCATTTGGGGCCCACATACACCAAAAAAATGCTGCATAATTCTCGGGGCAGCAAGTCGGTTACCCGGCCGCCGTGCTGGACCGGGTTGAATGGTGCCCGTAACTTTCGGTAGAGCGGACGGCCAATACTCAACTTCAAGGAATCTCACCCATGCGCGCCGGCGGGGAACCGGAGTTCCCTTCAGTGAGCGTTATTAGTTCGCCGCTCGGTGTGTCGTAGATACTAGCCCCTGGGGCACTTTTGAAATTTGAATAAGATTTATGTAATCAGTCTTTTAGGTTT…	Synthesis	TTGGTCTCAAGGTTCCGATATGTCAATTATTAGCTACGACGAGACACATATTCACCGTCGTACCGACGATGAAGTCTCGGCGTTGTACGAGTCCTGGCTAATCGAGCACGGAAAATCGTACAACGCCTTAGGAGAAAAGGATAAGAGATTTCAGATCTTCAAGGATAACTTGAGATACATAGACGAACAGAACTCTGTTCCGAATCAGAGTTATAAGCTCGGATTGACGAAATTCGCCGATCTGACTAATGAGGAGTACAGGTCGATTTACTTGGGAACGAAGAGTTCCGGTGACCGGAAAAAGTTATCGAAGAACAAAAGTGATCGGTATCTTCCTAAAGTTGGGGATAGCTTGCCGGAATCAATTGACTGGAGAGAAAAAGGTGTGCTTGTTGGTGT…	pJK497
pJK590#05_SP	pL2M-P19-2x35S::C14_NR	GAACACTCTGTGCCGAATTCGGATCCAGCGGTCCTGCTGAGCCTCGACATGTTGTCGCAAAATTCGCCCTGGACCCGCCCAACGATTTGTCGTCACTGTCAAGGTTTGACCTGCACTTCATTTGGGGCCCACATACACCAAAAAAATGCTGCATAATTCTCGGGGCAGCAAGTCGGTTACCCGGCCGCCGTGCTGGACCGGGTTGAATGGTGCCCGTAACTTTCGGTAGAGCGGACGGCCAATACTCAACTTCAAGGAATCTCACCCATGCGCGCCGGCGGGGAACCGGAGTTCCCTTCAGTGAGCGTTATTAGTTCGCCGCTCGGTGTGTCGTAGATACTAGCCCCTGGGGCACTTTTGAAATTTGAATAAGATTTATGTAATCAGTCTTTTAGGTTT…	pJK590#05	TTGAAGACAATGCTTCCGATATGTCAATTATTAGC&TTGAAGACAACCATTGTATCGATAATTGTAAATG;ATGGCAGCTCACAGCTCAACTCTCACCATATCCATACTTCTCATGCTCATCTTCTCCACCTTATCCTC&AGCAGAGGATAAGGTGGAGAAGATGAGCATGAGAAGTATGGATATGGTGAGAGTTGAGCTGTGAGCTG	-
pJK590#07	pL2M-P19-2x35S::C14_DA	GAACACTCTGTGCCGAATTCGGATCCAGCGGTCCTGCTGAGCCTCGACATGTTGTCGCAAAATTCGCCCTGGACCCGCCCAACGATTTGTCGTCACTGTCAAGGTTTGACCTGCACTTCATTTGGGGCCCACATACACCAAAAAAATGCTGCATAATTCTCGGGGCAGCAAGTCGGTTACCCGGCCGCCGTGCTGGACCGGGTTGAATGGTGCCCGTAACTTTCGGTAGAGCGGACGGCCAATACTCAACTTCAAGGAATCTCACCCATGCGCGCCGGCGGGGAACCGGAGTTCCCTTCAGTGAGCGTTATTAGTTCGCCGCTCGGTGTGTCGTAGATACTAGCCCCTGGGGCACTTTTGAAATTTGAATAAGATTTATGTAATCAGTCTTTTAGGTTT…	Synthesis	TTGGTCTCAAGGTTCCGATATGTCAATTATTAGCTACGACGAGACACATATTCACCGTCGTACCGACGATGAAGTCTCGGCGTTGTACGAGTCCTGGCTAATCGAGCACGGAAAATCGTACAACGCCTTAGGAGAAAAGGATAAGAGATTTCAGATCTTCAAGGATAACTTGAGATACATAGACGAACAGAACTCTGTTCCGAATCAGAGTTATAAGCTCGGATTGACGAAATTCGCCGATCTGACTAATGAGGAGTACAGGTCGATTTACTTGGGAACGAAGAGTTCCGGTGACCGGAAAAAGTTATCGAAGAACAAAAGTGATCGGTATCTTCCTAAAGTTGGGGATAGCTTGCCGGAATCAATTGACTGGAGAGAAAAAGGTGTGCTTGTTGGTGT…	pJK497
pJK590#07_SP	pL2M-P19-2x35S::C14_DA	GAACACTCTGTGCCGAATTCGGATCCAGCGGTCCTGCTGAGCCTCGACATGTTGTCGCAAAATTCGCCCTGGACCCGCCCAACGATTTGTCGTCACTGTCAAGGTTTGACCTGCACTTCATTTGGGGCCCACATACACCAAAAAAATGCTGCATAATTCTCGGGGCAGCAAGTCGGTTACCCGGCCGCCGTGCTGGACCGGGTTGAATGGTGCCCGTAACTTTCGGTAGAGCGGACGGCCAATACTCAACTTCAAGGAATCTCACCCATGCGCGCCGGCGGGGAACCGGAGTTCCCTTCAGTGAGCGTTATTAGTTCGCCGCTCGGTGTGTCGTAGATACTAGCCCCTGGGGCACTTTTGAAATTTGAATAAGATTTATGTAATCAGTCTTTTAGGTTT…	pJK590#07	TTGAAGACAATGCTTCCGATATGTCAATTATTAGC&TTGAAGACAACCATTGTATCGATAATTGTAAATG;ATGGCAGCTCACAGCTCAACTCTCACCATATCCATACTTCTCATGCTCATCTTCTCCACCTTATCCTC&AGCAGAGGATAAGGTGGAGAAGATGAGCATGAGAAGTATGGATATGGTGAGAGTTGAGCTGTGAGCTG	-
pJK590#08	pL2M-P19-2x35S::C14_NT	GAACACTCTGTGCCGAATTCGGATCCAGCGGTCCTGCTGAGCCTCGACATGTTGTCGCAAAATTCGCCCTGGACCCGCCCAACGATTTGTCGTCACTGTCAAGGTTTGACCTGCACTTCATTTGGGGCCCACATACACCAAAAAAATGCTGCATAATTCTCGGGGCAGCAAGTCGGTTACCCGGCCGCCGTGCTGGACCGGGTTGAATGGTGCCCGTAACTTTCGGTAGAGCGGACGGCCAATACTCAACTTCAAGGAATCTCACCCATGCGCGCCGGCGGGGAACCGGAGTTCCCTTCAGTGAGCGTTATTAGTTCGCCGCTCGGTGTGTCGTAGATACTAGCCCCTGGGGCACTTTTGAAATTTGAATAAGATTTATGTAATCAGTCTTTTAGGTTT…	Synthesis	TTGGTCTCAAGGTTCCGATATGTCAATTATTAGCTACGACGAGACACATATTCACCGTCGTACCGACGATGAAGTCTCGGCGTTGTACGAGTCCTGGCTAATCGAGCACGGAAAATCGTACAACGCCTTAGGAGAAAAGGATAAGAGATTTCAGATCTTCAAGGATAACTTGAGATACATAGACGAACAGAACTCTGTTCCGAATCAGAGTTATAAGCTCGGATTGACGAAATTCGCCGATCTGACTAATGAGGAGTACAGGTCGATTTACTTGGGAACGAAGAGTTCCGGTGACCGGAAAAAGTTATCGAAGAACAAAAGTGATCGGTATCTTCCTAAAGTTGGGGATAGCTTGCCGGAATCAATTGACTGGAGAGAAAAAGGTGTGCTTGTTGGTGT…	pJK497
pJK590#08_SP	pL2M-P19-2x35S::C14_NT	GAACACTCTGTGCCGAATTCGGATCCAGCGGTCCTGCTGAGCCTCGACATGTTGTCGCAAAATTCGCCCTGGACCCGCCCAACGATTTGTCGTCACTGTCAAGGTTTGACCTGCACTTCATTTGGGGCCCACATACACCAAAAAAATGCTGCATAATTCTCGGGGCAGCAAGTCGGTTACCCGGCCGCCGTGCTGGACCGGGTTGAATGGTGCCCGTAACTTTCGGTAGAGCGGACGGCCAATACTCAACTTCAAGGAATCTCACCCATGCGCGCCGGCGGGGAACCGGAGTTCCCTTCAGTGAGCGTTATTAGTTCGCCGCTCGGTGTGTCGTAGATACTAGCCCCTGGGGCACTTTTGAAATTTGAATAAGATTTATGTAATCAGTCTTTTAGGTTT…	pJK590#08	TTGAAGACAATGCTTCCGATATGTCAATTATTAGC&TTGAAGACAACCATTGTATCGATAATTGTAAATG;ATGGCAGCTCACAGCTCAACTCTCACCATATCCATACTTCTCATGCTCATCTTCTCCACCTTATCCTC&AGCAGAGGATAAGGTGGAGAAGATGAGCATGAGAAGTATGGATATGGTGAGAGTTGAGCTGTGAGCTG	-
pJK590#09	pL2M-P19-2x35S::C14_DQ	GAACACTCTGTGCCGAATTCGGATCCAGCGGTCCTGCTGAGCCTCGACATGTTGTCGCAAAATTCGCCCTGGACCCGCCCAACGATTTGTCGTCACTGTCAAGGTTTGACCTGCACTTCATTTGGGGCCCACATACACCAAAAAAATGCTGCATAATTCTCGGGGCAGCAAGTCGGTTACCCGGCCGCCGTGCTGGACCGGGTTGAATGGTGCCCGTAACTTTCGGTAGAGCGGACGGCCAATACTCAACTTCAAGGAATCTCACCCATGCGCGCCGGCGGGGAACCGGAGTTCCCTTCAGTGAGCGTTATTAGTTCGCCGCTCGGTGTGTCGTAGATACTAGCCCCTGGGGCACTTTTGAAATTTGAATAAGATTTATGTAATCAGTCTTTTAGGTTT…	Synthesis	TTGGTCTCAAGGTTCCGATATGTCAATTATTAGCTACGACGAGACACATATTCACCGTCGTACCGACGATGAAGTCTCGGCGTTGTACGAGTCCTGGCTAATCGAGCACGGAAAATCGTACAACGCCTTAGGAGAAAAGGATAAGAGATTTCAGATCTTCAAGGATAACTTGAGATACATAGACGAACAGAACTCTGTTCCGAATCAGAGTTATAAGCTCGGATTGACGAAATTCGCCGATCTGACTAATGAGGAGTACAGGTCGATTTACTTGGGAACGAAGAGTTCCGGTGACCGGAAAAAGTTATCGAAGAACAAAAGTGATCGGTATCTTCCTAAAGTTGGGGATAGCTTGCCGGAATCAATTGACTGGAGAGAAAAAGGTGTGCTTGTTGGTGT…	pJK497
pJK590#14	pL2M-P19-2x35S::C14_DT	GAACACTCTGTGCCGAATTCGGATCCAGCGGTCCTGCTGAGCCTCGACATGTTGTCGCAAAATTCGCCCTGGACCCGCCCAACGATTTGTCGTCACTGTCAAGGTTTGACCTGCACTTCATTTGGGGCCCACATACACCAAAAAAATGCTGCATAATTCTCGGGGCAGCAAGTCGGTTACCCGGCCGCCGTGCTGGACCGGGTTGAATGGTGCCCGTAACTTTCGGTAGAGCGGACGGCCAATACTCAACTTCAAGGAATCTCACCCATGCGCGCCGGCGGGGAACCGGAGTTCCCTTCAGTGAGCGTTATTAGTTCGCCGCTCGGTGTGTCGTAGATACTAGCCCCTGGGGCACTTTTGAAATTTGAATAAGATTTATGTAATCAGTCTTTTAGGTTT…	Synthesis	TTGGTCTCAAGGTTCCGATATGTCAATTATTAGCTACGACGAGACACATATTCACCGTCGTACCGACGATGAAGTCTCGGCGTTGTACGAGTCCTGGCTAATCGAGCACGGAAAATCGTACAACGCCTTAGGAGAAAAGGATAAGAGATTTCAGATCTTCAAGGATAACTTGAGATACATAGACGAACAGAACTCTGTTCCGAATCAGAGTTATAAGCTCGGATTGACGAAATTCGCCGATCTGACTAATGAGGAGTACAGGTCGATTTACTTGGGAACGAAGAGTTCCGGTGACCGGAAAAAGTTATCGAAGAACAAAAGTGATCGGTATCTTCCTAAAGTTGGGGATAGCTTGCCGGAATCAATTGACTGGAGAGAAAAAGGTGTGCTTGTTGGTGT…	pJK497
pJK590#14_SP	pL2M-P19-2x35S::C14_DT	GAACACTCTGTGCCGAATTCGGATCCAGCGGTCCTGCTGAGCCTCGACATGTTGTCGCAAAATTCGCCCTGGACCCGCCCAACGATTTGTCGTCACTGTCAAGGTTTGACCTGCACTTCATTTGGGGCCCACATACACCAAAAAAATGCTGCATAATTCTCGGGGCAGCAAGTCGGTTACCCGGCCGCCGTGCTGGACCGGGTTGAATGGTGCCCGTAACTTTCGGTAGAGCGGACGGCCAATACTCAACTTCAAGGAATCTCACCCATGCGCGCCGGCGGGGAACCGGAGTTCCCTTCAGTGAGCGTTATTAGTTCGCCGCTCGGTGTGTCGTAGATACTAGCCCCTGGGGCACTTTTGAAATTTGAATAAGATTTATGTAATCAGTCTTTTAGGTTT…	pJK590#14	TTGAAGACAATGCTTCCGATATGTCAATTATTAGC&TTGAAGACAACCATTGTATCGATAATTGTAAATG;ATGGCAGCTCACAGCTCAACTCTCACCATATCCATACTTCTCATGCTCATCTTCTCCACCTTATCCTC&AGCAGAGGATAAGGTGGAGAAGATGAGCATGAGAAGTATGGATATGGTGAGAGTTGAGCTGTGAGCTG	-
pJK593	pL2M-P19-2x35S::gNbPip1c	GAACACTCTGTGCCGAATTCGGATCCAGCGGTCCTGCTGAGCCTCGACATGTTGTCGCAAAATTCGCCCTGGACCCGCCCAACGATTTGTCGTCACTGTCAAGGTTTGACCTGCACTTCATTTGGGGCCCACATACACCAAAAAAATGCTGCATAATTCTCGGGGCAGCAAGTCGGTTACCCGGCCGCCGTGCTGGACCGGGTTGAATGGTGCCCGTAACTTTCGGTAGAGCGGACGGCCAATACTCAACTTCAAGGAATCTCACCCATGCGCGCCGGCGGGGAACCGGAGTTCCCTTCAGTGAGCGTTATTAGTTCGCCGCTCGGTGTGTCGTAGATACTAGCCCCTGGGGCACTTTTGAAATTTGAATAAGATTTATGTAATCAGTCTTTTAGGTTT…	pJK135p	TTGAAGACAAGCTTCTTTCCCAACTGTTTG&TTGAAGACAACAATTTTCATGTATCCTTCCTCAC;ATTGTTAGAGATGCCGGTGATGAAGGTGGCCATTGTGGCATTGCCCAGGTT&AAGCAACCTGGGCAATGCCACAATGGCCACCTTCATCACCGGCATCTCTAA	-
pJK596	pL2M-P19-2x35S::NbRcr3aC_H151R	AATGGGATTTGTTCTCTTTTCACAATTGCCTTCATTTCTTCTTGTCTCTACACTTCTCTTATTCCTAGTAATATCCCACTCTTGCCGTGCAGGTAAGTTTCTGCTTCTACCTTTGATATATATATAATAATTATCATTAATTAGTAGTAATATAATATTTCAAATATTTTTTTCAAAATAAAAGAATGTAGTATATAGCAATTGCTTTTCTGTAGTTTATAAGTGTGTATATTTTAATTTATAACTTTTCTAATATATGACCAAAATTTGTTGATGTGCAGGAGGTCGCAACCTGCAGCCAGCTGAATTGTCTGTGTCTGAGAGACACGAGCTGTGGATGGCACGTCATGGACGAGTTTACAAGGATGAAGCAGAAAAAGGAAAACGACTCATGATATT…	pJK432	TTGAAGACAACGATGTGGATGTTGCTGGGCATTC&TTGAAGACAAATCGACCTTGATACTTCACTGCAG	-
pJK596-V	pL2M-P19-2x35S::NbRcr3aC_H151V	AATGGGATTTGTTCTCTTTTCACAATTGCCTTCATTTCTTCTTGTCTCTACACTTCTCTTATTCCTAGTAATATCCCACTCTTGCCGTGCAGGTAAGTTTCTGCTTCTACCTTTGATATATATATAATAATTATCATTAATTAGTAGTAATATAATATTTCAAATATTTTTTTCAAAATAAAAGAATGTAGTATATAGCAATTGCTTTTCTGTAGTTTATAAGTGTGTATATTTTAATTTATAACTTTTCTAATATATGACCAAAATTTGTTGATGTGCAGGAGGTCGCAACCTGCAGCCAGCTGAATTGTCTGTGTCTGAGAGACACGAGCTGTGGATGGCACGTCATGGACGAGTTTACAAGGATGAAGCAGAAAAAGGAAAACGACTCATGATATT…	pJK432	TTGAAGACAAGTATGTGGATGTTGCTGGGCATTC&TTGAAGACAAATACACCTTGATACTTCACTGCAGTGAC	-
pJK597	pL2M-P19-2x35S::NbRcr3aC_H151R_G194N	AATGGGATTTGTTCTCTTTTCACAATTGCCTTCATTTCTTCTTGTCTCTACACTTCTCTTATTCCTAGTAATATCCCACTCTTGCCGTGCAGGTAAGTTTCTGCTTCTACCTTTGATATATATATAATAATTATCATTAATTAGTAGTAATATAATATTTCAAATATTTTTTTCAAAATAAAAGAATGTAGTATATAGCAATTGCTTTTCTGTAGTTTATAAGTGTGTATATTTTAATTTATAACTTTTCTAATATATGACCAAAATTTGTTGATGTGCAGGAGGTCGCAACCTGCAGCCAGCTGAATTGTCTGTGTCTGAGAGACACGAGCTGTGGATGGCACGTCATGGACGAGTTTACAAGGATGAAGCAGAAAAAGGAAAACGACTCATGATATT…	pJK483	TTGAAGACAACGATGTGGATGTTGCTGGGCATTC&TTGAAGACAAATCGACCTTGATACTTCACTGCAG	-
pJK597-V	pL2M-P19-2x35S::NbRcr3aC_H151V_G194N	AATGGGATTTGTTCTCTTTTCACAATTGCCTTCATTTCTTCTTGTCTCTACACTTCTCTTATTCCTAGTAATATCCCACTCTTGCCGTGCAGGTAAGTTTCTGCTTCTACCTTTGATATATATATAATAATTATCATTAATTAGTAGTAATATAATATTTCAAATATTTTTTTCAAAATAAAAGAATGTAGTATATAGCAATTGCTTTTCTGTAGTTTATAAGTGTGTATATTTTAATTTATAACTTTTCTAATATATGACCAAAATTTGTTGATGTGCAGGAGGTCGCAACCTGCAGCCAGCTGAATTGTCTGTGTCTGAGAGACACGAGCTGTGGATGGCACGTCATGGACGAGTTTACAAGGATGAAGCAGAAAAAGGAAAACGACTCATGATATT…	pJK483	TTGAAGACAAGTATGTGGATGTTGCTGGGCATTC&TTGAAGACAAATACACCTTGATACTTCACTGCAGTGAC	-
pJK598	pL2M-P19-2x35S::Rcr3pim_Q284D	GAACACTCTGTGCCGAATTCGGATCCAGCGGTCCTGCTGAGCCTCGACATGTTGTCGCAAAATTCGCCCTGGACCCGCCCAACGATTTGTCGTCACTGTCAAGGTTTGACCTGCACTTCATTTGGGGCCCACATACACCAAAAAAATGCTGCATAATTCTCGGGGCAGCAAGTCGGTTACCCGGCCGCCGTGCTGGACCGGGTTGAATGGTGCCCGTAACTTTCGGTAGAGCGGACGGCCAATACTCAACTTCAAGGAATCTCACCCATGCGCGCCGGCGGGGAACCGGAGTTCCCTTCAGTGAGCGTTATTAGTTCGCCGCTCGGTGTGTCGTAGATACTAGCCCCTGGGGCACTTTTGAAATTTGAATAAGATTTATGTAATCAGTCTTTTAGGTTT…	pJK284	TTGAAGACAAGATATTAACCATGCTGTAACAGCG&TTGAAGACAATATCATCGGCACAGTTTCCGTCATAAG	-
pJK599	pL2M-P19-2x35S::Rcr3pim_R151D	GAACACTCTGTGCCGAATTCGGATCCAGCGGTCCTGCTGAGCCTCGACATGTTGTCGCAAAATTCGCCCTGGACCCGCCCAACGATTTGTCGTCACTGTCAAGGTTTGACCTGCACTTCATTTGGGGCCCACATACACCAAAAAAATGCTGCATAATTCTCGGGGCAGCAAGTCGGTTACCCGGCCGCCGTGCTGGACCGGGTTGAATGGTGCCCGTAACTTTCGGTAGAGCGGACGGCCAATACTCAACTTCAAGGAATCTCACCCATGCGCGCCGGCGGGGAACCGGAGTTCCCTTCAGTGAGCGTTATTAGTTCGCCGCTCGGTGTGTCGTAGATACTAGCCCCTGGGGCACTTTTGAAATTTGAATAAGATTTATGTAATCAGTCTTTTAGGTTT…	pJK284	TTGAAGACAAGATTGTGGATGTTGCTGGGCGTT&TTGAAGACAAAATCACCTTGATGTTTCACTTGAGTG	-
pJK601	pL2M-P19-2x35S::Rcr3pim_Q284R	GAACACTCTGTGCCGAATTCGGATCCAGCGGTCCTGCTGAGCCTCGACATGTTGTCGCAAAATTCGCCCTGGACCCGCCCAACGATTTGTCGTCACTGTCAAGGTTTGACCTGCACTTCATTTGGGGCCCACATACACCAAAAAAATGCTGCATAATTCTCGGGGCAGCAAGTCGGTTACCCGGCCGCCGTGCTGGACCGGGTTGAATGGTGCCCGTAACTTTCGGTAGAGCGGACGGCCAATACTCAACTTCAAGGAATCTCACCCATGCGCGCCGGCGGGGAACCGGAGTTCCCTTCAGTGAGCGTTATTAGTTCGCCGCTCGGTGTGTCGTAGATACTAGCCCCTGGGGCACTTTTGAAATTTGAATAAGATTTATGTAATCAGTCTTTTAGGTTT…	pJK284	TTGAAGACAACGAATTAACCATGCTGTAACAGC&TTGAAGACAATTCGATCGGCACAGTTTCCGTC	-
pJK603	pL2M-P19-2x35S::Pip1_D148N	GAACACTCTGTGCCGAATTCGGATCCAGCGGTCCTGCTGAGCCTCGACATGTTGTCGCAAAATTCGCCCTGGACCCGCCCAACGATTTGTCGTCACTGTCAAGGTTTGACCTGCACTTCATTTGGGGCCCACATACACCAAAAAAATGCTGCATAATTCTCGGGGCAGCAAGTCGGTTACCCGGCCGCCGTGCTGGACCGGGTTGAATGGTGCCCGTAACTTTCGGTAGAGCGGACGGCCAATACTCAACTTCAAGGAATCTCACCCATGCGCGCCGGCGGGGAACCGGAGTTCCCTTCAGTGAGCGTTATTAGTTCGCCGCTCGGTGTGTCGTAGATACTAGCCCCTGGGGCACTTTTGAAATTTGAATAAGATTTATGTAATCAGTCTTTTAGGTTT…	pJK488	TTGAAGACAAGAATCAAGGTGTATGTGGATGTTG&TTGAAGACAAATTCTTGACTCCTGTGACACTCC	-
pJK603-H	pL2M-P19-2x35S::Pip1_D148H	GAACACTCTGTGCCGAATTCGGATCCAGCGGTCCTGCTGAGCCTCGACATGTTGTCGCAAAATTCGCCCTGGACCCGCCCAACGATTTGTCGTCACTGTCAAGGTTTGACCTGCACTTCATTTGGGGCCCACATACACCAAAAAAATGCTGCATAATTCTCGGGGCAGCAAGTCGGTTACCCGGCCGCCGTGCTGGACCGGGTTGAATGGTGCCCGTAACTTTCGGTAGAGCGGACGGCCAATACTCAACTTCAAGGAATCTCACCCATGCGCGCCGGCGGGGAACCGGAGTTCCCTTCAGTGAGCGTTATTAGTTCGCCGCTCGGTGTGTCGTAGATACTAGCCCCTGGGGCACTTTTGAAATTTGAATAAGATTTATGTAATCAGTCTTTTAGGTTT…	pJK488	TTGAAGACAAGCATCAAGGTGTATGTGGATGTTG&TTGAAGACAAGATGCTTGACTCCTGTGACACTCC	-
pJK608	pL2M-P19-2x35S::Pip1_D148N_R284Q	GAACACTCTGTGCCGAATTCGGATCCAGCGGTCCTGCTGAGCCTCGACATGTTGTCGCAAAATTCGCCCTGGACCCGCCCAACGATTTGTCGTCACTGTCAAGGTTTGACCTGCACTTCATTTGGGGCCCACATACACCAAAAAAATGCTGCATAATTCTCGGGGCAGCAAGTCGGTTACCCGGCCGCCGTGCTGGACCGGGTTGAATGGTGCCCGTAACTTTCGGTAGAGCGGACGGCCAATACTCAACTTCAAGGAATCTCACCCATGCGCGCCGGCGGGGAACCGGAGTTCCCTTCAGTGAGCGTTATTAGTTCGCCGCTCGGTGTGTCGTAGATACTAGCCCCTGGGGCACTTTTGAAATTTGAATAAGATTTATGTAATCAGTCTTTTAGGTTT…	pJK584	TTGAAGACAAGAATCAAGGTGTATGTGGATGTTG&TTGAAGACAAATTCTTGACTCCTGTGACACTCC	-
pJK608-H	pL2M-P19-2x35S::Pip1_D148H_R284Q	GAACACTCTGTGCCGAATTCGGATCCAGCGGTCCTGCTGAGCCTCGACATGTTGTCGCAAAATTCGCCCTGGACCCGCCCAACGATTTGTCGTCACTGTCAAGGTTTGACCTGCACTTCATTTGGGGCCCACATACACCAAAAAAATGCTGCATAATTCTCGGGGCAGCAAGTCGGTTACCCGGCCGCCGTGCTGGACCGGGTTGAATGGTGCCCGTAACTTTCGGTAGAGCGGACGGCCAATACTCAACTTCAAGGAATCTCACCCATGCGCGCCGGCGGGGAACCGGAGTTCCCTTCAGTGAGCGTTATTAGTTCGCCGCTCGGTGTGTCGTAGATACTAGCCCCTGGGGCACTTTTGAAATTTGAATAAGATTTATGTAATCAGTCTTTTAGGTTT…	pJK584	TTGAAGACAAGCATCAAGGTGTATGTGGATGTTG&TTGAAGACAAGATGCTTGACTCCTGTGACACTCC	-
pJK609	pL2M-P19-2x35S::Pip1_D148N_V151R	GAACACTCTGTGCCGAATTCGGATCCAGCGGTCCTGCTGAGCCTCGACATGTTGTCGCAAAATTCGCCCTGGACCCGCCCAACGATTTGTCGTCACTGTCAAGGTTTGACCTGCACTTCATTTGGGGCCCACATACACCAAAAAAATGCTGCATAATTCTCGGGGCAGCAAGTCGGTTACCCGGCCGCCGTGCTGGACCGGGTTGAATGGTGCCCGTAACTTTCGGTAGAGCGGACGGCCAATACTCAACTTCAAGGAATCTCACCCATGCGCGCCGGCGGGGAACCGGAGTTCCCTTCAGTGAGCGTTATTAGTTCGCCGCTCGGTGTGTCGTAGATACTAGCCCCTGGGGCACTTTTGAAATTTGAATAAGATTTATGTAATCAGTCTTTTAGGTTT…	pJK559	TTGAAGACAAGAATCAAGGTCGATGTGGATGTTG&TTGAAGACAAATTCTTGACTCCTGTGACACTCC	-
pJK609-H	pL2M-P19-2x35S::Pip1_D148H_V151R	GAACACTCTGTGCCGAATTCGGATCCAGCGGTCCTGCTGAGCCTCGACATGTTGTCGCAAAATTCGCCCTGGACCCGCCCAACGATTTGTCGTCACTGTCAAGGTTTGACCTGCACTTCATTTGGGGCCCACATACACCAAAAAAATGCTGCATAATTCTCGGGGCAGCAAGTCGGTTACCCGGCCGCCGTGCTGGACCGGGTTGAATGGTGCCCGTAACTTTCGGTAGAGCGGACGGCCAATACTCAACTTCAAGGAATCTCACCCATGCGCGCCGGCGGGGAACCGGAGTTCCCTTCAGTGAGCGTTATTAGTTCGCCGCTCGGTGTGTCGTAGATACTAGCCCCTGGGGCACTTTTGAAATTTGAATAAGATTTATGTAATCAGTCTTTTAGGTTT…	pJK559	TTGAAGACAAGCATCAAGGTCGATGTGGATGTTG&TTGAAGACAAGATGCTTGACTCCTGTGACACTCC	-
pJK610	pL2M-P19-2x35S::Pip1_D148N_V151R_R284Q	GAACACTCTGTGCCGAATTCGGATCCAGCGGTCCTGCTGAGCCTCGACATGTTGTCGCAAAATTCGCCCTGGACCCGCCCAACGATTTGTCGTCACTGTCAAGGTTTGACCTGCACTTCATTTGGGGCCCACATACACCAAAAAAATGCTGCATAATTCTCGGGGCAGCAAGTCGGTTACCCGGCCGCCGTGCTGGACCGGGTTGAATGGTGCCCGTAACTTTCGGTAGAGCGGACGGCCAATACTCAACTTCAAGGAATCTCACCCATGCGCGCCGGCGGGGAACCGGAGTTCCCTTCAGTGAGCGTTATTAGTTCGCCGCTCGGTGTGTCGTAGATACTAGCCCCTGGGGCACTTTTGAAATTTGAATAAGATTTATGTAATCAGTCTTTTAGGTTT…	pJK577	TTGAAGACAAGAATCAAGGTCGATGTGGATGTTG&TTGAAGACAAATTCTTGACTCCTGTGACACTCC	-
pJK610-H	pL2M-P19-2x35S::Pip1_D148H_V151R_R284Q	GAACACTCTGTGCCGAATTCGGATCCAGCGGTCCTGCTGAGCCTCGACATGTTGTCGCAAAATTCGCCCTGGACCCGCCCAACGATTTGTCGTCACTGTCAAGGTTTGACCTGCACTTCATTTGGGGCCCACATACACCAAAAAAATGCTGCATAATTCTCGGGGCAGCAAGTCGGTTACCCGGCCGCCGTGCTGGACCGGGTTGAATGGTGCCCGTAACTTTCGGTAGAGCGGACGGCCAATACTCAACTTCAAGGAATCTCACCCATGCGCGCCGGCGGGGAACCGGAGTTCCCTTCAGTGAGCGTTATTAGTTCGCCGCTCGGTGTGTCGTAGATACTAGCCCCTGGGGCACTTTTGAAATTTGAATAAGATTTATGTAATCAGTCTTTTAGGTTT…	pJK577	TTGAAGACAAGCATCAAGGTCGATGTGGATGTTG&TTGAAGACAAGATGCTTGACTCCTGTGACACTCC	-
pJK611	pL2M-P19-2x35S::NbRcr3res_Y148D	AATGGGATTTGTTCTCTTTTCACAATTGCCTTCATTTCTTCTTGTCTCTACACTTCTCTTATTCCTAGTAATATCCCACTCTTGCCGTGCAGGTAAGTTTCTGCTTCTACCTTTGATATATATATAATAATTATCATTAATTAGTAGTAATATAATATTTCAAATATTTTTTTCAAAATAAAAGAATGTAGTATATAGCAATTGCTTTTCTGTAGTTTATAAGTGTGTATATTTTAATTTATAACTTTTCTAATATATGACCAAAATTTGTTGATGTGCAGGAGGTCGCAACCTGCAGCCAGCTGAATTGTCTGTGTCTGAGAGACACGAGCTGTGGATGGCACGTCATGGACGAGTTTACAAGGATGAAGCAGAAAAAGGAAAACGACTCATGATATT…	pJK432	TTGAAGACAAGGATCAAGGTCACTGTGGATGTTG&TTGAAGACAAATCCTTCACTGCAGTGACAGC	-
pJK612	pL2M-P19-2x35S::NbRcr3res_Y148D_G194N	AATGGGATTTGTTCTCTTTTCACAATTGCCTTCATTTCTTCTTGTCTCTACACTTCTCTTATTCCTAGTAATATCCCACTCTTGCCGTGCAGGTAAGTTTCTGCTTCTACCTTTGATATATATATAATAATTATCATTAATTAGTAGTAATATAATATTTCAAATATTTTTTTCAAAATAAAAGAATGTAGTATATAGCAATTGCTTTTCTGTAGTTTATAAGTGTGTATATTTTAATTTATAACTTTTCTAATATATGACCAAAATTTGTTGATGTGCAGGAGGTCGCAACCTGCAGCCAGCTGAATTGTCTGTGTCTGAGAGACACGAGCTGTGGATGGCACGTCATGGACGAGTTTACAAGGATGAAGCAGAAAAAGGAAAACGACTCATGATATT…	pJK483	TTGAAGACAAGGATCAAGGTCACTGTGGATGTTG&TTGAAGACAAATCCTTCACTGCAGTGACAGC	-
pJK619	pL2M-P19-2x35S::Rcr3pim_H148D_N194D_Q284R	GAACACTCTGTGCCGAATTCGGATCCAGCGGTCCTGCTGAGCCTCGACATGTTGTCGCAAAATTCGCCCTGGACCCGCCCAACGATTTGTCGTCACTGTCAAGGTTTGACCTGCACTTCATTTGGGGCCCACATACACCAAAAAAATGCTGCATAATTCTCGGGGCAGCAAGTCGGTTACCCGGCCGCCGTGCTGGACCGGGTTGAATGGTGCCCGTAACTTTCGGTAGAGCGGACGGCCAATACTCAACTTCAAGGAATCTCACCCATGCGCGCCGGCGGGGAACCGGAGTTCCCTTCAGTGAGCGTTATTAGTTCGCCGCTCGGTGTGTCGTAGATACTAGCCCCTGGGGCACTTTTGAAATTTGAATAAGATTTATGTAATCAGTCTTTTAGGTTT…	pJK585	TTGAAGACAAGATCAAGGTCGATGTGGATGTTG&TTGAAGACAAGATCTTTCACTTGAGTGACAGCC	-
pJK620	pL2M-P19-2x35S::Rcr3pim_H148D	GAACACTCTGTGCCGAATTCGGATCCAGCGGTCCTGCTGAGCCTCGACATGTTGTCGCAAAATTCGCCCTGGACCCGCCCAACGATTTGTCGTCACTGTCAAGGTTTGACCTGCACTTCATTTGGGGCCCACATACACCAAAAAAATGCTGCATAATTCTCGGGGCAGCAAGTCGGTTACCCGGCCGCCGTGCTGGACCGGGTTGAATGGTGCCCGTAACTTTCGGTAGAGCGGACGGCCAATACTCAACTTCAAGGAATCTCACCCATGCGCGCCGGCGGGGAACCGGAGTTCCCTTCAGTGAGCGTTATTAGTTCGCCGCTCGGTGTGTCGTAGATACTAGCCCCTGGGGCACTTTTGAAATTTGAATAAGATTTATGTAATCAGTCTTTTAGGTTT…	pJK284	TTGAAGACAAGATCAAGGTCGATGTGGATGTTG&TTGAAGACAAGATCTTTCACTTGAGTGACAGCC	-
pJK621	pL2M-P19-2x35S::Rcr3pim_H148D_N194D	GAACACTCTGTGCCGAATTCGGATCCAGCGGTCCTGCTGAGCCTCGACATGTTGTCGCAAAATTCGCCCTGGACCCGCCCAACGATTTGTCGTCACTGTCAAGGTTTGACCTGCACTTCATTTGGGGCCCACATACACCAAAAAAATGCTGCATAATTCTCGGGGCAGCAAGTCGGTTACCCGGCCGCCGTGCTGGACCGGGTTGAATGGTGCCCGTAACTTTCGGTAGAGCGGACGGCCAATACTCAACTTCAAGGAATCTCACCCATGCGCGCCGGCGGGGAACCGGAGTTCCCTTCAGTGAGCGTTATTAGTTCGCCGCTCGGTGTGTCGTAGATACTAGCCCCTGGGGCACTTTTGAAATTTGAATAAGATTTATGTAATCAGTCTTTTAGGTTT…	pJK443	TTGAAGACAAGATCAAGGTCGATGTGGATGTTG&TTGAAGACAAGATCTTTCACTTGAGTGACAGCC	-
pJK622	pL2M-P19-2x35S::Rcr3pim_H148D_R151V_N194D_Q284R	GAACACTCTGTGCCGAATTCGGATCCAGCGGTCCTGCTGAGCCTCGACATGTTGTCGCAAAATTCGCCCTGGACCCGCCCAACGATTTGTCGTCACTGTCAAGGTTTGACCTGCACTTCATTTGGGGCCCACATACACCAAAAAAATGCTGCATAATTCTCGGGGCAGCAAGTCGGTTACCCGGCCGCCGTGCTGGACCGGGTTGAATGGTGCCCGTAACTTTCGGTAGAGCGGACGGCCAATACTCAACTTCAAGGAATCTCACCCATGCGCGCCGGCGGGGAACCGGAGTTCCCTTCAGTGAGCGTTATTAGTTCGCCGCTCGGTGTGTCGTAGATACTAGCCCCTGGGGCACTTTTGAAATTTGAATAAGATTTATGTAATCAGTCTTTTAGGTTT…	pJK583	TTGAAGACAAGATCAAGGTGTATGTGGATGTTG&TTGAAGACAAGATCTTTCACTTGAGTGACAGCC	-
pJK626-01	pL2M-P19-2x35S::Solyc07g041900.2_Cyp3_CDS	GAACACTCTGTGCCGAATTCGGATCCAGCGGTCCTGCTGAGCCTCGACATGTTGTCGCAAAATTCGCCCTGGACCCGCCCAACGATTTGTCGTCACTGTCAAGGTTTGACCTGCACTTCATTTGGGGCCCACATACACCAAAAAAATGCTGCATAATTCTCGGGGCAGCAAGTCGGTTACCCGGCCGCCGTGCTGGACCGGGTTGAATGGTGCCCGTAACTTTCGGTAGAGCGGACGGCCAATACTCAACTTCAAGGAATCTCACCCATGCGCGCCGGCGGGGAACCGGAGTTCCCTTCAGTGAGCGTTATTAGTTCGCCGCTCGGTGTGTCGTAGATACTAGCCCCTGGGGCACTTTTGAAATTTGAATAAGATTTATGTAATCAGTCTTTTAGGTTT…	Synthesis	TTGGTCTCAAATGTCACGTCTTTCGCTCGTATTGATTCTCGTCGCCGGCCTTTTCGCTACTGCACTTGCCGGTCCGGCGACCTTCGCTGATAAGAATCCGATCAGGCAAGTCGTATTTCCCGATGAGCTGGAGAACGGGATTCTTCAAGTCGTCGGCCAGACTCGCAGTGCTCTCTCCTTCGCTCGCTTTGCTATCAGGCATCGGAAAAGGTATGACTCCGTTGAAGAGATCAAGCAAAGGTTTGAGATATTTTTGGACAATCTGAAGATGATCCGATCGCATAACAGAAAAGGACTATCATACAAACTCGGTATCAATGAGTTTACCGACCTAACATGGGATGAGTTCCGTAAACACAAGTTGGGGGCATCTCAAAACTGTTCTGCCACCACAAAGGG…	pJK268c, pICH51288, pICH41414
pJK626-02	pL2M-P19-2x35S::Solyc07g041900.2_Cyp3_K151Q	GAACACTCTGTGCCGAATTCGGATCCAGCGGTCCTGCTGAGCCTCGACATGTTGTCGCAAAATTCGCCCTGGACCCGCCCAACGATTTGTCGTCACTGTCAAGGTTTGACCTGCACTTCATTTGGGGCCCACATACACCAAAAAAATGCTGCATAATTCTCGGGGCAGCAAGTCGGTTACCCGGCCGCCGTGCTGGACCGGGTTGAATGGTGCCCGTAACTTTCGGTAGAGCGGACGGCCAATACTCAACTTCAAGGAATCTCACCCATGCGCGCCGGCGGGGAACCGGAGTTCCCTTCAGTGAGCGTTATTAGTTCGCCGCTCGGTGTGTCGTAGATACTAGCCCCTGGGGCACTTTTGAAATTTGAATAAGATTTATGTAATCAGTCTTTTAGGTTT…	Synthesis	TTGGTCTCAAATGTCACGTCTTTCGCTCGTATTGATTCTCGTCGCCGGCCTTTTCGCTACTGCACTTGCCGGTCCGGCGACCTTCGCTGATAAGAATCCGATCAGGCAAGTCGTATTTCCCGATGAGCTGGAGAACGGGATTCTTCAAGTCGTCGGCCAGACTCGCAGTGCTCTCTCCTTCGCTCGCTTTGCTATCAGGCATCGGAAAAGGTATGACTCCGTTGAAGAGATCAAGCAAAGGTTTGAGATATTTTTGGACAATCTGAAGATGATCCGATCGCATAACAGAAAAGGACTATCATACAAACTCGGTATCAATGAGTTTACCGACCTAACATGGGATGAGTTCCGTAAACACAAGTTGGGGGCATCTCAAAACTGTTCTGCCACCACAAAGGG…	pJK268c, pICH51288, pICH41414
pJK626-04	pL2M-P19-2x35S::Solyc07g041900.2_Cyp3_D284R	GAACACTCTGTGCCGAATTCGGATCCAGCGGTCCTGCTGAGCCTCGACATGTTGTCGCAAAATTCGCCCTGGACCCGCCCAACGATTTGTCGTCACTGTCAAGGTTTGACCTGCACTTCATTTGGGGCCCACATACACCAAAAAAATGCTGCATAATTCTCGGGGCAGCAAGTCGGTTACCCGGCCGCCGTGCTGGACCGGGTTGAATGGTGCCCGTAACTTTCGGTAGAGCGGACGGCCAATACTCAACTTCAAGGAATCTCACCCATGCGCGCCGGCGGGGAACCGGAGTTCCCTTCAGTGAGCGTTATTAGTTCGCCGCTCGGTGTGTCGTAGATACTAGCCCCTGGGGCACTTTTGAAATTTGAATAAGATTTATGTAATCAGTCTTTTAGGTTT…	Synthesis	TTGGTCTCAAATGTCACGTCTTTCGCTCGTATTGATTCTCGTCGCCGGCCTTTTCGCTACTGCACTTGCCGGTCCGGCGACCTTCGCTGATAAGAATCCGATCAGGCAAGTCGTATTTCCCGATGAGCTGGAGAACGGGATTCTTCAAGTCGTCGGCCAGACTCGCAGTGCTCTCTCCTTCGCTCGCTTTGCTATCAGGCATCGGAAAAGGTATGACTCCGTTGAAGAGATCAAGCAAAGGTTTGAGATATTTTTGGACAATCTGAAGATGATCCGATCGCATAACAGAAAAGGACTATCATACAAACTCGGTATCAATGAGTTTACCGACCTAACATGGGATGAGTTCCGTAAACACAAGTTGGGGGCATCTCAAAACTGTTCTGCCACCACAAAGGG…	pJK268c, pICH51288, pICH41414
pJK632	pL2M-P19-2x35S::Rcr3pim_H148D_R151V_N194D	GAACACTCTGTGCCGAATTCGGATCCAGCGGTCCTGCTGAGCCTCGACATGTTGTCGCAAAATTCGCCCTGGACCCGCCCAACGATTTGTCGTCACTGTCAAGGTTTGACCTGCACTTCATTTGGGGCCCACATACACCAAAAAAATGCTGCATAATTCTCGGGGCAGCAAGTCGGTTACCCGGCCGCCGTGCTGGACCGGGTTGAATGGTGCCCGTAACTTTCGGTAGAGCGGACGGCCAATACTCAACTTCAAGGAATCTCACCCATGCGCGCCGGCGGGGAACCGGAGTTCCCTTCAGTGAGCGTTATTAGTTCGCCGCTCGGTGTGTCGTAGATACTAGCCCCTGGGGCACTTTTGAAATTTGAATAAGATTTATGTAATCAGTCTTTTAGGTTT…	pJK551	TTGAAGACAAGATCAAGGTGTATGTGGATGTTG&TTGAAGACAAGATCTTTCACTTGAGTGACAGCC	-
pJK662	pL2M-P19-2x35S::NbRcr3res_Y148D_H151V	AATGGGATTTGTTCTCTTTTCACAATTGCCTTCATTTCTTCTTGTCTCTACACTTCTCTTATTCCTAGTAATATCCCACTCTTGCCGTGCAGGTAAGTTTCTGCTTCTACCTTTGATATATATATAATAATTATCATTAATTAGTAGTAATATAATATTTCAAATATTTTTTTCAAAATAAAAGAATGTAGTATATAGCAATTGCTTTTCTGTAGTTTATAAGTGTGTATATTTTAATTTATAACTTTTCTAATATATGACCAAAATTTGTTGATGTGCAGGAGGTCGCAACCTGCAGCCAGCTGAATTGTCTGTGTCTGAGAGACACGAGCTGTGGATGGCACGTCATGGACGAGTTTACAAGGATGAAGCAGAAAAAGGAAAACGACTCATGATATT…	pJK611	TTGAAGACAAGGATCAAGGTCACTGTGGATGTTG&TTGAAGACAAATACACCTTGATCCTTCACTGCAGTGAC	-
pJK663	pL2M-P19-2x35S::NbRcr3res_Y148D_H151V_G194N	AATGGGATTTGTTCTCTTTTCACAATTGCCTTCATTTCTTCTTGTCTCTACACTTCTCTTATTCCTAGTAATATCCCACTCTTGCCGTGCAGGTAAGTTTCTGCTTCTACCTTTGATATATATATAATAATTATCATTAATTAGTAGTAATATAATATTTCAAATATTTTTTTCAAAATAAAAGAATGTAGTATATAGCAATTGCTTTTCTGTAGTTTATAAGTGTGTATATTTTAATTTATAACTTTTCTAATATATGACCAAAATTTGTTGATGTGCAGGAGGTCGCAACCTGCAGCCAGCTGAATTGTCTGTGTCTGAGAGACACGAGCTGTGGATGGCACGTCATGGACGAGTTTACAAGGATGAAGCAGAAAAAGGAAAACGACTCATGATATT…	pJK612	TTGAAGACAAGGATCAAGGTCACTGTGGATGTTG&TTGAAGACAAATACACCTTGATCCTTCACTGCAGTGAC	-
pJP001	pL0M-P5U-T7-LacO-T7 transl Strong RBS	GTGGCTCTTCAGTGGACGAAAGGGCCTCGTGATACGCCTATTTTTATAGGTTAATGTCATGATAATAATGGTTTCTTAGACGTCAGGTGGCACTTTTCGGGGAAATGTGCGCGGAACCCCTATTTGTTTATTTTTCTAAATACATTCAAATATGTATCCGCTCATGAGACAATAACCCTGATAAATGCTTCAATAATATTGAAAAAGGAAGAGTATGCGCTCACGCAACTGGTCCAGAACCTTGACCGAACGCAGCGGTGGTAACGGCGCAGTGGCGGTTTTCATGGCTTGTTATGACTGTTTTTTTGGGGTACAGTCTATGCCTCGGGCATCCAAGCAGCAAGCGCGTTACGCCGTGGGTCGATGTTTGATGTTATGGAGCAGCAACGATGTTACGCA…	Synthesis	TTGAAGACAAGGAGTAATACGACTCACTATAGGGGAATTGTGAGCGGATAACAATTCCCCTCTAGAAATAATTTTGTTTAACTTTAAGAAGGAGATATACAATGTTGTCTTCAA	pICH41295
pJP002	pL0M-3UT-T7 terminator	GTGGCTCTTCAGTGGACGAAAGGGCCTCGTGATACGCCTATTTTTATAGGTTAATGTCATGATAATAATGGTTTCTTAGACGTCAGGTGGCACTTTTCGGGGAAATGTGCGCGGAACCCCTATTTGTTTATTTTTCTAAATACATTCAAATATGTATCCGCTCATGAGACAATAACCCTGATAAATGCTTCAATAATATTGAAAAAGGAAGAGTATGCGCTCACGCAACTGGTCCAGAACCTTGACCGAACGCAGCGGTGGTAACGGCGCAGTGGCGGTTTTCATGGCTTGTTATGACTGTTTTTTTGGGGTACAGTCTATGCCTCGGGCATCCAAGCAGCAAGCGCGTTACGCCGTGGGTCGATGTTTGATGTTATGGAGCAGCAACGATGTTACGCA…	pET28b	TTGAAGACAAGCTTGGATCCGGCTGCTAACAAAGCCCGAAAGGAAGCTGAGTTGGCTGCTGCCACCGCTGAGCAATAACTAGCATAACCCCTTGGGGCCTCTAAACGGGTCTTGAGGGGTTTTTTGCTGAAAGGAGGAACTATATCCGGATCGCTTTGTCTTCAA	pICH41276
pJP003	pL0M-nsCDS1-Pip1 (DQ631808)	GTGGCTCTTCAGTGGACGAAAGGGCCTCGTGATACGCCTATTTTTATAGGTTAATGTCATGATAATAATGGTTTCTTAGACGTCAGGTGGCACTTTTCGGGGAAATGTGCGCGGAACCCCTATTTGTTTATTTTTCTAAATACATTCAAATATGTATCCGCTCATGAGACAATAACCCTGATAAATGCTTCAATAATATTGAAAAAGGAAGAGTATGCGCTCACGCAACTGGTCCAGAACCTTGACCGAACGCAGCGGTGGTAACGGCGCAGTGGCGGTTTTCATGGCTTGTTATGACTGTTTTTTTGGGGTACAGTCTATGCCTCGGGCATCCAAGCAGCAAGCGCGTTACGCCGTGGGTCGATGTTTGATGTTATGGAGCAGCAACGATGTTACGCA…	pJK007	TTGAAGACAAAGGTCGCAACTTAAAAGAATTATCCATGC&TTGAAGACAAAAGCTTAAGCAGTAGGGAACGACGCAACC	pICSL01004
pJP004	pL0M-nsCDS1-Rcr3pim (AF493232)	GTGGCTCTTCAGTGGACGAAAGGGCCTCGTGATACGCCTATTTTTATAGGTTAATGTCATGATAATAATGGTTTCTTAGACGTCAGGTGGCACTTTTCGGGGAAATGTGCGCGGAACCCCTATTTGTTTATTTTTCTAAATACATTCAAATATGTATCCGCTCATGAGACAATAACCCTGATAAATGCTTCAATAATATTGAAAAAGGAAGAGTATGCGCTCACGCAACTGGTCCAGAACCTTGACCGAACGCAGCGGTGGTAACGGCGCAGTGGCGGTTTTCATGGCTTGTTATGACTGTTTTTTTGGGGTACAGTCTATGCCTCGGGCATCCAAGCAGCAAGCGCGTTACGCCGTGGGTCGATGTTTGATGTTATGGAGCAGCAACGATGTTACGCA…	pJK006	TTGAAGACAAAAGCTTATGCTATGTTTGGATAAGATGACATC&TTGAAGACAAAGGTCGCAGCCAGCCAAAACTGTC	pICSL01004
pJP005	pL0M-nsCDS1-Rcr3lyc (AF493234)	GTGGCTCTTCAGTGGACGAAAGGGCCTCGTGATACGCCTATTTTTATAGGTTAATGTCATGATAATAATGGTTTCTTAGACGTCAGGTGGCACTTTTCGGGGAAATGTGCGCGGAACCCCTATTTGTTTATTTTTCTAAATACATTCAAATATGTATCCGCTCATGAGACAATAACCCTGATAAATGCTTCAATAATATTGAAAAAGGAAGAGTATGCGCTCACGCAACTGGTCCAGAACCTTGACCGAACGCAGCGGTGGTAACGGCGCAGTGGCGGTTTTCATGGCTTGTTATGACTGTTTTTTTGGGGTACAGTCTATGCCTCGGGCATCCAAGCAGCAAGCGCGTTACGCCGTGGGTCGATGTTTGATGTTATGGAGCAGCAACGATGTTACGCA…	pJK023	TTGAAGACAAAAGCTTATGCTATGTTTGGATAAGATGACATC&TTGAAGACAAAGGTCGCAGCCAGCCAAAACTGTC	pICSL01004
pSM001	pL0M-nsCDS1-Avr2_C53x	GTGGCTCTTCAGTGGACGAAAGGGCCTCGTGATACGCCTATTTTTATAGGTTAATGTCATGATAATAATGGTTTCTTAGACGTCAGGTGGCACTTTTCGGGGAAATGTGCGCGGAACCCCTATTTGTTTATTTTTCTAAATACATTCAAATATGTATCCGCTCATGAGACAATAACCCTGATAAATGCTTCAATAATATTGAAAAAGGAAGAGTATGCGCTCACGCAACTGGTCCAGAACCTTGACCGAACGCAGCGGTGGTAACGGCGCAGTGGCGGTTTTCATGGCTTGTTATGACTGTTTTTTTGGGGTACAGTCTATGCCTCGGGCATCCAAGCAGCAAGCGCGTTACGCCGTGGGTCGATGTTTGATGTTATGGAGCAGCAACGATGTTACGCA…	pJK019	TTGAAGACAAAGGTGCCAAAAAACTACCTGGCTGC&TTGAAGACAAAAGCTCAGCAAAGGTGATTACCCTGCAC	pICSL01004
pSM153	pET28b-T7::OmpA-6xHIS-Avr2_C53X	TGGCGAATGGGACGCGCCCTGTAGCGGCGCATTAAGCGCGGCGGGTGTGGTGGTTACGCGCAGCGTGACCGCTACACTTGCCAGCGCCCTAGCGCCCGCTCCTTTCGCTTTCTTCCCTTCCTTTCTCGCCACGTTCGCCGGCTTTCCCCGTCAAGCTCTAAATCGGGGGCTCCCTTTAGGGTTCCGATTTAGTGCTTTACGGCACCTCGACCCCAAAAAACTTGATTAGGGTGATGGTTCACGTAGTGGGCCATCGCCCTGATAGACGGTTTTTCGCCCTTTGACGTTGGAGTCCACGTTCTTTAATAGTGGACTCTTGTTCCAAACTGGAACAACACTCAACCCTATCTCGGTCTATTCTTTTGATTTATAAGGGATTTTGCCGATTTCGGCCTATTG…	-	-	pJK082, pJP001, pJK120,pSM001,pJP002
