# Supplementary material for: Evolution of a guarded decoy protease and its receptor in solanaceous plants
Source: Nat Commun. 2020 Sep 2;11:4393. doi: 10.1038/s41467-020-18069-5 (PMC7468133; doi:10.1038/s41467-020-18069-5)
Supplement: Supplementary file 8 — Source Data [file 41467_2020_18069_MOESM8_ESM.zip]

Archive with 3 entries (3 files):
- Fig3c.xlsx
- Fig3d.xlsx
- Source figures.pdf
