# Supplementary material for: Evolution of a guarded decoy protease and its receptor in solanaceous plants
Source: Nat Commun. 2020 Sep 2;11:4393. doi: 10.1038/s41467-020-18069-5 (PMC7468133; doi:10.1038/s41467-020-18069-5)
Supplement: Supplementary file 8 — Source Data [file 41467_2020_18069_MOESM8_ESM.zip › Fig3c.xlsx]

## Sheet: Raw
DPI	Pathogen	Treatment	Genotype	BiolRep	TechRep	CFU	dilutionfactor
0	Pto DC3000 dHopQ	-	WT	1	1	3	10
0	Pto DC3000 dHopQ	-	WT	1	2	3	10
0	Pto DC3000 dHopQ	-	WT	1	3	5	10
0	Pto DC3000 dHopQ	-	WT	2	1	15	1
0	Pto DC3000 dHopQ	-	WT	2	2	12	1
0	Pto DC3000 dHopQ	-	WT	2	3	13	1
0	Pto DC3000 dHopQ	-	WT	3	1	22	1
0	Pto DC3000 dHopQ	-	WT	3	2	20	1
0	Pto DC3000 dHopQ	-	WT	3	3	26	1
0	Pto DC3000 dHopQ	-	WT	4	1	6	10
0	Pto DC3000 dHopQ	-	WT	4	2	30	1
0	Pto DC3000 dHopQ	-	WT	4	3	30	1
0	Pto DC3000 dHopQ	-	pJK090_7-4	1	1	27	1
0	Pto DC3000 dHopQ	-	pJK090_7-4	1	2	28	1
0	Pto DC3000 dHopQ	-	pJK090_7-4	1	3	23	1
0	Pto DC3000 dHopQ	-	pJK090_7-4	2	1	25	1
0	Pto DC3000 dHopQ	-	pJK090_7-4	2	2	22	1
0	Pto DC3000 dHopQ	-	pJK090_7-4	2	3	16	1
0	Pto DC3000 dHopQ	-	pJK090_7-4	3	1	17	1
0	Pto DC3000 dHopQ	-	pJK090_7-4	3	2	16	1
0	Pto DC3000 dHopQ	-	pJK090_7-4	3	3	18	1
0	Pto DC3000 dHopQ	-	pJK090_7-4	4	1	31	1
0	Pto DC3000 dHopQ	-	pJK090_7-4	4	2	6	10
0	Pto DC3000 dHopQ	-	pJK090_7-4	4	3	25	1
1	Pto DC3000 dHopQ	-	WT	1	1	20	1000
1	Pto DC3000 dHopQ	-	WT	1	2	23	1000
1	Pto DC3000 dHopQ	-	WT	1	3	25	1000
1	Pto DC3000 dHopQ	-	WT	2	1	20	1000
1	Pto DC3000 dHopQ	-	WT	2	2	28	1000
1	Pto DC3000 dHopQ	-	WT	2	3	21	1000
1	Pto DC3000 dHopQ	-	WT	3	1	20	1000
1	Pto DC3000 dHopQ	-	WT	3	2	30	1000
1	Pto DC3000 dHopQ	-	WT	3	3	22	1000
1	Pto DC3000 dHopQ	-	WT	4	1	10	1000
1	Pto DC3000 dHopQ	-	WT	4	2	15	1000
1	Pto DC3000 dHopQ	-	WT	4	3	15	1000
1	Pto DC3000 dHopQ	-	pJK090_7-4	1	1	24	1000
1	Pto DC3000 dHopQ	-	pJK090_7-4	1	2	31	1000
1	Pto DC3000 dHopQ	-	pJK090_7-4	1	3	31	1000
1	Pto DC3000 dHopQ	-	pJK090_7-4	2	1	23	1000
1	Pto DC3000 dHopQ	-	pJK090_7-4	2	2	29	1000
1	Pto DC3000 dHopQ	-	pJK090_7-4	2	3	29	1000
1	Pto DC3000 dHopQ	-	pJK090_7-4	3	1	30	1000
1	Pto DC3000 dHopQ	-	pJK090_7-4	3	2	27	1000
1	Pto DC3000 dHopQ	-	pJK090_7-4	3	3	31	1000
1	Pto DC3000 dHopQ	-	pJK090_7-4	4	1	15	1000
1	Pto DC3000 dHopQ	-	pJK090_7-4	4	2	16	1000
1	Pto DC3000 dHopQ	-	pJK090_7-4	4	3	14	1000
2	Pto DC3000 dHopQ	-	WT	1	1	11	100000
2	Pto DC3000 dHopQ	-	WT	1	2	10	100000
2	Pto DC3000 dHopQ	-	WT	1	3	7	100000
2	Pto DC3000 dHopQ	-	WT	2	1	10	100000
2	Pto DC3000 dHopQ	-	WT	2	2	18	100000
2	Pto DC3000 dHopQ	-	WT	2	3	20	100000
2	Pto DC3000 dHopQ	-	WT	3	1	17	100000
2	Pto DC3000 dHopQ	-	WT	3	2	17	100000
2	Pto DC3000 dHopQ	-	WT	3	3	15	100000
2	Pto DC3000 dHopQ	-	WT	4	1	14	100000
2	Pto DC3000 dHopQ	-	WT	4	2	15	100000
2	Pto DC3000 dHopQ	-	WT	4	3	7	100000
2	Pto DC3000 dHopQ	-	pJK090_7-4	1	1	8	10000
2	Pto DC3000 dHopQ	-	pJK090_7-4	1	2	4	10000
2	Pto DC3000 dHopQ	-	pJK090_7-4	1	3	6	10000
2	Pto DC3000 dHopQ	-	pJK090_7-4	2	1	16	100000
2	Pto DC3000 dHopQ	-	pJK090_7-4	2	2	13	100000
2	Pto DC3000 dHopQ	-	pJK090_7-4	2	3	18	100000
2	Pto DC3000 dHopQ	-	pJK090_7-4	3	1	25	100000
2	Pto DC3000 dHopQ	-	pJK090_7-4	3	2	22	100000
2	Pto DC3000 dHopQ	-	pJK090_7-4	3	3	21	100000
2	Pto DC3000 dHopQ	-	pJK090_7-4	4	1	25	100000
2	Pto DC3000 dHopQ	-	pJK090_7-4	4	2	20	100000
2	Pto DC3000 dHopQ	-	pJK090_7-4	4	3	18	100000
3	Pto DC3000 dHopQ	-	WT	1	1	26	100000
3	Pto DC3000 dHopQ	-	WT	1	2	30	100000
3	Pto DC3000 dHopQ	-	WT	1	3	21	100000
3	Pto DC3000 dHopQ	-	WT	2	1	28	100000
3	Pto DC3000 dHopQ	-	WT	2	2	27	100000
3	Pto DC3000 dHopQ	-	WT	2	3	21	100000
3	Pto DC3000 dHopQ	-	WT	3	1	28	100000
3	Pto DC3000 dHopQ	-	WT	3	2	29	100000
3	Pto DC3000 dHopQ	-	WT	3	3	27	100000
3	Pto DC3000 dHopQ	-	WT	4	1	17	100000
3	Pto DC3000 dHopQ	-	WT	4	2	22	100000
3	Pto DC3000 dHopQ	-	WT	4	3	21	100000
3	Pto DC3000 dHopQ	-	pJK090_7-4	1	1	25	100000
3	Pto DC3000 dHopQ	-	pJK090_7-4	1	2	25	100000
3	Pto DC3000 dHopQ	-	pJK090_7-4	1	3	25	100000
3	Pto DC3000 dHopQ	-	pJK090_7-4	2	1	27	100000
3	Pto DC3000 dHopQ	-	pJK090_7-4	2	2	29	100000
3	Pto DC3000 dHopQ	-	pJK090_7-4	2	3	24	100000
3	Pto DC3000 dHopQ	-	pJK090_7-4	3	1	29	100000
3	Pto DC3000 dHopQ	-	pJK090_7-4	3	2	27	100000
3	Pto DC3000 dHopQ	-	pJK090_7-4	3	3	25	100000
3	Pto DC3000 dHopQ	-	pJK090_7-4	4	1	19	100000
3	Pto DC3000 dHopQ	-	pJK090_7-4	4	2	21	100000
3	Pto DC3000 dHopQ	-	pJK090_7-4	4	3	19	100000

## Sheet: Dilution
Dilution	Factor
A	1		Cfu/cm^2	2.355
B	10
C	100
D	1000
E	10000
F	100000
G	1000000
H	10000000
