# Supplementary material for: Evolution of a guarded decoy protease and its receptor in solanaceous plants
Source: Nat Commun. 2020 Sep 2;11:4393. doi: 10.1038/s41467-020-18069-5 (PMC7468133; doi:10.1038/s41467-020-18069-5)
Supplement: Supplementary file 8 — Source Data [file 41467_2020_18069_MOESM8_ESM.zip › Fig3d.xlsx]

## Sheet: Raw
DPI	Pathogen	Treatment	Genotype	BiolRep	TechRep	CFU	dilutionfactor
0	Pto DC3000 dHopQ	TRV2>GFP	Niben WT	1	1	5	10
0	Pto DC3000 dHopQ	TRV2>GFP	Niben WT	1	2	3	10
0	Pto DC3000 dHopQ	TRV2>GFP	Niben WT	1	3	4	10
0	Pto DC3000 dHopQ	TRV2>GFP	Niben WT	2	1	8	10
0	Pto DC3000 dHopQ	TRV2>GFP	Niben WT	2	2	6	10
0	Pto DC3000 dHopQ	TRV2>GFP	Niben WT	2	3	4	10
0	Pto DC3000 dHopQ	TRV2>GFP	Niben WT	3	1	9	10
0	Pto DC3000 dHopQ	TRV2>GFP	Niben WT	3	2	8	10
0	Pto DC3000 dHopQ	TRV2>GFP	Niben WT	3	3	1	10
0	Pto DC3000 dHopQ	TRV2>GFP	Niben WT	4	1	12	10
0	Pto DC3000 dHopQ	TRV2>GFP	Niben WT	4	2	12	10
0	Pto DC3000 dHopQ	TRV2>GFP	Niben WT	4	3	3	10
0	Pto DC3000 dHopQ	TRV2>NbPIP1 (pJK220)	Niben WT	1	1	34	1
0	Pto DC3000 dHopQ	TRV2>NbPIP1 (pJK220)	Niben WT	1	2	28	1
0	Pto DC3000 dHopQ	TRV2>NbPIP1 (pJK220)	Niben WT	1	3	29	1
0	Pto DC3000 dHopQ	TRV2>NbPIP1 (pJK220)	Niben WT	2	1	23	1
0	Pto DC3000 dHopQ	TRV2>NbPIP1 (pJK220)	Niben WT	2	2	25	1
0	Pto DC3000 dHopQ	TRV2>NbPIP1 (pJK220)	Niben WT	2	3	19	1
0	Pto DC3000 dHopQ	TRV2>NbPIP1 (pJK220)	Niben WT	3	1	45	1
0	Pto DC3000 dHopQ	TRV2>NbPIP1 (pJK220)	Niben WT	3	2	44	1
0	Pto DC3000 dHopQ	TRV2>NbPIP1 (pJK220)	Niben WT	3	3	40	1
0	Pto DC3000 dHopQ	TRV2>NbPIP1 (pJK220)	Niben WT	4	1	37	1
0	Pto DC3000 dHopQ	TRV2>NbPIP1 (pJK220)	Niben WT	4	2	33	1
0	Pto DC3000 dHopQ	TRV2>NbPIP1 (pJK220)	Niben WT	4	3	33	1
0	Pto DC3000 dHopQ	TRV2>NbPIP1 (pJK221)	Niben WT	1	1	9	1
0	Pto DC3000 dHopQ	TRV2>NbPIP1 (pJK221)	Niben WT	1	2	16	1
0	Pto DC3000 dHopQ	TRV2>NbPIP1 (pJK221)	Niben WT	1	3	11	1
0	Pto DC3000 dHopQ	TRV2>NbPIP1 (pJK221)	Niben WT	2	1	7	1
0	Pto DC3000 dHopQ	TRV2>NbPIP1 (pJK221)	Niben WT	2	2	12	1
0	Pto DC3000 dHopQ	TRV2>NbPIP1 (pJK221)	Niben WT	2	3	13	1
0	Pto DC3000 dHopQ	TRV2>NbPIP1 (pJK221)	Niben WT	3	1	20	1
0	Pto DC3000 dHopQ	TRV2>NbPIP1 (pJK221)	Niben WT	3	2	30	1
0	Pto DC3000 dHopQ	TRV2>NbPIP1 (pJK221)	Niben WT	3	3	26	1
0	Pto DC3000 dHopQ	TRV2>NbPIP1 (pJK221)	Niben WT	4	1	29	1
0	Pto DC3000 dHopQ	TRV2>NbPIP1 (pJK221)	Niben WT	4	2	28	1
0	Pto DC3000 dHopQ	TRV2>NbPIP1 (pJK221)	Niben WT	4	3	21	1
1	Pto DC3000 dHopQ	TRV2>GFP	Niben WT	1	1	11	10000
1	Pto DC3000 dHopQ	TRV2>GFP	Niben WT	1	2	11	10000
1	Pto DC3000 dHopQ	TRV2>GFP	Niben WT	1	3	9	10000
1	Pto DC3000 dHopQ	TRV2>GFP	Niben WT	2	1	10	10000
1	Pto DC3000 dHopQ	TRV2>GFP	Niben WT	2	2	14	10000
1	Pto DC3000 dHopQ	TRV2>GFP	Niben WT	2	3	12	10000
1	Pto DC3000 dHopQ	TRV2>GFP	Niben WT	3	1	7	10000
1	Pto DC3000 dHopQ	TRV2>GFP	Niben WT	3	2	15	10000
1	Pto DC3000 dHopQ	TRV2>GFP	Niben WT	3	3	17	10000
1	Pto DC3000 dHopQ	TRV2>GFP	Niben WT	4	1	5	10000
1	Pto DC3000 dHopQ	TRV2>GFP	Niben WT	4	2	9	10000
1	Pto DC3000 dHopQ	TRV2>GFP	Niben WT	4	3	7	10000
1	Pto DC3000 dHopQ	TRV2>NbPIP1 (pJK220)	Niben WT	1	1	9	10000
1	Pto DC3000 dHopQ	TRV2>NbPIP1 (pJK220)	Niben WT	1	2	10	10000
1	Pto DC3000 dHopQ	TRV2>NbPIP1 (pJK220)	Niben WT	1	3	10	10000
1	Pto DC3000 dHopQ	TRV2>NbPIP1 (pJK220)	Niben WT	3	1	11	10000
1	Pto DC3000 dHopQ	TRV2>NbPIP1 (pJK220)	Niben WT	3	2	9	10000
1	Pto DC3000 dHopQ	TRV2>NbPIP1 (pJK220)	Niben WT	3	3	12	10000
1	Pto DC3000 dHopQ	TRV2>NbPIP1 (pJK220)	Niben WT	4	1	4	10000
1	Pto DC3000 dHopQ	TRV2>NbPIP1 (pJK220)	Niben WT	4	2	2	10000
1	Pto DC3000 dHopQ	TRV2>NbPIP1 (pJK220)	Niben WT	4	3	6	10000
1	Pto DC3000 dHopQ	TRV2>NbPIP1 (pJK221)	Niben WT	1	1	2	10000
1	Pto DC3000 dHopQ	TRV2>NbPIP1 (pJK221)	Niben WT	1	2	1	10000
1	Pto DC3000 dHopQ	TRV2>NbPIP1 (pJK221)	Niben WT	1	3	5	10000
1	Pto DC3000 dHopQ	TRV2>NbPIP1 (pJK221)	Niben WT	2	1	7	10000
1	Pto DC3000 dHopQ	TRV2>NbPIP1 (pJK221)	Niben WT	2	2	5	10000
1	Pto DC3000 dHopQ	TRV2>NbPIP1 (pJK221)	Niben WT	2	3	6	10000
1	Pto DC3000 dHopQ	TRV2>NbPIP1 (pJK221)	Niben WT	3	1	2	10000
1	Pto DC3000 dHopQ	TRV2>NbPIP1 (pJK221)	Niben WT	3	2	2	10000
1	Pto DC3000 dHopQ	TRV2>NbPIP1 (pJK221)	Niben WT	3	3	1	10000
1	Pto DC3000 dHopQ	TRV2>NbPIP1 (pJK221)	Niben WT	4	1	2	10000
1	Pto DC3000 dHopQ	TRV2>NbPIP1 (pJK221)	Niben WT	4	2	4	10000
1	Pto DC3000 dHopQ	TRV2>NbPIP1 (pJK221)	Niben WT	4	3	5	10000
2	Pto DC3000 dHopQ	TRV2>GFP	Niben WT	1	1	15	100000
2	Pto DC3000 dHopQ	TRV2>GFP	Niben WT	1	2	12	100000
2	Pto DC3000 dHopQ	TRV2>GFP	Niben WT	1	3	11	100000
2	Pto DC3000 dHopQ	TRV2>GFP	Niben WT	3	1	25	100000
2	Pto DC3000 dHopQ	TRV2>GFP	Niben WT	3	2	28	100000
2	Pto DC3000 dHopQ	TRV2>GFP	Niben WT	3	3	28	100000
2	Pto DC3000 dHopQ	TRV2>GFP	Niben WT	4	1	18	100000
2	Pto DC3000 dHopQ	TRV2>GFP	Niben WT	4	2	30	100000
2	Pto DC3000 dHopQ	TRV2>GFP	Niben WT	4	3	25	100000
2	Pto DC3000 dHopQ	TRV2>NbPIP1 (pJK220)	Niben WT	1	1	21	100000
2	Pto DC3000 dHopQ	TRV2>NbPIP1 (pJK220)	Niben WT	1	2	18	100000
2	Pto DC3000 dHopQ	TRV2>NbPIP1 (pJK220)	Niben WT	1	3	23	100000
2	Pto DC3000 dHopQ	TRV2>NbPIP1 (pJK220)	Niben WT	3	1	19	100000
2	Pto DC3000 dHopQ	TRV2>NbPIP1 (pJK220)	Niben WT	3	2	22	100000
2	Pto DC3000 dHopQ	TRV2>NbPIP1 (pJK220)	Niben WT	3	3	15	100000
2	Pto DC3000 dHopQ	TRV2>NbPIP1 (pJK220)	Niben WT	4	1	15	100000
2	Pto DC3000 dHopQ	TRV2>NbPIP1 (pJK220)	Niben WT	4	2	16	100000
2	Pto DC3000 dHopQ	TRV2>NbPIP1 (pJK220)	Niben WT	4	3	12	100000
2	Pto DC3000 dHopQ	TRV2>NbPIP1 (pJK221)	Niben WT	1	1	8	100000
2	Pto DC3000 dHopQ	TRV2>NbPIP1 (pJK221)	Niben WT	1	2	10	100000
2	Pto DC3000 dHopQ	TRV2>NbPIP1 (pJK221)	Niben WT	1	3	6	100000
2	Pto DC3000 dHopQ	TRV2>NbPIP1 (pJK221)	Niben WT	3	1	5	100000
2	Pto DC3000 dHopQ	TRV2>NbPIP1 (pJK221)	Niben WT	3	2	2	100000
2	Pto DC3000 dHopQ	TRV2>NbPIP1 (pJK221)	Niben WT	3	3	7	100000
2	Pto DC3000 dHopQ	TRV2>NbPIP1 (pJK221)	Niben WT	4	1	11	100000
2	Pto DC3000 dHopQ	TRV2>NbPIP1 (pJK221)	Niben WT	4	2	12	100000
2	Pto DC3000 dHopQ	TRV2>NbPIP1 (pJK221)	Niben WT	4	3	9	100000
3	Pto DC3000 dHopQ	TRV2>GFP	Niben WT	1	1	5	1000000
3	Pto DC3000 dHopQ	TRV2>GFP	Niben WT	1	2	9	1000000
3	Pto DC3000 dHopQ	TRV2>GFP	Niben WT	1	3	5	1000000
3	Pto DC3000 dHopQ	TRV2>GFP	Niben WT	2	1	11	1000000
3	Pto DC3000 dHopQ	TRV2>GFP	Niben WT	2	2	16	1000000
3	Pto DC3000 dHopQ	TRV2>GFP	Niben WT	2	3	14	1000000
3	Pto DC3000 dHopQ	TRV2>GFP	Niben WT	3	1	4	1000000
3	Pto DC3000 dHopQ	TRV2>GFP	Niben WT	3	2	11	1000000
3	Pto DC3000 dHopQ	TRV2>GFP	Niben WT	3	3	5	1000000
3	Pto DC3000 dHopQ	TRV2>GFP	Niben WT	4	1	4	1000000
3	Pto DC3000 dHopQ	TRV2>GFP	Niben WT	4	2	2	1000000
3	Pto DC3000 dHopQ	TRV2>GFP	Niben WT	4	3	5	1000000
3	Pto DC3000 dHopQ	TRV2>NbPIP1 (pJK220)	Niben WT	1	1	1	1000000
3	Pto DC3000 dHopQ	TRV2>NbPIP1 (pJK220)	Niben WT	1	2	6	1000000
3	Pto DC3000 dHopQ	TRV2>NbPIP1 (pJK220)	Niben WT	1	3	3	1000000
3	Pto DC3000 dHopQ	TRV2>NbPIP1 (pJK220)	Niben WT	2	1	5	1000000
3	Pto DC3000 dHopQ	TRV2>NbPIP1 (pJK220)	Niben WT	2	2	8	1000000
3	Pto DC3000 dHopQ	TRV2>NbPIP1 (pJK220)	Niben WT	2	3	10	1000000
3	Pto DC3000 dHopQ	TRV2>NbPIP1 (pJK220)	Niben WT	3	1	14	1000000
3	Pto DC3000 dHopQ	TRV2>NbPIP1 (pJK220)	Niben WT	3	2	12	1000000
3	Pto DC3000 dHopQ	TRV2>NbPIP1 (pJK220)	Niben WT	3	3	8	1000000
3	Pto DC3000 dHopQ	TRV2>NbPIP1 (pJK220)	Niben WT	4	1	5	1000000
3	Pto DC3000 dHopQ	TRV2>NbPIP1 (pJK220)	Niben WT	4	2	5	1000000
3	Pto DC3000 dHopQ	TRV2>NbPIP1 (pJK220)	Niben WT	4	3	1	1000000
3	Pto DC3000 dHopQ	TRV2>NbPIP1 (pJK221)	Niben WT	1	1	10	100000
3	Pto DC3000 dHopQ	TRV2>NbPIP1 (pJK221)	Niben WT	1	2	20	100000
3	Pto DC3000 dHopQ	TRV2>NbPIP1 (pJK221)	Niben WT	1	3	18	100000
3	Pto DC3000 dHopQ	TRV2>NbPIP1 (pJK221)	Niben WT	2	1	6	1000000
3	Pto DC3000 dHopQ	TRV2>NbPIP1 (pJK221)	Niben WT	2	2	8	1000000
3	Pto DC3000 dHopQ	TRV2>NbPIP1 (pJK221)	Niben WT	2	3	5	1000000
3	Pto DC3000 dHopQ	TRV2>NbPIP1 (pJK221)	Niben WT	3	1	5	1000000
3	Pto DC3000 dHopQ	TRV2>NbPIP1 (pJK221)	Niben WT	3	2	7	1000000
3	Pto DC3000 dHopQ	TRV2>NbPIP1 (pJK221)	Niben WT	3	3	8	1000000
3	Pto DC3000 dHopQ	TRV2>NbPIP1 (pJK221)	Niben WT	4	1	21	100000
3	Pto DC3000 dHopQ	TRV2>NbPIP1 (pJK221)	Niben WT	4	2	15	100000
3	Pto DC3000 dHopQ	TRV2>NbPIP1 (pJK221)	Niben WT	4	3	26	100000

## Sheet: Dilution
Dilution	Factor
A	1		Cfu/cm^2	2.355
B	10
C	100
D	1000
E	10000
F	100000
G	1000000
H	10000000
